# Supplementary material for: Genomics and physiology of Catenibacillus, human gut bacteria capable of polyphenol C-deglycosylation and flavonoid degradation
Source: Microb Genom. 2024 May 24;10(5):001245. doi: 10.1099/mgen.0.001245 (PMC11170127; doi:10.1099/mgen.0.001245)
Supplement: Uncited Table S1. [file mgen-10-01245-s002.xlsx]

## Sheet: C. scindens Genome information
Gene_Id (RAST)	Locus Tag	Contig	Stop	Start	Cellular Location	Strand	RAST Annotation	Manual annotation	Protein ID	FigFam	Pathway	CAZy_EC#	CAZy_HMMER	CAZy_eCAMI	CAZy_DIAMOND	CAZy_Signalp	CAZy_# ofTools	CAZy_Hmmer Evalue	CAZy_Hmmer Coverage	CAZy_Diamond Identity	CAZy_Best Diamond hit in CAZy DB	Hit to C. scindens CAM	CAM RAST number	PID to CAM AA sequence
peg.1	HNP82_000001	JACHFW010000001	2502	34	Cytoplasmic	-	ATP-dependent DNA helicase UvrD/PcrA		MBB5262907.1	FIG00000372	idu(2);CBSS-393121.3.peg.1913 idu(2);DNA_repair,_bacterial_UvrD_and_related_helicases	#N/A	#N/A	#N/A	#N/A	#N/A	#N/A	#N/A	#N/A	#N/A	#N/A	bi	fig|297314.1220.peg.1863	99.64
peg.2	HNP82_000002	JACHFW010000001	3204	2524	Cytoplasmic	-	Sugar/maltose fermentation stimulation protein homolog		MBB5262908.1	FIG00001388	isu;Fermentations:_Mixed_acid	#N/A	#N/A	#N/A	#N/A	#N/A	#N/A	#N/A	#N/A	#N/A	#N/A	bi	fig|297314.1220.peg.1862	100
peg.3	HNP82_000003	JACHFW010000001	4029	3220	CytoplasmicMembrane	-	foldase protein PrsA		MBB5262909.1			#N/A	#N/A	#N/A	#N/A	#N/A	#N/A	#N/A	#N/A	#N/A	#N/A	bi	fig|297314.1220.peg.1861	100
peg.4	HNP82_000004	JACHFW010000001	4947	4126	Cytoplasmic	-	hypothetical protein		MBB5262910.1			#N/A	#N/A	#N/A	#N/A	#N/A	#N/A	#N/A	#N/A	#N/A	#N/A	bi	fig|297314.1220.peg.1860	99.27
peg.5	HNP82_000005	JACHFW010000001	5283	6050	CytoplasmicMembrane	+	Hydroxymethylpyrimidine ABC transporter, ATPase component		MBB5262911.1	FIG00055202	isu;Thiamin_biosynthesis	#N/A	#N/A	#N/A	#N/A	#N/A	#N/A	#N/A	#N/A	#N/A	#N/A	bi	fig|297314.1220.peg.1859	100
peg.6	HNP82_000006	JACHFW010000001	6040	6843	CytoplasmicMembrane	+	Hydroxymethylpyrimidine ABC transporter, transmembrane component		MBB5262912.1	FIG00014444	icw(1);Thiamin_biosynthesis	#N/A	#N/A	#N/A	#N/A	#N/A	#N/A	#N/A	#N/A	#N/A	#N/A	bi	fig|297314.1220.peg.1858	99.63
peg.7	HNP82_000007	JACHFW010000001	7110	9824	CytoplasmicMembrane	+	Lead, cadmium, zinc and mercury transporting ATPase (EC 3.6.3.3) (EC 3.6.3.5); Copper-translocating P-type ATPase (EC 3.6.3.4)		MBB5262913.1	FIG01595495	idu(7);Copper_Transport_System idu(7);CBSS-196620.1.peg.2477 idu(7);Copper_homeostasis	#N/A	#N/A	#N/A	#N/A	#N/A	#N/A	#N/A	#N/A	#N/A	#N/A	bi	fig|297314.1220.peg.1857	100
peg.8	HNP82_000008	JACHFW010000001	9843	10106	Cytoplasmic	+	hypothetical protein		MBB5262914.1			#N/A	#N/A	#N/A	#N/A	#N/A	#N/A	#N/A	#N/A	#N/A	#N/A	bi	fig|297314.1220.peg.1856	100
peg.9	HNP82_000009	JACHFW010000001	10271	10756	CytoplasmicMembrane	+	Benzodiazepine receptor TspO		MBB5262915.1			#N/A	#N/A	#N/A	#N/A	#N/A	#N/A	#N/A	#N/A	#N/A	#N/A	bi	fig|297314.1220.peg.1855	99.38
peg.10	HNP82_000010	JACHFW010000001	10876	12171	Unknown	+	aspartyl aminopeptidase( EC:3.4.11.- )		MBB5262916.1			#N/A	#N/A	#N/A	#N/A	#N/A	#N/A	#N/A	#N/A	#N/A	#N/A	bi	fig|297314.1220.peg.1854	99.54
peg.11	HNP82_000011	JACHFW010000001	14291	12297	Cytoplasmic	-	Chaperone protein HtpG		MBB5262917.1	FIG00000594	isu;Protein_chaperones	#N/A	#N/A	#N/A	#N/A	#N/A	#N/A	#N/A	#N/A	#N/A	#N/A	bi	fig|297314.1220.peg.1853	99.85
peg.12	HNP82_000012	JACHFW010000001	14716	15165	CytoplasmicMembrane	+	hypothetical protein		MBB5262918.1			#N/A	#N/A	#N/A	#N/A	#N/A	#N/A	#N/A	#N/A	#N/A	#N/A	-		0
peg.13	HNP82_000013	JACHFW010000001	15890	15393	Unknown	-	hypothetical protein		MBB5262919.1			#N/A	#N/A	#N/A	#N/A	#N/A	#N/A	#N/A	#N/A	#N/A	#N/A	bi	fig|297314.1220.peg.1075	100
peg.14	HNP82_000014	JACHFW010000001	17416	15986	Cytoplasmic	-	Adenylosuccinate lyase (EC 4.3.2.2)		MBB5262920.1	FIG00000117	isu;Purine_conversions isu;De_Novo_Purine_Biosynthesis	#N/A	#N/A	#N/A	#N/A	#N/A	#N/A	#N/A	#N/A	#N/A	#N/A	bi	fig|297314.1220.peg.1076	100
peg.15	HNP82_000015	JACHFW010000001	17749	18486	CytoplasmicMembrane	+	hypothetical protein		MBB5262921.1			#N/A	#N/A	#N/A	#N/A	#N/A	#N/A	#N/A	#N/A	#N/A	#N/A	bi	fig|297314.1220.peg.1077	100
peg.16	HNP82_000016	JACHFW010000001	19378	18602	CytoplasmicMembrane	-	Metal transporter, ZIP family		MBB5262922.1	FIG01321637	ff	#N/A	#N/A	#N/A	#N/A	#N/A	#N/A	#N/A	#N/A	#N/A	#N/A	bi	fig|297314.1220.peg.1078	99.61
peg.17	HNP82_000017	JACHFW010000001	19549	20178	CytoplasmicMembrane	+	hypothetical protein		MBB5262923.1			#N/A	#N/A	#N/A	#N/A	#N/A	#N/A	#N/A	#N/A	#N/A	#N/A	bi	fig|297314.1220.peg.1079	99.52
peg.18	HNP82_000018	JACHFW010000001	21143	20205	Cytoplasmic	-	Transketolase, C-terminal section (EC 2.2.1.1)		MBB5262924.1	FIG01956068	icw(1);Calvin-Benson_cycle icw(1);Pentose_phosphate_pathway	#N/A	#N/A	#N/A	#N/A	#N/A	#N/A	#N/A	#N/A	#N/A	#N/A	bi	fig|297314.1220.peg.1080	99.68
peg.19	HNP82_000019	JACHFW010000001	21970	21137	Cytoplasmic	-	Transketolase, N-terminal section (EC 2.2.1.1)		MBB5262925.1	FIG01970501	idu(2);Calvin-Benson_cycle idu(2);Pentose_phosphate_pathway	#N/A	#N/A	#N/A	#N/A	#N/A	#N/A	#N/A	#N/A	#N/A	#N/A	bi	fig|297314.1220.peg.1081	99.64
peg.20	HNP82_000020	JACHFW010000001	23729	22092	Cytoplasmic	-	probable electron transfer protein		MBB5262926.1	FIG00648692	ff	#N/A	#N/A	#N/A	#N/A	#N/A	#N/A	#N/A	#N/A	#N/A	#N/A	bi	fig|297314.1220.peg.1082	98.53
peg.21	HNP82_000021	JACHFW010000001	24405	23749	CytoplasmicMembrane	-	hypothetical protein		MBB5262927.1			#N/A	#N/A	#N/A	#N/A	#N/A	#N/A	#N/A	#N/A	#N/A	#N/A	bi	fig|297314.1220.peg.1083	100
peg.22	HNP82_000022	JACHFW010000001	25855	24593	Cytoplasmic	-	O-acetylhomoserine sulfhydrylase (EC 2.5.1.49) / O-succinylhomoserine sulfhydrylase (EC 2.5.1.48)		MBB5262928.1	FIG00000417	ff	#N/A	#N/A	#N/A	#N/A	#N/A	#N/A	#N/A	#N/A	#N/A	#N/A	bi	fig|297314.1220.peg.1084	99.76
peg.23	HNP82_000023	JACHFW010000001	26142	26906	Cytoplasmic	+	hypothetical protein		MBB5262929.1			#N/A	#N/A	#N/A	#N/A	#N/A	#N/A	#N/A	#N/A	#N/A	#N/A	bi	fig|297314.1220.peg.1085	100
peg.24	HNP82_000024	JACHFW010000001	27830	26934	Cytoplasmic	-	Endonuclease IV (EC 3.1.21.2)		MBB5262930.1	FIG00000899	isu;DNA_repair,_bacterial	#N/A	#N/A	#N/A	#N/A	#N/A	#N/A	#N/A	#N/A	#N/A	#N/A	bi	fig|297314.1220.peg.1086	99.66
peg.25	HNP82_000025	JACHFW010000001	28613	27864	Extracellular	-	Peptidoglycan N-acetylglucosamine deacetylase (EC 3.5.1.-)		MBB5262931.1	FIG00009450	idu(3);Polysaccharide_deacetylases	N	CE4(38-159)	N	N	N	1	2.4e-28	0.861538	#N/A	#N/A	bi	fig|297314.1220.peg.1087	99.6
peg.26	HNP82_000026	JACHFW010000001	28768	29379	Unknown	+	4'-phosphopantetheinyl transferase (EC 2.7.8.-)		MBB5262932.1		idu(1);Fatty_Acid_Biosynthesis_FASII	#N/A	#N/A	#N/A	#N/A	#N/A	#N/A	#N/A	#N/A	#N/A	#N/A	bi	fig|297314.1220.peg.1088	99.51
peg.27	HNP82_000027	JACHFW010000001	30563	29559	Cytoplasmic	-	Phosphate acetyltransferase (EC 2.3.1.8)		MBB5262933.1	FIG00000522	idu(1);Pyruvate_metabolism_II:_acetyl-CoA,_acetogenesis_from_pyruvate idu(1);Ethanolamine_utilization idu(1);Fermentations:_Lactate idu(1);Fermentations:_Mixed_acid idu(1);Propanediol_utilization idu(1);Threonine_anaerobic_catabolism_gene_cluster	#N/A	#N/A	#N/A	#N/A	#N/A	#N/A	#N/A	#N/A	#N/A	#N/A	bi	fig|297314.1220.peg.1089	100
peg.28	HNP82_000028	JACHFW010000001	31039	30800	Cytoplasmic	-	acyl carrier protein		MBB5262934.1			#N/A	#N/A	#N/A	#N/A	#N/A	#N/A	#N/A	#N/A	#N/A	#N/A	bi	fig|297314.1220.peg.1090	100
peg.29	HNP82_000029	JACHFW010000001	31548	31132	Cytoplasmic	-	putative OB-fold protein		MBB5262935.1			#N/A	#N/A	#N/A	#N/A	#N/A	#N/A	#N/A	#N/A	#N/A	#N/A	bi	fig|297314.1220.peg.1091	99.28
peg.30	HNP82_000030	JACHFW010000001	32880	31564	Cytoplasmic	-	Thiolase		MBB5262936.1			#N/A	#N/A	#N/A	#N/A	#N/A	#N/A	#N/A	#N/A	#N/A	#N/A	bi	fig|297314.1220.peg.1092	100
peg.31	HNP82_000031	JACHFW010000001	34910	33477	Cytoplasmic	-	Probable M18-family aminopeptidase 1 (EC 3.4.11.-)		MBB5262937.1	FIG01314856	ff	#N/A	#N/A	#N/A	#N/A	#N/A	#N/A	#N/A	#N/A	#N/A	#N/A	bi	fig|297314.1220.peg.1093	99.79
peg.32	HNP82_000032	JACHFW010000001	35391	34924	Cytoplasmic	-	hypothetical protein		MBB5262938.1			#N/A	#N/A	#N/A	#N/A	#N/A	#N/A	#N/A	#N/A	#N/A	#N/A	bi	fig|297314.1220.peg.1094	100
peg.33	HNP82_000033	JACHFW010000001	37152	35449	Unknown	-	Ser-type protease		MBB5262939.1			#N/A	#N/A	#N/A	#N/A	#N/A	#N/A	#N/A	#N/A	#N/A	#N/A	bi	fig|297314.1220.peg.1095	99.65
peg.34	HNP82_000034	JACHFW010000001	38655	37222	Cytoplasmic	-	ATP-dependent Clp protease ATP-binding subunit ClpX		MBB5262940.1	FIG00000241	idu(1);Proteolysis_in_bacteria,_ATP-dependent	#N/A	#N/A	#N/A	#N/A	#N/A	#N/A	#N/A	#N/A	#N/A	#N/A	bi	fig|297314.1220.peg.1096	100
peg.35	HNP82_000035	JACHFW010000001	40609	38996	Unknown	-	Serine protease, DegP/HtrA, do-like (EC 3.4.21.-)		MBB5262941.1	FIG00083017	ff	#N/A	#N/A	#N/A	#N/A	#N/A	#N/A	#N/A	#N/A	#N/A	#N/A	bi	fig|297314.1220.peg.1097	96.83
peg.36	HNP82_000036	JACHFW010000001	41322	40783	Cytoplasmic	-	RNA polymerase sigma-70 factor, ECF subfamily		MBB5262942.1			#N/A	#N/A	#N/A	#N/A	#N/A	#N/A	#N/A	#N/A	#N/A	#N/A	bi	fig|297314.1220.peg.1099	100
peg.37	HNP82_000037	JACHFW010000001	42644	41544	CytoplasmicMembrane	-	High molecular weight glutenin subunit x precursor		MBB5262943.1			#N/A	#N/A	#N/A	#N/A	#N/A	#N/A	#N/A	#N/A	#N/A	#N/A	bi	fig|297314.1220.peg.1100	84.1
peg.38	HNP82_000038	JACHFW010000001	43186	42773	CytoplasmicMembrane	-	Teichoic acid glycosylation protein		MBB5262944.1		isu;Teichoic_and_lipoteichoic_acids_biosynthesis	#N/A	#N/A	#N/A	#N/A	#N/A	#N/A	#N/A	#N/A	#N/A	#N/A	bi	fig|297314.1220.peg.1101	100
peg.39	HNP82_000039	JACHFW010000001	44147	43170	CytoplasmicMembrane	-	stress response protein		MBB5262945.1			N	GT2(4-168)	GT2	GT2	N	3	6e-38	0.976471	59.4	AUM96892.1|GT2	bi	fig|297314.1220.peg.1102	100
peg.40	HNP82_000040	JACHFW010000001	45308	44193	Cytoplasmic	-	UDP-galactopyranose mutase (EC 5.4.99.9)		MBB5262946.1	FIG00003472	isu;LOS_core_oligosaccharide_biosynthesis	#N/A	#N/A	#N/A	#N/A	#N/A	#N/A	#N/A	#N/A	#N/A	#N/A	bi	fig|297314.1220.peg.1104	99.58
peg.41	HNP82_000041	JACHFW010000001	45965	45375	Cytoplasmic	-	Acetyltransferase, GNAT family		MBB5262947.1			#N/A	#N/A	#N/A	#N/A	#N/A	#N/A	#N/A	#N/A	#N/A	#N/A	bi	fig|297314.1220.peg.1105	98.93
peg.42	HNP82_000042	JACHFW010000001	47628	45955	Cytoplasmic	-	2-isopropylmalate synthase (EC 2.3.3.13)		MBB5262948.1	FIG00000157	idu(1);Branched-Chain_Amino_Acid_Biosynthesis idu(1);Leucine_Biosynthesis	#N/A	#N/A	#N/A	#N/A	#N/A	#N/A	#N/A	#N/A	#N/A	#N/A	bi	fig|297314.1220.peg.1106	99.82
peg.43	HNP82_000043	JACHFW010000001	48269	48006	Cytoplasmic	-	Phosphotransferase system, phosphocarrier protein HPr		MBB5262949.1		idu(1);HPr_catabolite_repression_system idu(1);Fructose_utilization	#N/A	#N/A	#N/A	#N/A	#N/A	#N/A	#N/A	#N/A	#N/A	#N/A	bi	fig|297314.1220.peg.1108	100
peg.44	HNP82_000044	JACHFW010000001	49614	48298	Cytoplasmic	-	Uncharacterized secreted protein associated with spyDAC		MBB5262950.1		icw(1);Bacterial_checkpoint-control-related_cluster	#N/A	#N/A	#N/A	#N/A	#N/A	#N/A	#N/A	#N/A	#N/A	#N/A	bi	fig|297314.1220.peg.1109	99.77
peg.45	HNP82_000045	JACHFW010000001	50482	49592	CytoplasmicMembrane	-	Diadenylate cyclase spyDAC; Bacterial checkpoint controller DisA with nucleotide-binding domain		MBB5262951.1	FIG00006310	isu;Bacterial_checkpoint-control-related_cluster icw(1);Bacterial_checkpoint-control-related_cluster	#N/A	#N/A	#N/A	#N/A	#N/A	#N/A	#N/A	#N/A	#N/A	#N/A	bi	fig|297314.1220.peg.1110	99.66
peg.46	HNP82_000046	JACHFW010000001	51910	50573	CytoplasmicMembrane	-	hypothetical protein		MBB5262952.1			#N/A	#N/A	#N/A	#N/A	#N/A	#N/A	#N/A	#N/A	#N/A	#N/A	bi	fig|297314.1220.peg.1111	100
peg.47	HNP82_000047	JACHFW010000001	52334	51894	CytoplasmicMembrane	-	hypothetical protein		MBB5262953.1			#N/A	#N/A	#N/A	#N/A	#N/A	#N/A	#N/A	#N/A	#N/A	#N/A	bi	fig|297314.1220.peg.1112	100
peg.48	HNP82_000048	JACHFW010000001	52605	52465	Unknown	-	hypothetical protein		MBB5262954.1			#N/A	#N/A	#N/A	#N/A	#N/A	#N/A	#N/A	#N/A	#N/A	#N/A	-		0
peg.49	HNP82_000049	JACHFW010000001	54208	52568	Cytoplasmic	-	Exoenzymes regulatory protein AepA in lipid-linked oligosaccharide synthesis cluster		MBB5262955.1	FIG01028825	ff	#N/A	#N/A	#N/A	#N/A	#N/A	#N/A	#N/A	#N/A	#N/A	#N/A	bi	fig|297314.1220.peg.1113	99.82
peg.50	HNP82_000050	JACHFW010000001	55187	54186	CytoplasmicMembrane	-	Glycosyltransferase		MBB5262956.1	FIG00007960	idu(5);CBSS-258594.1.peg.3339	N	GT2(8-176)	GT2	GT2	N	3	5.7e-24	0.976471	71.3	CBK79631.1|GT2	bi	fig|297314.1220.peg.1114	100
peg.51	HNP82_000051	JACHFW010000001	56731	55184	CytoplasmicMembrane	-	membrane protein		MBB5262957.1			#N/A	#N/A	#N/A	#N/A	#N/A	#N/A	#N/A	#N/A	#N/A	#N/A	bi	fig|297314.1220.peg.1115	99.42
peg.52	HNP82_000052	JACHFW010000001	58794	57199	Cellwall	-	Oligopeptide ABC transporter, periplasmic oligopeptide-binding protein OppA (TC 3.A.1.5.1)		MBB5262958.1	FIG00432360	icw(2);ABC_transporter_oligopeptide_(TC_3.A.1.5.1) idu(2);Sex_pheromones_in_Enterococcus_faecalis_and_other_Firmicutes	#N/A	#N/A	#N/A	#N/A	#N/A	#N/A	#N/A	#N/A	#N/A	#N/A	bi	fig|297314.1220.peg.1472	100
peg.53	HNP82_000053	JACHFW010000001	59895	58879	CytoplasmicMembrane	-	Oligopeptide transport ATP-binding protein OppF (TC 3.A.1.5.1)		MBB5262959.1	FIG00018865	idu(4);ABC_transporter_oligopeptide_(TC_3.A.1.5.1)	#N/A	#N/A	#N/A	#N/A	#N/A	#N/A	#N/A	#N/A	#N/A	#N/A	bi	fig|297314.1220.peg.1471	99.7
peg.54	HNP82_000054	JACHFW010000001	60886	59888	CytoplasmicMembrane	-	Oligopeptide transport ATP-binding protein OppD (TC 3.A.1.5.1)		MBB5262960.1	FIG00002049	icw(1);ABC_transporter_oligopeptide_(TC_3.A.1.5.1)	#N/A	#N/A	#N/A	#N/A	#N/A	#N/A	#N/A	#N/A	#N/A	#N/A	bi	fig|297314.1220.peg.1470	100
peg.55	HNP82_000055	JACHFW010000001	61813	60887	CytoplasmicMembrane	-	Dipeptide transport system permease protein DppC (TC 3.A.1.5.2)		MBB5262961.1	FIG00006691	icw(1);ABC_transporter_dipeptide_(TC_3.A.1.5.2)	#N/A	#N/A	#N/A	#N/A	#N/A	#N/A	#N/A	#N/A	#N/A	#N/A	bi	fig|297314.1220.peg.1469	100
peg.56	HNP82_000056	JACHFW010000001	62785	61841	CytoplasmicMembrane	-	Dipeptide transport system permease protein DppB (TC 3.A.1.5.2)		MBB5262962.1	FIG01959504	idu(4);ABC_transporter_dipeptide_(TC_3.A.1.5.2)	#N/A	#N/A	#N/A	#N/A	#N/A	#N/A	#N/A	#N/A	#N/A	#N/A	bi	fig|297314.1220.peg.1468	99.68
peg.57	HNP82_000057	JACHFW010000001	63016	62900	Unknown	-	hypothetical protein		MBB5262963.1			#N/A	#N/A	#N/A	#N/A	#N/A	#N/A	#N/A	#N/A	#N/A	#N/A	bi	fig|297314.1220.peg.1467	100
peg.58	HNP82_000058	JACHFW010000001	64188	63016	Cytoplasmic	-	Cyclopropane-fatty-acyl-phospholipid synthase (EC 2.1.1.79)		MBB5262964.1	FIG00001555	ff	#N/A	#N/A	#N/A	#N/A	#N/A	#N/A	#N/A	#N/A	#N/A	#N/A	bi	fig|297314.1220.peg.1466	99.74
peg.59	HNP82_000059	JACHFW010000001	66223	64463	Cytoplasmic	-	Chaperone protein DnaK		MBB5262965.1	FIG00023369	idu(4);GroEL_GroES idu(4);Heat_shock_dnaK_gene_cluster_extended idu(4);Protein_chaperones	#N/A	#N/A	#N/A	#N/A	#N/A	#N/A	#N/A	#N/A	#N/A	#N/A	bi	fig|297314.1220.peg.2085	99.32
peg.60	HNP82_000060	JACHFW010000001	68926	66386	Cytoplasmic	-	Chemotaxis protein methyltransferase CheR (EC 2.1.1.80)		MBB5262966.1	FIG00000452	ff	#N/A	#N/A	#N/A	#N/A	#N/A	#N/A	#N/A	#N/A	#N/A	#N/A	bi	fig|297314.1220.peg.2086	97.06
peg.61	HNP82_000061	JACHFW010000001	72131	68940	CytoplasmicMembrane	-	diguanylate cyclase/phosphodiesterase (GGDEF & EAL domains) with PAS/PAC sensor(s)		MBB5262967.1	FIG00561534	idu(2);Bacterial_hemoglobins	#N/A	#N/A	#N/A	#N/A	#N/A	#N/A	#N/A	#N/A	#N/A	#N/A	bi	fig|297314.1220.peg.2087	69.37
peg.62	HNP82_000062	JACHFW010000001	73658	72300	Cytoplasmic	-	FIG01032712: hypothetical protein		MBB5262968.1	FIG01032710	ff	#N/A	#N/A	#N/A	#N/A	#N/A	#N/A	#N/A	#N/A	#N/A	#N/A	-		0
peg.63	HNP82_000063	JACHFW010000001	74350	73679	CytoplasmicMembrane	-	FIG01032341: hypothetical protein		MBB5262969.1	FIG01032340	ff	#N/A	#N/A	#N/A	#N/A	#N/A	#N/A	#N/A	#N/A	#N/A	#N/A	-		0
peg.64	HNP82_000064	JACHFW010000001	75147	74380	Cytoplasmic	-	FIG01032666: hypothetical protein		MBB5262970.1	FIG01032662	ff	#N/A	#N/A	#N/A	#N/A	#N/A	#N/A	#N/A	#N/A	#N/A	#N/A	uni	fig|297314.1220.peg.2436	22.81
peg.65	HNP82_000065	JACHFW010000001	76939	75137	Unknown	-	FIG01031817: hypothetical protein		MBB5262971.1	FIG01031815	ff	#N/A	#N/A	#N/A	#N/A	#N/A	#N/A	#N/A	#N/A	#N/A	#N/A	-		0
peg.66	HNP82_000066	JACHFW010000001	78396	76936	CytoplasmicMembrane	-	Probable transmembrane protein		MBB5262972.1	FIG01276430	ff	#N/A	#N/A	#N/A	#N/A	#N/A	#N/A	#N/A	#N/A	#N/A	#N/A	-		0
peg.67	HNP82_000067	JACHFW010000001	79801	78377	Cytoplasmic	-	Glycosyl transferase, group 1 family protein		MBB5262973.1	FIG00009775	isu;Exopolysaccharide_Biosynthesis	N	GT4(287-438)	GT4	GT4	N	3	2.3e-27	0.9125	68.8	QIA33154.1|GT4	uni	fig|297314.1220.peg.329	36.21
peg.68	HNP82_000068	JACHFW010000001	81667	79820	Cytoplasmic	-	FIG01225173: hypothetical protein		MBB5262974.1	FIG01225172	ff	#N/A	#N/A	#N/A	#N/A	#N/A	#N/A	#N/A	#N/A	#N/A	#N/A	-		0
peg.69	HNP82_000069	JACHFW010000001	82563	81664	Cytoplasmic	-	FIG00514510: hypothetical protein		MBB5262975.1	FIG00514509	ff	#N/A	#N/A	#N/A	#N/A	#N/A	#N/A	#N/A	#N/A	#N/A	#N/A	-		0
peg.70	HNP82_000070	JACHFW010000001	84691	82580	CytoplasmicMembrane	-	UDP-glucose 4-epimerase (EC 5.1.3.2)		MBB5262976.1		idu(3);Rhamnose_containing_glycans idu(3);CBSS-296591.1.peg.2330 idu(3);Lactose_and_Galactose_Uptake_and_Utilization idu(3);N-linked_Glycosylation_in_Bacteria	#N/A	#N/A	#N/A	#N/A	#N/A	#N/A	#N/A	#N/A	#N/A	#N/A	-		0
peg.71	HNP82_000071	JACHFW010000001	84961	85236	Cytoplasmic	+	Uncharacterized protein conserved in bacteria		MBB5262977.1	FIG01311050	ff	#N/A	#N/A	#N/A	#N/A	#N/A	#N/A	#N/A	#N/A	#N/A	#N/A	bi	fig|297314.1220.peg.2091	98.9
peg.72	HNP82_000072	JACHFW010000001	85502	87409	CytoplasmicMembrane	+	Lead, cadmium, zinc and mercury transporting ATPase (EC 3.6.3.3) (EC 3.6.3.5); Copper-translocating P-type ATPase (EC 3.6.3.4)		MBB5262978.1	FIG01595495	idu(7);Copper_Transport_System idu(7);CBSS-196620.1.peg.2477 idu(7);Copper_homeostasis	#N/A	#N/A	#N/A	#N/A	#N/A	#N/A	#N/A	#N/A	#N/A	#N/A	uni	fig|297314.1220.peg.1698	45.95
peg.73	HNP82_000073	JACHFW010000001	87874	87740	Unknown	-	hypothetical protein		MBB5262979.1			#N/A	#N/A	#N/A	#N/A	#N/A	#N/A	#N/A	#N/A	#N/A	#N/A	-		0
peg.74	HNP82_000074	JACHFW010000001	90080	88155	Cytoplasmic	-	Lysyl-tRNA synthetase (class II) (EC 6.1.1.6)		MBB5262980.1	FIG00000300	isu;tRNA_aminoacylation,_Lys	#N/A	#N/A	#N/A	#N/A	#N/A	#N/A	#N/A	#N/A	#N/A	#N/A	bi	fig|297314.1220.peg.2275	99.81
peg.75	HNP82_000075	JACHFW010000001	90586	90101	Cytoplasmic	-	Transcription elongation factor GreA		MBB5262981.1	FIG00000288	isu;Transcription_factors_bacterial	#N/A	#N/A	#N/A	#N/A	#N/A	#N/A	#N/A	#N/A	#N/A	#N/A	bi	fig|297314.1220.peg.2274	100
peg.76	HNP82_000076	JACHFW010000001	91823	90813	Cytoplasmic	-	tRNA dihydrouridine synthase B (EC 1.-.-.-)		MBB5262982.1	FIG00000580	ff	#N/A	#N/A	#N/A	#N/A	#N/A	#N/A	#N/A	#N/A	#N/A	#N/A	bi	fig|297314.1220.peg.2273	99.7
peg.77	HNP82_000077	JACHFW010000001	92598	91825	Cytoplasmic	-	Pantothenate kinase type III, CoaX-like (EC 2.7.1.33)		MBB5262983.1	FIG00000695	isu;Coenzyme_A_Biosynthesis	#N/A	#N/A	#N/A	#N/A	#N/A	#N/A	#N/A	#N/A	#N/A	#N/A	bi	fig|297314.1220.peg.2272	100
peg.78	HNP82_000078	JACHFW010000001	92961	92602	Unknown	-	FIG00517731: hypothetical protein		MBB5262984.1	FIG01032255	ff	#N/A	#N/A	#N/A	#N/A	#N/A	#N/A	#N/A	#N/A	#N/A	#N/A	bi	fig|297314.1220.peg.2271	100
peg.79	HNP82_000079	JACHFW010000001	94098	93163	Cytoplasmic	-	Ornithine carbamoyltransferase (EC 2.1.3.3)		MBB5262985.1	FIG00000084	isu;Arginine_and_Ornithine_Degradation isu;Arginine_Deiminase_Pathway isu;Arginine_Biosynthesis_--_gjo isu;Arginine_Biosynthesis_extended	#N/A	#N/A	#N/A	#N/A	#N/A	#N/A	#N/A	#N/A	#N/A	#N/A	bi	fig|297314.1220.peg.2270	100
peg.80	HNP82_000080	JACHFW010000001	95393	94422	Cytoplasmic	-	Putative stomatin/prohibitin-family membrane protease subunit YbbK		MBB5262986.1	FIG00000531	ff	#N/A	#N/A	#N/A	#N/A	#N/A	#N/A	#N/A	#N/A	#N/A	#N/A	bi	fig|297314.1220.peg.2269	100
peg.81	HNP82_000081	JACHFW010000001	95835	95398	CytoplasmicMembrane	-	Putative activity regulator of membrane protease YbbK		MBB5262987.1	FIG00019415	ff	#N/A	#N/A	#N/A	#N/A	#N/A	#N/A	#N/A	#N/A	#N/A	#N/A	bi	fig|297314.1220.peg.2268	100
peg.82	HNP82_000082	JACHFW010000001	96755	95964	Unknown	-	FIG011178: rRNA methylase		MBB5262988.1	FIG01289107	isu;RNA_methylation	#N/A	#N/A	#N/A	#N/A	#N/A	#N/A	#N/A	#N/A	#N/A	#N/A	bi	fig|297314.1220.peg.2267	99.62
peg.83	HNP82_000083	JACHFW010000001	97892	96915	Cytoplasmic	-	6-phosphofructokinase (EC 2.7.1.11)		MBB5262989.1	FIG00058830	idu(4);N-Acetyl-Galactosamine_and_Galactosamine_Utilization idu(4);Glycolysis_and_Gluconeogenesis,_including_Archaeal_enzymes idu(4);Glycolysis_and_Gluconeogenesis idu(4);D-Tagatose_and_Galactitol_Utilization	#N/A	#N/A	#N/A	#N/A	#N/A	#N/A	#N/A	#N/A	#N/A	#N/A	bi	fig|297314.1220.peg.2266	100
peg.84	HNP82_000084	JACHFW010000001	101497	98027	Cytoplasmic	-	DNA polymerase III alpha subunit (EC 2.7.7.7)		MBB5262990.1	FIG00008411	idu(2);Phage_replication idu(2);Inteins idu(2);DNA-replication idu(2);CBSS-350688.3.peg.1509	N	N	N	GH13_30	N	1	#N/A	#N/A	42.1	AWZ17133.1|GH13_30	bi	fig|297314.1220.peg.2264	99.48
peg.85	HNP82_000085	JACHFW010000001	101977	101579	Cytoplasmic	-	Phenylacetic acid degradation protein PaaD, thioesterase		MBB5262991.1			#N/A	#N/A	#N/A	#N/A	#N/A	#N/A	#N/A	#N/A	#N/A	#N/A	bi	fig|297314.1220.peg.2263	100
peg.86	HNP82_000086	JACHFW010000001	102452	102186	Cytoplasmic	-	Catabolite repression HPr-like protein Crh		MBB5262992.1	FIG00005308	idu(1);HPr_catabolite_repression_system	#N/A	#N/A	#N/A	#N/A	#N/A	#N/A	#N/A	#N/A	#N/A	#N/A	bi	fig|297314.1220.peg.2262	100
peg.87	HNP82_000087	JACHFW010000001	103436	102483	Cytoplasmic	-	FIG001886: Cytoplasmic hypothetical protein		MBB5262993.1	FIG00629453	ff	#N/A	#N/A	#N/A	#N/A	#N/A	#N/A	#N/A	#N/A	#N/A	#N/A	bi	fig|297314.1220.peg.2261	100
peg.88	HNP82_000088	JACHFW010000001	104340	103465	Cytoplasmic	-	Hypothetical ATP-binding protein UPF0042, contains P-loop		MBB5262994.1	FIG00229225	ff	#N/A	#N/A	#N/A	#N/A	#N/A	#N/A	#N/A	#N/A	#N/A	#N/A	bi	fig|297314.1220.peg.2260	100
peg.89	HNP82_000089	JACHFW010000001	105327	104401	Cytoplasmic	-	UDP-N-acetylenolpyruvoylglucosamine reductase (EC 1.1.1.158)		MBB5262995.1	FIG00000163	isu;UDP-N-acetylmuramate_from_Fructose-6-phosphate_Biosynthesis isu;Peptidoglycan_Biosynthesis	#N/A	#N/A	#N/A	#N/A	#N/A	#N/A	#N/A	#N/A	#N/A	#N/A	bi	fig|297314.1220.peg.2259	98.7
peg.90	HNP82_000090	JACHFW010000001	106186	105515	Cytoplasmic	-	hypothetical protein		MBB5262996.1			#N/A	#N/A	#N/A	#N/A	#N/A	#N/A	#N/A	#N/A	#N/A	#N/A	bi	fig|297314.1220.peg.2258	99.55
peg.91	HNP82_000091	JACHFW010000001	107662	106289	Cytoplasmic	-	Predicted ATPase related to phosphate starvation-inducible protein PhoH		MBB5262997.1	FIG00075426	icw(1);Phosphate_metabolism	#N/A	#N/A	#N/A	#N/A	#N/A	#N/A	#N/A	#N/A	#N/A	#N/A	bi	fig|297314.1220.peg.2257	99.56
peg.92	HNP82_000092	JACHFW010000001	109853	107808	CytoplasmicMembrane	-	Polyphosphate kinase (EC 2.7.4.1)		MBB5262998.1	FIG00000504	idu(1);Purine_conversions idu(1);High_affinity_phosphate_transporter_and_control_of_PHO_regulon idu(1);Polyphosphate idu(1);Phosphate_metabolism	#N/A	#N/A	#N/A	#N/A	#N/A	#N/A	#N/A	#N/A	#N/A	#N/A	bi	fig|297314.1220.peg.2256	100
peg.93	HNP82_000093	JACHFW010000001	111119	110175	Cytoplasmic	-	Glucokinase (EC 2.7.1.2)		MBB5262999.1	FIG00001065	isu;Entner-Doudoroff_Pathway isu;Glycolysis_and_Gluconeogenesis	#N/A	#N/A	#N/A	#N/A	#N/A	#N/A	#N/A	#N/A	#N/A	#N/A	bi	fig|297314.1220.peg.2254	100
peg.94	HNP82_000094	JACHFW010000001	112223	111246	Cytoplasmic	-	HPr kinase/phosphorylase (EC 2.7.1.-) (EC 2.7.4.-)		MBB5263000.1	FIG00004170	isu;HPr_catabolite_repression_system	#N/A	#N/A	#N/A	#N/A	#N/A	#N/A	#N/A	#N/A	#N/A	#N/A	bi	fig|297314.1220.peg.2253	100
peg.95	HNP82_000095	JACHFW010000001	114186	112327	Cytoplasmic	-	Excinuclease ABC subunit C		MBB5263001.1	FIG00000185	isu;DNA_repair,_UvrABC_system	#N/A	#N/A	#N/A	#N/A	#N/A	#N/A	#N/A	#N/A	#N/A	#N/A	bi	fig|297314.1220.peg.2252	97.74
peg.96	HNP82_000096	JACHFW010000001	116410	114320	CytoplasmicMembrane	-	Cell division protein FtsH (EC 3.4.24.-)		MBB5263002.1	FIG01120704	idu(3);Bacterial_Cell_Division idu(3);Cell_division-ribosomal_stress_proteins_cluster idu(3);Folate_biosynthesis_cluster	#N/A	#N/A	#N/A	#N/A	#N/A	#N/A	#N/A	#N/A	#N/A	#N/A	bi	fig|297314.1220.peg.2251	99.71
peg.97	HNP82_000097	JACHFW010000001	117432	116425	Cytoplasmic	-	Tryptophan synthase beta chain		MBB5263003.1			#N/A	#N/A	#N/A	#N/A	#N/A	#N/A	#N/A	#N/A	#N/A	#N/A	bi	fig|297314.1220.peg.2606	100
peg.98	HNP82_000098	JACHFW010000001	118575	117472	Cytoplasmic	-	Beta-hydroxylase, bleomycin/phleomycin binding protein, ankyrin homologue, bleomycin and transport protein		MBB5263004.1	FIG01396569	ff	#N/A	#N/A	#N/A	#N/A	#N/A	#N/A	#N/A	#N/A	#N/A	#N/A	bi	fig|297314.1220.peg.2607	100
peg.99	HNP82_000099	JACHFW010000001	120209	118590	Cytoplasmic	-	Arginine utilization protein RocB		MBB5263005.1		icw(1);Arginine_and_Ornithine_Degradation	#N/A	#N/A	#N/A	#N/A	#N/A	#N/A	#N/A	#N/A	#N/A	#N/A	bi	fig|297314.1220.peg.2608	99.63
peg.100	HNP82_000100	JACHFW010000001	121704	120304	CytoplasmicMembrane	-	Arginine/ornithine antiporter ArcD		MBB5263006.1	FIG00001166	isu;Arginine_and_Ornithine_Degradation isu;Arginine_Deiminase_Pathway isu;Polyamine_Metabolism	#N/A	#N/A	#N/A	#N/A	#N/A	#N/A	#N/A	#N/A	#N/A	#N/A	bi	fig|297314.1220.peg.2609	99.57
peg.101	HNP82_000101	JACHFW010000001	122944	121718	Cytoplasmic	-	N-acyl-L-amino acid amidohydrolase (EC 3.5.1.14)		MBB5263007.1			#N/A	#N/A	#N/A	#N/A	#N/A	#N/A	#N/A	#N/A	#N/A	#N/A	bi	fig|297314.1220.peg.2610	100
peg.102	HNP82_000102	JACHFW010000001	123614	123276	Cytoplasmic	-	FIG01032025: hypothetical protein		MBB5263008.1	FIG01032024	ff	#N/A	#N/A	#N/A	#N/A	#N/A	#N/A	#N/A	#N/A	#N/A	#N/A	bi	fig|297314.1220.peg.2611	100
peg.103	HNP82_000103	JACHFW010000001	125995	123989	Cytoplasmic	-	putative ATP-dependent DNA helicase YjcD		MBB5263009.1	FIG01304430	isu;DNA_repair,_bacterial_UvrD_and_related_helicases	#N/A	#N/A	#N/A	#N/A	#N/A	#N/A	#N/A	#N/A	#N/A	#N/A	bi	fig|297314.1220.peg.2612	99.85
peg.104	HNP82_000104	JACHFW010000001	127458	125992	Cytoplasmic	-	Glutamyl-tRNA synthetase (EC 6.1.1.17) @ Glutamyl-tRNA(Gln) synthetase (EC 6.1.1.24)		MBB5263010.1	FIG00000686	isu;tRNA_aminoacylation,_Glu_and_Gln isu;tRNA_aminoacylation,_Glu_and_Gln	#N/A	#N/A	#N/A	#N/A	#N/A	#N/A	#N/A	#N/A	#N/A	#N/A	bi	fig|297314.1220.peg.2613	99.8
peg.105	HNP82_000105	JACHFW010000001	129371	127662	CytoplasmicMembrane	-	Cell shape-determining protein		MBB5263011.1	FIG01311439	ff	#N/A	#N/A	#N/A	#N/A	#N/A	#N/A	#N/A	#N/A	#N/A	#N/A	bi	fig|297314.1220.peg.2615	100
peg.106	HNP82_000106	JACHFW010000001	130391	129894	Unknown	-	hypothetical protein		MBB5263012.1			#N/A	#N/A	#N/A	#N/A	#N/A	#N/A	#N/A	#N/A	#N/A	#N/A	bi	fig|297314.1220.peg.2616	59.39
peg.107	HNP82_000107	JACHFW010000001	130597	132738	CytoplasmicMembrane	+	Sulfatase		MBB5263013.1	FIG01970354	ff	#N/A	#N/A	#N/A	#N/A	#N/A	#N/A	#N/A	#N/A	#N/A	#N/A	bi	fig|297314.1220.peg.2619	95.51
peg.108	HNP82_000108	JACHFW010000001	134397	132805	Cytoplasmic	-	putative carboxylesterase		MBB5263014.1			#N/A	#N/A	#N/A	#N/A	#N/A	#N/A	#N/A	#N/A	#N/A	#N/A	bi	fig|297314.1220.peg.2620	99.81
peg.109	HNP82_000109	JACHFW010000001	135191	134985	Cytoplasmic	-	hypothetical protein		MBB5263015.1			#N/A	#N/A	#N/A	#N/A	#N/A	#N/A	#N/A	#N/A	#N/A	#N/A	-		0
peg.110	HNP82_000110	JACHFW010000001	135737	135267	Cytoplasmic	-	Huntingtin interacting protein E-like protein		MBB5263016.1		ff	#N/A	#N/A	#N/A	#N/A	#N/A	#N/A	#N/A	#N/A	#N/A	#N/A	bi	fig|297314.1220.peg.52	48.91
peg.111	HNP82_000111	JACHFW010000001	136856	136290	Cytoplasmic	-	Glycerol uptake operon antiterminator regulatory protein		MBB5263017.1	FIG00001907	ff	#N/A	#N/A	#N/A	#N/A	#N/A	#N/A	#N/A	#N/A	#N/A	#N/A	bi	fig|297314.1220.peg.2635	100
peg.112	HNP82_000112	JACHFW010000001	137496	137137	Cytoplasmic	-	FIG01179327: hypothetical protein		MBB5263018.1	FIG01172823	ff	#N/A	#N/A	#N/A	#N/A	#N/A	#N/A	#N/A	#N/A	#N/A	#N/A	bi	fig|297314.1220.peg.2637	100
peg.113	HNP82_000113	JACHFW010000001	138794	137514	Cytoplasmic	-	Sarcosine oxidase alpha subunit (EC 1.5.3.1)		MBB5263019.1	FIG00001687	ff	#N/A	#N/A	#N/A	#N/A	#N/A	#N/A	#N/A	#N/A	#N/A	#N/A	bi	fig|297314.1220.peg.2638	100
peg.114	HNP82_000114	JACHFW010000001	140238	138796	Cytoplasmic	-	Glycerol-3-phosphate dehydrogenase (EC 1.1.5.3)		MBB5263020.1	FIG00229386	isu;Respiratory_dehydrogenases_1 isu;Glycerol_and_Glycerol-3-phosphate_Uptake_and_Utilization isu;Glycerolipid_and_Glycerophospholipid_Metabolism_in_Bacteria	#N/A	#N/A	#N/A	#N/A	#N/A	#N/A	#N/A	#N/A	#N/A	#N/A	bi	fig|297314.1220.peg.2639	99.79
peg.115	HNP82_000115	JACHFW010000001	141802	140411	CytoplasmicMembrane	-	Multi antimicrobial extrusion protein (Na(+)/drug antiporter), MATE family of MDR efflux pumps		MBB5263021.1	FIG00000402	icw(1);Riboflavin,_FMN_and_FAD_metabolism_in_plants icw(1);Multidrug_Resistance_Efflux_Pumps	#N/A	#N/A	#N/A	#N/A	#N/A	#N/A	#N/A	#N/A	#N/A	#N/A	bi	fig|297314.1220.peg.2641	100
peg.116	HNP82_000116	JACHFW010000001	143296	141803	Cytoplasmic	-	Glycerol kinase (EC 2.7.1.30)		MBB5263022.1	FIG00075702	icw(1);Glycerol_and_Glycerol-3-phosphate_Uptake_and_Utilization icw(1);Glycerolipid_and_Glycerophospholipid_Metabolism_in_Bacteria	#N/A	#N/A	#N/A	#N/A	#N/A	#N/A	#N/A	#N/A	#N/A	#N/A	bi	fig|297314.1220.peg.2642	100
peg.117	HNP82_000117	JACHFW010000001	143528	143337	Unknown	-	hypothetical protein		MBB5263023.1			#N/A	#N/A	#N/A	#N/A	#N/A	#N/A	#N/A	#N/A	#N/A	#N/A	bi	fig|297314.1220.peg.2643	100
peg.118	HNP82_000118	JACHFW010000001	143800	143525	Cytoplasmic	-	hypothetical protein		MBB5263024.1			#N/A	#N/A	#N/A	#N/A	#N/A	#N/A	#N/A	#N/A	#N/A	#N/A	bi	fig|297314.1220.peg.2644	100
peg.119	HNP82_000119	JACHFW010000001	144003	145133	Cytoplasmic	+	Ferredoxin		MBB5263025.1	FIG00001676	idu(7);Soluble_cytochromes_and_functionally_related_electron_carriers	#N/A	#N/A	#N/A	#N/A	#N/A	#N/A	#N/A	#N/A	#N/A	#N/A	bi	fig|297314.1220.peg.2645	100
peg.120	HNP82_000120	JACHFW010000001	146599	145262	CytoplasmicMembrane	-	Multi antimicrobial extrusion protein (Na(+)/drug antiporter), MATE family of MDR efflux pumps		MBB5263026.1	FIG00000402	icw(1);Riboflavin,_FMN_and_FAD_metabolism_in_plants icw(1);Multidrug_Resistance_Efflux_Pumps	#N/A	#N/A	#N/A	#N/A	#N/A	#N/A	#N/A	#N/A	#N/A	#N/A	bi	fig|297314.1220.peg.2646	100
peg.121	HNP82_000121	JACHFW010000001	147390	146596	Cytoplasmic	-	Metal-dependent phosphohydrolase		MBB5263027.1	FIG00676665	ff	#N/A	#N/A	#N/A	#N/A	#N/A	#N/A	#N/A	#N/A	#N/A	#N/A	bi	fig|297314.1220.peg.2647	98.86
peg.122	HNP82_000122	JACHFW010000001	150159	149863	Cytoplasmic	-	CRISPR-associated protein Cas2		MBB5263028.1	FIG00004334	icw(2);CRISPRs	#N/A	#N/A	#N/A	#N/A	#N/A	#N/A	#N/A	#N/A	#N/A	#N/A	-		0
peg.123	HNP82_000123	JACHFW010000001	151274	150243	CytoplasmicMembrane	-	CRISPR-associated protein Cas1		MBB5263029.1	FIG00023946	icw(4);CRISPRs	#N/A	#N/A	#N/A	#N/A	#N/A	#N/A	#N/A	#N/A	#N/A	#N/A	-		0
peg.124	HNP82_000124	JACHFW010000001	151540	151271	Unknown	-	CRISPR-associated RecB family exonuclease Cas4		MBB5263030.1	FIG00003159	ff	#N/A	#N/A	#N/A	#N/A	#N/A	#N/A	#N/A	#N/A	#N/A	#N/A	-		0
peg.125	HNP82_000125	JACHFW010000001	152782	151928	Cytoplasmic	-	CRISPR-associated protein, Csd2 family		MBB5263031.1		isu;CRISPRs	#N/A	#N/A	#N/A	#N/A	#N/A	#N/A	#N/A	#N/A	#N/A	#N/A	-		0
peg.126	HNP82_000126	JACHFW010000001	154908	152779	Cytoplasmic	-	CRISPR-associated protein, Csd1 family		MBB5263032.1	FIG00005912	icw(1);CRISPRs	#N/A	#N/A	#N/A	#N/A	#N/A	#N/A	#N/A	#N/A	#N/A	#N/A	-		0
peg.127	HNP82_000127	JACHFW010000001	155648	154905	Cytoplasmic	-	CRISPR-associated protein, Cas5d family		MBB5263033.1	FIG00018527	icw(2);CRISPRs	#N/A	#N/A	#N/A	#N/A	#N/A	#N/A	#N/A	#N/A	#N/A	#N/A	-		0
peg.128	HNP82_000128	JACHFW010000001	158072	155688	Cytoplasmic	-	CRISPR-associated helicase Cas3		MBB5263034.1	FIG00002034	icw(3);CRISPRs	#N/A	#N/A	#N/A	#N/A	#N/A	#N/A	#N/A	#N/A	#N/A	#N/A	-		0
peg.129	HNP82_000129	JACHFW010000001	158708	158553	Unknown	-	hypothetical protein		MBB5263035.1			#N/A	#N/A	#N/A	#N/A	#N/A	#N/A	#N/A	#N/A	#N/A	#N/A	-		0
peg.130	HNP82_000130	JACHFW010000001	160614	158974	Unknown	-	putative aldouronate transport system substrate-binding protein		MBB5263036.1			#N/A	#N/A	#N/A	#N/A	#N/A	#N/A	#N/A	#N/A	#N/A	#N/A	uni	fig|297314.1220.peg.1829	39.86
peg.131	HNP82_000131	JACHFW010000001	163090	160694	Cytoplasmic	-	Pyruvate formate-lyase (EC 2.3.1.54)		MBB5263037.1	FIG00002541	icw(1);Fermentations:_Mixed_acid idu(4);Butanol_Biosynthesis	#N/A	#N/A	#N/A	#N/A	#N/A	#N/A	#N/A	#N/A	#N/A	#N/A	uni	fig|297314.1220.peg.1715	61.33
peg.132	HNP82_000132	JACHFW010000001	164026	163109	Cytoplasmic	-	Pyruvate formate-lyase activating enzyme (EC 1.97.1.4)		MBB5263038.1	FIG00000721	idu(2);Fermentations:_Mixed_acid	#N/A	#N/A	#N/A	#N/A	#N/A	#N/A	#N/A	#N/A	#N/A	#N/A	uni	fig|297314.1220.peg.2041	59.38
peg.133	HNP82_000133	JACHFW010000001	164967	164197	Unknown	-	DNA-binding MurR/RpiR family transcriptional regulator		MBB5263039.1			#N/A	#N/A	#N/A	#N/A	#N/A	#N/A	#N/A	#N/A	#N/A	#N/A	uni	fig|297314.1220.peg.1235	27.11
peg.134	HNP82_000134	JACHFW010000001	165924	164986	Cytoplasmic	-	Choloylglycine hydrolase (EC 3.5.1.24)		MBB5263040.1	FIG00009563	isu;Bile_hydrolysis	#N/A	#N/A	#N/A	#N/A	#N/A	#N/A	#N/A	#N/A	#N/A	#N/A	bi	fig|297314.1220.peg.2751	99.68
peg.135	HNP82_000135	JACHFW010000001	166276	166004	Cytoplasmic	-	hypothetical protein		MBB5263041.1			#N/A	#N/A	#N/A	#N/A	#N/A	#N/A	#N/A	#N/A	#N/A	#N/A	bi	fig|297314.1220.peg.2752	100
peg.136	HNP82_000136	JACHFW010000001	167130	166390	Cytoplasmic	-	Phosphohydrolase		MBB5263042.1			#N/A	#N/A	#N/A	#N/A	#N/A	#N/A	#N/A	#N/A	#N/A	#N/A	bi	fig|297314.1220.peg.2753	98.78
peg.137	HNP82_000137	JACHFW010000001	168302	167157	Cytoplasmic	-	FIG00622917: hypothetical protein		MBB5263043.1	FIG01506992	ff	#N/A	#N/A	#N/A	#N/A	#N/A	#N/A	#N/A	#N/A	#N/A	#N/A	bi	fig|297314.1220.peg.2754	98.95
peg.138	HNP82_000138	JACHFW010000001	168641	169402	Cytoplasmic	+	Ferredoxin		MBB5263044.1	FIG00001676	idu(7);Soluble_cytochromes_and_functionally_related_electron_carriers	#N/A	#N/A	#N/A	#N/A	#N/A	#N/A	#N/A	#N/A	#N/A	#N/A	bi	fig|297314.1220.peg.2755	99.21
peg.139	HNP82_000139	JACHFW010000001	170363	169488	Cytoplasmic	-	FKBP-type peptidyl-prolyl cis-trans isomerase		MBB5263045.1	FIG00946194	ff	#N/A	#N/A	#N/A	#N/A	#N/A	#N/A	#N/A	#N/A	#N/A	#N/A	bi	fig|297314.1220.peg.2756	100
peg.140	HNP82_000140	JACHFW010000001	171388	170630	Cytoplasmic	-	UPF0246 protein YaaA		MBB5263046.1	FIG00002158	ff	#N/A	#N/A	#N/A	#N/A	#N/A	#N/A	#N/A	#N/A	#N/A	#N/A	bi	fig|297314.1220.peg.2758	100
peg.141	HNP82_000141	JACHFW010000001	171853	171392	Cellwall	-	Thiol peroxidase, Bcp-type (EC 1.11.1.15)		MBB5263047.1	FIG00132548	isu;Thioredoxin-disulfide_reductase	#N/A	#N/A	#N/A	#N/A	#N/A	#N/A	#N/A	#N/A	#N/A	#N/A	bi	fig|297314.1220.peg.2759	99.35
peg.142	HNP82_000142	JACHFW010000001	172483	171968	CytoplasmicMembrane	-	hypothetical protein		MBB5263048.1			#N/A	#N/A	#N/A	#N/A	#N/A	#N/A	#N/A	#N/A	#N/A	#N/A	bi	fig|297314.1220.peg.2760	98.25
peg.143	HNP82_000143	JACHFW010000001	175689	172624	Cytoplasmic	-	UvrD/Rep helicase family protein		MBB5263049.1	FIG01521774	ff	#N/A	#N/A	#N/A	#N/A	#N/A	#N/A	#N/A	#N/A	#N/A	#N/A	bi	fig|297314.1220.peg.2761	99.8
peg.144	HNP82_000144	JACHFW010000001	176699	175752	CytoplasmicMembrane	-	Zinc transport protein ZntB		MBB5263050.1	FIG00516009	ff	#N/A	#N/A	#N/A	#N/A	#N/A	#N/A	#N/A	#N/A	#N/A	#N/A	bi	fig|297314.1220.peg.2762	100
peg.145	HNP82_000145	JACHFW010000001	177278	177066	CytoplasmicMembrane	-	hypothetical protein		MBB5263051.1			#N/A	#N/A	#N/A	#N/A	#N/A	#N/A	#N/A	#N/A	#N/A	#N/A	bi	fig|297314.1220.peg.2763	100
peg.146	HNP82_000146	JACHFW010000001	178382	177357	CytoplasmicMembrane	-	Oligopeptide transport ATP-binding protein OppF (TC 3.A.1.5.1)		MBB5263052.1	FIG00018865	icw(2);ABC_transporter_oligopeptide_(TC_3.A.1.5.1)	#N/A	#N/A	#N/A	#N/A	#N/A	#N/A	#N/A	#N/A	#N/A	#N/A	bi	fig|297314.1220.peg.2764	100
peg.147	HNP82_000147	JACHFW010000001	179581	178382	CytoplasmicMembrane	-	Oligopeptide transport ATP-binding protein OppD (TC 3.A.1.5.1)		MBB5263053.1	FIG00002049	icw(3);ABC_transporter_oligopeptide_(TC_3.A.1.5.1)	#N/A	#N/A	#N/A	#N/A	#N/A	#N/A	#N/A	#N/A	#N/A	#N/A	bi	fig|297314.1220.peg.2765	99.5
peg.148	HNP82_000148	JACHFW010000001	181128	179596	CytoplasmicMembrane	-	Oligopeptide transport system permease protein OppC (TC 3.A.1.5.1)		MBB5263054.1	FIG00455853	isu;ABC_transporter_oligopeptide_(TC_3.A.1.5.1)	#N/A	#N/A	#N/A	#N/A	#N/A	#N/A	#N/A	#N/A	#N/A	#N/A	bi	fig|297314.1220.peg.2766	99.8
peg.149	HNP82_000149	JACHFW010000001	182130	181144	CytoplasmicMembrane	-	Oligopeptide transport system permease protein OppB (TC 3.A.1.5.1)		MBB5263055.1	FIG00945384	icw(1);ABC_transporter_oligopeptide_(TC_3.A.1.5.1)	#N/A	#N/A	#N/A	#N/A	#N/A	#N/A	#N/A	#N/A	#N/A	#N/A	bi	fig|297314.1220.peg.2767	99.7
peg.150	HNP82_000150	JACHFW010000001	184855	182504	Unknown	-	Oligopeptide ABC transporter, periplasmic oligopeptide-binding protein OppA (TC 3.A.1.5.1)		MBB5263056.1	FIG00432360	icw(3);ABC_transporter_oligopeptide_(TC_3.A.1.5.1) idu(2);Sex_pheromones_in_Enterococcus_faecalis_and_other_Firmicutes	#N/A	#N/A	#N/A	#N/A	#N/A	#N/A	#N/A	#N/A	#N/A	#N/A	bi	fig|297314.1220.peg.2769	95.27
peg.151	HNP82_000151	JACHFW010000001	185617	185072	CytoplasmicMembrane	-	hypothetical protein		MBB5263057.1			#N/A	#N/A	#N/A	#N/A	#N/A	#N/A	#N/A	#N/A	#N/A	#N/A	bi	fig|297314.1220.peg.2770	98.9
peg.152	HNP82_000152	JACHFW010000001	186114	185758	Cytoplasmic	-	LSU ribosomal protein L20p		MBB5263058.1	FIG00000216	icw(1);Ribosome_LSU_bacterial icw(2);Mycobacterium_virulence_operon_involved_in_protein_synthesis_(LSU_ribosomal_proteins)	#N/A	#N/A	#N/A	#N/A	#N/A	#N/A	#N/A	#N/A	#N/A	#N/A	bi	fig|297314.1220.peg.2771	100
peg.153	HNP82_000153	JACHFW010000001	186338	186141	Cytoplasmic	-	LSU ribosomal protein L35p		MBB5263059.1	FIG00000259	isu;Ribosome_LSU_bacterial isu;Mycobacterium_virulence_operon_involved_in_protein_synthesis_(LSU_ribosomal_proteins)	#N/A	#N/A	#N/A	#N/A	#N/A	#N/A	#N/A	#N/A	#N/A	#N/A	bi	fig|297314.1220.peg.2772	100
peg.154	HNP82_000154	JACHFW010000001	186888	186373	Cytoplasmic	-	Translation initiation factor 3		MBB5263060.1	FIG00000206	isu;Translation_initiation_factors_bacterial icw(1);Mycobacterium_virulence_operon_involved_in_protein_synthesis_(LSU_ribosomal_proteins)	#N/A	#N/A	#N/A	#N/A	#N/A	#N/A	#N/A	#N/A	#N/A	#N/A	bi	fig|297314.1220.peg.2773	99.42
peg.155	HNP82_000155	JACHFW010000001	187994	187080	Unknown	-	hypothetical protein		MBB5263061.1			#N/A	#N/A	#N/A	#N/A	#N/A	#N/A	#N/A	#N/A	#N/A	#N/A	bi	fig|297314.1220.peg.2774	82.19
peg.156	HNP82_000156	JACHFW010000001	189988	188222	Cytoplasmic	-	Threonyl-tRNA synthetase (EC 6.1.1.3)		MBB5263062.1	FIG00000101	isu;tRNA_aminoacylation,_Thr	N	N	N	GH28	N	1	#N/A	#N/A	46	CAN65674.1|GH28	bi	fig|297314.1220.peg.2775	100
peg.157	HNP82_000157	JACHFW010000001	190313	190164	Unknown	-	hypothetical protein		MBB5263063.1			#N/A	#N/A	#N/A	#N/A	#N/A	#N/A	#N/A	#N/A	#N/A	#N/A	-		0
peg.158	HNP82_000158	JACHFW010000001	190552	190394	Unknown	-	hypothetical protein		MBB5263064.1			#N/A	#N/A	#N/A	#N/A	#N/A	#N/A	#N/A	#N/A	#N/A	#N/A	bi	fig|297314.1220.peg.2777	98.08
peg.159	HNP82_000159	JACHFW010000001	198414	190609	Unknown	-	hypothetical protein		MBB5263065.1			#N/A	#N/A	#N/A	#N/A	#N/A	#N/A	#N/A	#N/A	#N/A	#N/A	bi	fig|297314.1220.peg.2778	98.15
peg.160	HNP82_000160	JACHFW010000001	199191	198595	CytoplasmicMembrane	-	hypothetical protein		MBB5263066.1			#N/A	#N/A	#N/A	#N/A	#N/A	#N/A	#N/A	#N/A	#N/A	#N/A	bi	fig|297314.1220.peg.2780	100
peg.161	HNP82_000161	JACHFW010000001	201047	199191	CytoplasmicMembrane	-	Serine/threonine protein kinase PrkC, regulator of stationary phase		MBB5263067.1	FIG00030191	icw(1);Conserved_gene_cluster_associated_with_Met-tRNA_formyltransferase idu(4);A_Gram-positive_cluster_that_relates_ribosomal_protein_L28P_to_a_set_of_uncharacterized_proteins	#N/A	#N/A	#N/A	#N/A	#N/A	#N/A	#N/A	#N/A	#N/A	#N/A	bi	fig|297314.1220.peg.1117	99.51
peg.162	HNP82_000162	JACHFW010000001	201827	201051	Unknown	-	Protein serine/threonine phosphatase PrpC, regulation of stationary phase		MBB5263068.1	FIG00134722	idu(2);Conserved_gene_cluster_associated_with_Met-tRNA_formyltransferase	#N/A	#N/A	#N/A	#N/A	#N/A	#N/A	#N/A	#N/A	#N/A	#N/A	bi	fig|297314.1220.peg.1118	99.22
peg.163	HNP82_000163	JACHFW010000001	202962	202291	Cytoplasmic	-	GTP pyrophosphokinase (EC 2.7.6.5)		MBB5263069.1	FIG01969905	ff	#N/A	#N/A	#N/A	#N/A	#N/A	#N/A	#N/A	#N/A	#N/A	#N/A	bi	fig|297314.1220.peg.1119	100
peg.164	HNP82_000164	JACHFW010000001	204109	203144	CytoplasmicMembrane	-	Oligopeptide transport ATP-binding protein OppF (TC 3.A.1.5.1)		MBB5263070.1	FIG00018865	idu(4);ABC_transporter_oligopeptide_(TC_3.A.1.5.1)	#N/A	#N/A	#N/A	#N/A	#N/A	#N/A	#N/A	#N/A	#N/A	#N/A	bi	fig|297314.1220.peg.1120	100
peg.165	HNP82_000165	JACHFW010000001	204893	204093	CytoplasmicMembrane	-	Oligopeptide transport ATP-binding protein OppD (TC 3.A.1.5.1)		MBB5263071.1		icw(1);ABC_transporter_oligopeptide_(TC_3.A.1.5.1)	#N/A	#N/A	#N/A	#N/A	#N/A	#N/A	#N/A	#N/A	#N/A	#N/A	bi	fig|297314.1220.peg.1121	100
peg.166	HNP82_000166	JACHFW010000001	206524	204902	Cellwall	-	Oligopeptide ABC transporter, periplasmic oligopeptide-binding protein OppA (TC 3.A.1.5.1)		MBB5263072.1	FIG00432360	icw(2);ABC_transporter_oligopeptide_(TC_3.A.1.5.1) idu(2);Sex_pheromones_in_Enterococcus_faecalis_and_other_Firmicutes	#N/A	#N/A	#N/A	#N/A	#N/A	#N/A	#N/A	#N/A	#N/A	#N/A	bi	fig|297314.1220.peg.1122	99.63
peg.167	HNP82_000167	JACHFW010000001	207461	206556	CytoplasmicMembrane	-	Dipeptide transport system permease protein DppC (TC 3.A.1.5.2)		MBB5263073.1	FIG00006691	icw(1);ABC_transporter_dipeptide_(TC_3.A.1.5.2)	#N/A	#N/A	#N/A	#N/A	#N/A	#N/A	#N/A	#N/A	#N/A	#N/A	bi	fig|297314.1220.peg.1123	99
peg.168	HNP82_000168	JACHFW010000001	208403	207462	CytoplasmicMembrane	-	Dipeptide transport system permease protein DppB (TC 3.A.1.5.2)		MBB5263074.1	FIG01954097	idu(4);ABC_transporter_dipeptide_(TC_3.A.1.5.2)	#N/A	#N/A	#N/A	#N/A	#N/A	#N/A	#N/A	#N/A	#N/A	#N/A	bi	fig|297314.1220.peg.1124	99.68
peg.169	HNP82_000169	JACHFW010000001	209195	208479	Cytoplasmic	-	3-demethylubiquinone-9 3-methyltransferase (EC 2.1.1.64)		MBB5263075.1	FIG00030029	ff	#N/A	#N/A	#N/A	#N/A	#N/A	#N/A	#N/A	#N/A	#N/A	#N/A	bi	fig|297314.1220.peg.1125	99.16
peg.170	HNP82_000170	JACHFW010000001	211901	210207	Cytoplasmic	-	Chaperone protein DnaK		MBB5263076.1	FIG00023369	idu(4);GroEL_GroES idu(4);Heat_shock_dnaK_gene_cluster_extended idu(4);Protein_chaperones	#N/A	#N/A	#N/A	#N/A	#N/A	#N/A	#N/A	#N/A	#N/A	#N/A	bi	fig|297314.1220.peg.592	100
peg.171	HNP82_000171	JACHFW010000001	215248	211907	Cytoplasmic	-	TPR domain protein		MBB5263077.1			#N/A	#N/A	#N/A	#N/A	#N/A	#N/A	#N/A	#N/A	#N/A	#N/A	bi	fig|297314.1220.peg.593	99.73
peg.172	HNP82_000172	JACHFW010000001	216702	215614	Cytoplasmic	-	Aspartate-semialdehyde dehydrogenase (EC 1.2.1.11)		MBB5263078.1	FIG00026137	isu;Lysine_Biosynthesis_DAP_Pathway,_GJO_scratch isu;Threonine_and_Homoserine_Biosynthesis isu;Lysine_Biosynthesis_DAP_Pathway	#N/A	#N/A	#N/A	#N/A	#N/A	#N/A	#N/A	#N/A	#N/A	#N/A	bi	fig|297314.1220.peg.595	99.72
peg.173	HNP82_000173	JACHFW010000001	217079	218038	Cytoplasmic	+	FIG022979: MoxR-like ATPases		MBB5263079.1	FIG00006676	idu(1);CBSS-1140.3.peg.2017	#N/A	#N/A	#N/A	#N/A	#N/A	#N/A	#N/A	#N/A	#N/A	#N/A	bi	fig|297314.1220.peg.596	99.69
peg.174	HNP82_000174	JACHFW010000001	218035	219168	Cytoplasmic	+	FIG002343: hypothetical protein		MBB5263080.1		icw(1);CBSS-1140.3.peg.2017	#N/A	#N/A	#N/A	#N/A	#N/A	#N/A	#N/A	#N/A	#N/A	#N/A	bi	fig|297314.1220.peg.597	99.47
peg.175	HNP82_000175	JACHFW010000001	219161	220417	CytoplasmicMembrane	+	hypothetical protein		MBB5263081.1			#N/A	#N/A	#N/A	#N/A	#N/A	#N/A	#N/A	#N/A	#N/A	#N/A	bi	fig|297314.1220.peg.598	100
peg.176	HNP82_000176	JACHFW010000001	221947	220661	Cytoplasmic	-	Aspartate transaminase (EC 2.6.1.1)		MBB5263082.1			#N/A	#N/A	#N/A	#N/A	#N/A	#N/A	#N/A	#N/A	#N/A	#N/A	bi	fig|297314.1220.peg.600	99.77
peg.177	HNP82_000177	JACHFW010000001	223083	222310	Unknown	-	Electron transport complex protein RnfB	RnfB	MBB5263083.1	FIG00133292	icw(4);Na(+)-translocating_NADH-quinone_oxidoreductase_and_rnf-like_group_of_electron_transport_complexes	#N/A	#N/A	#N/A	#N/A	#N/A	#N/A	#N/A	#N/A	#N/A	#N/A	bi	fig|297314.1220.peg.601	100
peg.178	HNP82_000178	JACHFW010000001	223716	223096	CytoplasmicMembrane	-	Electron transport complex protein RnfA	RnfA	MBB5263084.1	FIG00001505	icw(1);Na(+)-translocating_NADH-quinone_oxidoreductase_and_rnf-like_group_of_electron_transport_complexes	#N/A	#N/A	#N/A	#N/A	#N/A	#N/A	#N/A	#N/A	#N/A	#N/A	bi	fig|297314.1220.peg.602	100
peg.179	HNP82_000179	JACHFW010000001	224405	223716	CytoplasmicMembrane	-	Electron transport complex protein RnfE	RnfE	MBB5263085.1	FIG00134060	isu;Na(+)-translocating_NADH-quinone_oxidoreductase_and_rnf-like_group_of_electron_transport_complexes	#N/A	#N/A	#N/A	#N/A	#N/A	#N/A	#N/A	#N/A	#N/A	#N/A	bi	fig|297314.1220.peg.603	100
peg.180	HNP82_000180	JACHFW010000001	224968	224405	Unknown	-	Electron transport complex protein RnfG	RnfG	MBB5263086.1	FIG00002689	icw(2);Na(+)-translocating_NADH-quinone_oxidoreductase_and_rnf-like_group_of_electron_transport_complexes	#N/A	#N/A	#N/A	#N/A	#N/A	#N/A	#N/A	#N/A	#N/A	#N/A	bi	fig|297314.1220.peg.604	99.47
peg.181	HNP82_000181	JACHFW010000001	225915	224965	CytoplasmicMembrane	-	Electron transport complex protein RnfD	RnfD	MBB5263087.1	FIG00022976	icw(3);Na(+)-translocating_NADH-quinone_oxidoreductase_and_rnf-like_group_of_electron_transport_complexes	#N/A	#N/A	#N/A	#N/A	#N/A	#N/A	#N/A	#N/A	#N/A	#N/A	bi	fig|297314.1220.peg.605	100
peg.182	HNP82_000182	JACHFW010000001	227270	225924	Cytoplasmic	-	Electron transport complex protein RnfC	RnfC	MBB5263088.1	FIG00018536	icw(5);Na(+)-translocating_NADH-quinone_oxidoreductase_and_rnf-like_group_of_electron_transport_complexes	#N/A	#N/A	#N/A	#N/A	#N/A	#N/A	#N/A	#N/A	#N/A	#N/A	bi	fig|297314.1220.peg.606	99.33
peg.183	HNP82_000183	JACHFW010000001	228801	227713	Cytoplasmic	-	Sugar diacid utilization regulator SdaR		MBB5263089.1	FIG00040817	idu(1);D-galactarate,_D-glucarate_and_D-glycerate_catabolism idu(1);D-galactarate,_D-glucarate_and_D-glycerate_catabolism_-_gjo	#N/A	#N/A	#N/A	#N/A	#N/A	#N/A	#N/A	#N/A	#N/A	#N/A	bi	fig|297314.1220.peg.607	100
peg.184	HNP82_000184	JACHFW010000001	230078	228972	CytoplasmicMembrane	-	Multiple sugar ABC transporter, ATP-binding protein		MBB5263090.1	FIG00007025	idu(1);Maltose_and_Maltodextrin_Utilization	#N/A	#N/A	#N/A	#N/A	#N/A	#N/A	#N/A	#N/A	#N/A	#N/A	bi	fig|297314.1220.peg.608	100
peg.185	HNP82_000185	JACHFW010000001	231654	230374	Cytoplasmic	-	hypothetical protein		MBB5263091.1			#N/A	#N/A	#N/A	#N/A	#N/A	#N/A	#N/A	#N/A	#N/A	#N/A	bi	fig|297314.1220.peg.609	100
peg.186	HNP82_000186	JACHFW010000001	232368	231655	Cytoplasmic	-	Septum formation protein Maf		MBB5263092.1	FIG00021845	isu;Bacterial_cell_division_cluster isu;Bacterial_Cell_Division isu;CBSS-354.1.peg.2917 isu;Bacterial_Cytoskeleton	#N/A	#N/A	#N/A	#N/A	#N/A	#N/A	#N/A	#N/A	#N/A	#N/A	bi	fig|297314.1220.peg.610	100
peg.187	HNP82_000187	JACHFW010000001	233371	232601	CytoplasmicMembrane	-	Domain often clustered or fused with uracil-DNA glycosylase		MBB5263093.1		isu;Uracil-DNA_glycosylase	#N/A	#N/A	#N/A	#N/A	#N/A	#N/A	#N/A	#N/A	#N/A	#N/A	bi	fig|297314.1220.peg.611	100
peg.188	HNP82_000188	JACHFW010000001	234723	233386	CytoplasmicMembrane	-	Biotin synthase related domain containing protein		MBB5263094.1	FIG01005404	ff	#N/A	#N/A	#N/A	#N/A	#N/A	#N/A	#N/A	#N/A	#N/A	#N/A	bi	fig|297314.1220.peg.612	99.78
peg.189	HNP82_000189	JACHFW010000001	236150	235161	Unknown	-	Riboflavin kinase (EC 2.7.1.26) / FMN adenylyltransferase (EC 2.7.7.2)		MBB5263095.1	FIG00000220	isu;Riboflavin,_FMN_and_FAD_metabolism_in_plants icw(1);Riboflavin,_FMN_and_FAD_metabolism_in_plants isu;Riboflavin,_FMN_and_FAD_metabolism isu;Riboflavin,_FMN_and_FAD_metabolism isu;CBSS-350688.3.peg.1509 icw(2);CBSS-350688.3.peg.1509 isu;riboflavin_to_FAD isu;riboflavin_to_FAD	#N/A	#N/A	#N/A	#N/A	#N/A	#N/A	#N/A	#N/A	#N/A	#N/A	bi	fig|297314.1220.peg.613	100
peg.190	HNP82_000190	JACHFW010000001	237151	236165	Cytoplasmic	-	tRNA pseudouridine synthase B (EC 4.2.1.70)		MBB5263096.1	FIG01016270	icw(3);CBSS-138119.3.peg.2719 isu;tRNA_processing icw(1);Riboflavin,_FMN_and_FAD_metabolism_in_plants isu;RNA_pseudouridine_syntheses icw(2);CBSS-350688.3.peg.1509	#N/A	#N/A	#N/A	#N/A	#N/A	#N/A	#N/A	#N/A	#N/A	#N/A	bi	fig|297314.1220.peg.614	99.7
peg.191	HNP82_000191	JACHFW010000001	238106	237144	Cytoplasmic	-	FIG146085: 3'-to-5' oligoribonuclease A, Bacillus type		MBB5263097.1	FIG00002194	isu;CBSS-138119.3.peg.2719 isu;RNA_processing_and_degradation,_bacterial	#N/A	#N/A	#N/A	#N/A	#N/A	#N/A	#N/A	#N/A	#N/A	#N/A	bi	fig|297314.1220.peg.615	98.44
peg.192	HNP82_000192	JACHFW010000001	238530	238099	Cytoplasmic	-	Ribosome-binding factor A		MBB5263098.1	FIG00000164	icw(2);CBSS-138119.3.peg.2719 icw(3);NusA-TFII_Cluster icw(1);Translation_initiation_factors_bacterial icw(1);CBSS-350688.3.peg.1509	#N/A	#N/A	#N/A	#N/A	#N/A	#N/A	#N/A	#N/A	#N/A	#N/A	bi	fig|297314.1220.peg.616	100
peg.193	HNP82_000193	JACHFW010000001	241307	238542	Cytoplasmic	-	Translation initiation factor 2		MBB5263099.1	FIG00000102	icw(1);CBSS-138119.3.peg.2719 isu;Universal_GTPases isu;Inteins isu;NusA-TFII_Cluster isu;Translation_initiation_factors_bacterial icw(4);CBSS-350688.3.peg.1509	N	N	N	GT2	N	1	#N/A	#N/A	57.7	AGL64345.2|GT2	bi	fig|297314.1220.peg.617	99.78
peg.194	HNP82_000194	JACHFW010000001	241639	241325	Cytoplasmic	-	ribosomal protein L7Ae family protein		MBB5263100.1	FIG00001489	icw(5);NusA-TFII_Cluster isu;Transcription_factors_bacterial icw(2);CBSS-350688.3.peg.1509	#N/A	#N/A	#N/A	#N/A	#N/A	#N/A	#N/A	#N/A	#N/A	#N/A	bi	fig|297314.1220.peg.618	98.95
peg.195	HNP82_000195	JACHFW010000001	241895	241623	Cytoplasmic	-	COG2740: Predicted nucleic-acid-binding protein implicated in transcription termination		MBB5263101.1	FIG00001133	icw(2);NusA-TFII_Cluster icw(1);Transcription_factors_bacterial icw(3);CBSS-350688.3.peg.1509	#N/A	#N/A	#N/A	#N/A	#N/A	#N/A	#N/A	#N/A	#N/A	#N/A	bi	fig|297314.1220.peg.619	100
peg.196	HNP82_000196	JACHFW010000001	243098	241920	Cytoplasmic	-	Transcription termination protein NusA		MBB5263102.1	FIG00000168	icw(3);NusA-TFII_Cluster icw(3);Transcription_factors_bacterial icw(5);CBSS-350688.3.peg.1509	#N/A	#N/A	#N/A	#N/A	#N/A	#N/A	#N/A	#N/A	#N/A	#N/A	bi	fig|297314.1220.peg.620	100
peg.197	HNP82_000197	JACHFW010000001	243652	243167	Cytoplasmic	-	FIG000325: clustered with transcription termination protein NusA		MBB5263103.1	FIG00000325	icw(1);NusA-TFII_Cluster icw(2);Transcription_factors_bacterial icw(3);CBSS-350688.3.peg.1509	#N/A	#N/A	#N/A	#N/A	#N/A	#N/A	#N/A	#N/A	#N/A	#N/A	bi	fig|297314.1220.peg.621	100
peg.198	HNP82_000198	JACHFW010000001	244158	245708	Unknown	+	hypothetical protein		MBB5263104.1			#N/A	#N/A	#N/A	#N/A	#N/A	#N/A	#N/A	#N/A	#N/A	#N/A	bi	fig|297314.1220.peg.622	98.26
peg.199	HNP82_000199	JACHFW010000001	246135	245779	CytoplasmicMembrane	-	Nitrogen regulatory protein P-II		MBB5263105.1	FIG00005111	idu(1);Ammonia_assimilation	#N/A	#N/A	#N/A	#N/A	#N/A	#N/A	#N/A	#N/A	#N/A	#N/A	bi	fig|297314.1220.peg.623	100
peg.200	HNP82_000200	JACHFW010000001	247392	246154	CytoplasmicMembrane	-	Ammonium transporter		MBB5263106.1	FIG00004764	icw(1);Ammonia_assimilation	#N/A	#N/A	#N/A	#N/A	#N/A	#N/A	#N/A	#N/A	#N/A	#N/A	bi	fig|297314.1220.peg.624	100
peg.201	HNP82_000201	JACHFW010000001	248494	247610	Cytoplasmic	-	DegV family protein in cluster with TrmH family tRNA/rRNA methyltransferase YacO		MBB5263107.1	FIG00146593	isu;Conserved_gene_cluster_possibly_involved_in_RNA_metabolism	#N/A	#N/A	#N/A	#N/A	#N/A	#N/A	#N/A	#N/A	#N/A	#N/A	bi	fig|297314.1220.peg.625	99.66
peg.202	HNP82_000202	JACHFW010000001	249800	248685	Cytoplasmic	-	hypothetical protein		MBB5263108.1			#N/A	#N/A	#N/A	#N/A	#N/A	#N/A	#N/A	#N/A	#N/A	#N/A	bi	fig|297314.1220.peg.626	99.18
peg.203	HNP82_000203	JACHFW010000001	250106	249945	Unknown	-	hypothetical protein		MBB5263109.1			#N/A	#N/A	#N/A	#N/A	#N/A	#N/A	#N/A	#N/A	#N/A	#N/A	-		0
peg.204	HNP82_000204	JACHFW010000001	250131	250217	Unknown	+	hypothetical protein		MBB5263110.1			#N/A	#N/A	#N/A	#N/A	#N/A	#N/A	#N/A	#N/A	#N/A	#N/A	-		0
peg.205	HNP82_000205	JACHFW010000001	250780	250154	CytoplasmicMembrane	-	PTS system, beta-glucoside-specific IIB component (EC 2.7.1.69) / PTS system, beta-glucoside-specific IIC component / PTS system, beta-glucoside-specific IIA component		MBB5263111.1	FIG00007563	icw(1);Beta-Glucoside_Metabolism	#N/A	#N/A	#N/A	#N/A	#N/A	#N/A	#N/A	#N/A	#N/A	#N/A	bi	fig|297314.1220.peg.627	98.48
peg.206	HNP82_000206	JACHFW010000001	252242	250800	Cytoplasmic	-	6-phospho-beta-glucosidase (EC 3.2.1.86)		MBB5263112.1	FIG00001882	idu(2);Beta-Glucoside_Metabolism	3.2.1.86|3.2.1.21|3.2.1.37	GH1(3-474)	GH1	GH1	N	3	2.4e-149	0.986014	70.8	ATL89812.1|GH1	bi	fig|297314.1220.peg.628	96.88
peg.207	HNP82_000207	JACHFW010000001	252546	253547	Cytoplasmic	+	Ribose operon repressor		MBB5263113.1		isu;D-ribose_utilization	#N/A	#N/A	#N/A	#N/A	#N/A	#N/A	#N/A	#N/A	#N/A	#N/A	bi	fig|297314.1220.peg.630	87.09
peg.208	HNP82_000208	JACHFW010000001	253857	253621	Unknown	-	putative aldouronate transport system substrate-binding protein		MBB5263114.1			#N/A	#N/A	#N/A	#N/A	#N/A	#N/A	#N/A	#N/A	#N/A	#N/A	uni	fig|297314.1220.peg.1935	69.7
peg.209	HNP82_000209	JACHFW010000001	254993	254166	Unknown	-	putative esterase		MBB5263115.1	FIG00016132	ff	N	CE1(10-261)	N	N	N	1	2.2e-45	0.977974	#N/A	#N/A	uni	fig|297314.1220.peg.1711	73.95
peg.210	HNP82_000210	JACHFW010000001	257463	255013	Cytoplasmic	-	Beta-galactosidase (EC 3.2.1.23)		MBB5263116.1	FIG00001548	idu(5);Galactosylceramide_and_Sulfatide_metabolism idu(5);Lactose_utilization idu(5);Lactose_and_Galactose_Uptake_and_Utilization	3.2.1.-	GH2(4-564)	GH2	GH2	N	3	5.6e-94	0.587766	50.2	BBF42782.1|GH2	uni	fig|297314.1220.peg.2909	24.52
peg.211	HNP82_000211	JACHFW010000001	259061	257478	Unknown	-	ABC-type glycerol-3-phosphate transport system substrate-binding protein		MBB5263117.1			#N/A	#N/A	#N/A	#N/A	#N/A	#N/A	#N/A	#N/A	#N/A	#N/A	uni	fig|297314.1220.peg.1935	61.7
peg.212	HNP82_000212	JACHFW010000001	259347	261842	Cytoplasmic	+	Two-component response regulator yesN		MBB5263118.1			N	GH39(328-779)	N	GH39	N	2	1.6e-113	0.990719	40.2	AIQ51292.1|GH39	uni	fig|297314.1220.peg.1937	32.48
peg.213	HNP82_000213	JACHFW010000001	266424	261889	Cytoplasmic	-	DNA polymerase III alpha subunit (EC 2.7.7.7)		MBB5263119.1	FIG00008411	idu(2);Phage_replication idu(2);Inteins idu(2);DNA-replication idu(2);CBSS-350688.3.peg.1509	#N/A	#N/A	#N/A	#N/A	#N/A	#N/A	#N/A	#N/A	#N/A	#N/A	bi	fig|297314.1220.peg.636	98.54
peg.214	HNP82_000214	JACHFW010000001	267482	266421	Cytoplasmic	-	1-hydroxy-2-methyl-2-(E)-butenyl 4-diphosphate synthase (EC 1.17.7.1)		MBB5263120.1	FIG00000449	isu;Nonmevalonate_Branch_of_Isoprenoid_Biosynthesis isu;CBSS-83331.1.peg.3039 isu;Isoprenoid_Biosynthesis	#N/A	#N/A	#N/A	#N/A	#N/A	#N/A	#N/A	#N/A	#N/A	#N/A	bi	fig|297314.1220.peg.637	98.3
peg.215	HNP82_000215	JACHFW010000001	267762	269495	CytoplasmicMembrane	+	Lipid A export ATP-binding/permease protein MsbA		MBB5263121.1	FIG00017059	ff	#N/A	#N/A	#N/A	#N/A	#N/A	#N/A	#N/A	#N/A	#N/A	#N/A	bi	fig|297314.1220.peg.638	100
peg.216	HNP82_000216	JACHFW010000001	270997	269603	Cytoplasmic	-	archaeal ATPase, fused to C-terminal DUF234 domain		MBB5263122.1	FIG00054476	ff	#N/A	#N/A	#N/A	#N/A	#N/A	#N/A	#N/A	#N/A	#N/A	#N/A	bi	fig|297314.1220.peg.639	99.78
peg.217	HNP82_000217	JACHFW010000001	273009	271237	Unknown	-	uncharacterized protein YkwD		MBB5263123.1			#N/A	#N/A	#N/A	#N/A	#N/A	#N/A	#N/A	#N/A	#N/A	#N/A	bi	fig|297314.1220.peg.640	99.83
peg.218	HNP82_000218	JACHFW010000001	273787	273260	Unknown	-	Oxygen-insensitive NAD(P)H nitroreductase		MBB5263124.1			#N/A	#N/A	#N/A	#N/A	#N/A	#N/A	#N/A	#N/A	#N/A	#N/A	bi	fig|297314.1220.peg.2579	100
peg.219	HNP82_000219	JACHFW010000001	274787	273969	Cytoplasmic	-	Hydrolase (HAD superfamily) in cluster with DUF1447		MBB5263125.1		idu(2);Bacterial_RNA-metabolizing_Zn-dependent_hydrolases idu(2);Conserved_gene_cluster_associated_with_Met-tRNA_formyltransferase idu(2);Queuosine-Archaeosine_Biosynthesis	#N/A	#N/A	#N/A	#N/A	#N/A	#N/A	#N/A	#N/A	#N/A	#N/A	bi	fig|297314.1220.peg.2581	100
peg.220	HNP82_000220	JACHFW010000001	276737	274827	Cytoplasmic	-	Transcriptional antiterminator of lichenan operon, BglG family / PTS system, cellobiose-specific IIA component (EC 2.7.1.69)		MBB5263126.1		idu(1);Beta-Glucoside_Metabolism idu(1);Beta-Glucoside_Metabolism	#N/A	#N/A	#N/A	#N/A	#N/A	#N/A	#N/A	#N/A	#N/A	#N/A	bi	fig|297314.1220.peg.2582	100
peg.221	HNP82_000221	JACHFW010000001	278591	277539	Cytoplasmic	-	Alcohol dehydrogenase (EC 1.1.1.1)		MBB5263127.1	FIG01007502	idu(2);Glycerolipid_and_Glycerophospholipid_Metabolism_in_Bacteria idu(2);Fermentations:_Mixed_acid idu(2);Butanol_Biosynthesis idu(2);5-FCL-like_protein	#N/A	#N/A	#N/A	#N/A	#N/A	#N/A	#N/A	#N/A	#N/A	#N/A	bi	fig|297314.1220.peg.2584	100
peg.222	HNP82_000222	JACHFW010000001	278998	280548	Cytoplasmic	+	Xylulose kinase (EC 2.7.1.17)		MBB5263128.1	FIG00000793	idu(1);Xylose_utilization	#N/A	#N/A	#N/A	#N/A	#N/A	#N/A	#N/A	#N/A	#N/A	#N/A	bi	fig|297314.1220.peg.2585	100
peg.223	HNP82_000223	JACHFW010000001	281494	280625	Cytoplasmic	-	Transcriptional regulator, LysR family		MBB5263129.1			#N/A	#N/A	#N/A	#N/A	#N/A	#N/A	#N/A	#N/A	#N/A	#N/A	bi	fig|297314.1220.peg.2586	100
peg.224	HNP82_000224	JACHFW010000001	282761	281523	Cytoplasmic	-	Transcriptional regulator, AraC family	Dsg	MBB5263130.1			#N/A	#N/A	#N/A	#N/A	#N/A	#N/A	#N/A	#N/A	#N/A	#N/A	bi	fig|297314.1220.peg.2587	96.53
peg.225	HNP82_000225	JACHFW010000001	284174	282888	Cytoplasmic	-	Myo-inositol 2-dehydrogenase 1 (EC 1.1.1.18)	DfgD	MBB5263131.1	FIG00043259	idu(4);Inositol_catabolism	N	GH109(3-159)	N	N	N	1	1.1e-20	0.398496	#N/A	#N/A	bi	fig|297314.1220.peg.2588	99.77
peg.226	HNP82_000226	JACHFW010000001	285094	284255	Cytoplasmic	-	Sugar phosphate isomerases/epimerases	DfgC	MBB5263132.1			#N/A	#N/A	#N/A	#N/A	#N/A	#N/A	#N/A	#N/A	#N/A	#N/A	bi	fig|297314.1220.peg.2589	100
peg.227	HNP82_000227	JACHFW010000001	286252	285338	Cytoplasmic	-	Sugar phosphate isomerases/epimerases	Usg	MBB5263133.1			#N/A	#N/A	#N/A	#N/A	#N/A	#N/A	#N/A	#N/A	#N/A	#N/A	bi	fig|297314.1220.peg.2590	100
peg.228	HNP82_000228	JACHFW010000001	287480	286443	CytoplasmicMembrane	-	Membrane-associated zinc metalloprotease		MBB5263134.1	FIG00002803	ff	#N/A	#N/A	#N/A	#N/A	#N/A	#N/A	#N/A	#N/A	#N/A	#N/A	bi	fig|297314.1220.peg.2591	99.42
peg.229	HNP82_000229	JACHFW010000001	288626	287484	Cytoplasmic	-	1-deoxy-D-xylulose 5-phosphate reductoisomerase (EC 1.1.1.267)		MBB5263135.1	FIG00000401	isu;Nonmevalonate_Branch_of_Isoprenoid_Biosynthesis isu;CBSS-83331.1.peg.3039 isu;Isoprenoid_Biosynthesis	#N/A	#N/A	#N/A	#N/A	#N/A	#N/A	#N/A	#N/A	#N/A	#N/A	bi	fig|297314.1220.peg.2592	99.74
peg.230	HNP82_000230	JACHFW010000001	289498	288686	CytoplasmicMembrane	-	Phosphatidate cytidylyltransferase (EC 2.7.7.41)		MBB5263136.1	FIG00000097	isu;Glycerolipid_and_Glycerophospholipid_Metabolism_in_Bacteria	#N/A	#N/A	#N/A	#N/A	#N/A	#N/A	#N/A	#N/A	#N/A	#N/A	bi	fig|297314.1220.peg.2593	100
peg.231	HNP82_000231	JACHFW010000001	290226	289501	Cytoplasmic	-	Undecaprenyl diphosphate synthase (EC 2.5.1.31)		MBB5263137.1	FIG00000110	isu;Polyprenyl_Diphosphate_Biosynthesis isu;Isoprenoinds_for_Quinones icw(1);CBSS-83331.1.peg.3039 icw(1);Isoprenoid_Biosynthesis	#N/A	#N/A	#N/A	#N/A	#N/A	#N/A	#N/A	#N/A	#N/A	#N/A	bi	fig|297314.1220.peg.2594	100
peg.232	HNP82_000232	JACHFW010000001	290969	290415	Cytoplasmic	-	Ribosome recycling factor		MBB5263138.1	FIG00000202	isu;Ribosome_recycling_related_cluster isu;Translation_termination_factors_bacterial	#N/A	#N/A	#N/A	#N/A	#N/A	#N/A	#N/A	#N/A	#N/A	#N/A	bi	fig|297314.1220.peg.2595	99.46
peg.233	HNP82_000233	JACHFW010000001	291761	291060	Cytoplasmic	-	Uridine monophosphate kinase (EC 2.7.4.22)		MBB5263139.1	FIG00001819	icw(1);Ribosome_recycling_related_cluster isu;CBSS-312309.3.peg.1965	#N/A	#N/A	#N/A	#N/A	#N/A	#N/A	#N/A	#N/A	#N/A	#N/A	bi	fig|297314.1220.peg.2596	99.14
peg.234	HNP82_000234	JACHFW010000001	292519	291872	CytoplasmicMembrane	-	FIG056164: rhomboid family serine protease		MBB5263140.1	FIG00447744	isu;Peptidyl-prolyl_cis-trans_isomerase_containing_cluster	#N/A	#N/A	#N/A	#N/A	#N/A	#N/A	#N/A	#N/A	#N/A	#N/A	bi	fig|297314.1220.peg.2597	100
peg.235	HNP82_000235	JACHFW010000001	293170	292547	Cytoplasmic	-	Nudix hydrolase family protein		MBB5263141.1	FIG01327054	ff	#N/A	#N/A	#N/A	#N/A	#N/A	#N/A	#N/A	#N/A	#N/A	#N/A	bi	fig|297314.1220.peg.2598	100
peg.236	HNP82_000236	JACHFW010000001	294033	293233	Cytoplasmic	-	Histidinol-phosphatase (EC 3.1.3.15)		MBB5263142.1	FIG00229257	idu(1);Histidine_Biosynthesis	#N/A	#N/A	#N/A	#N/A	#N/A	#N/A	#N/A	#N/A	#N/A	#N/A	bi	fig|297314.1220.peg.2599	100
peg.237	HNP82_000237	JACHFW010000001	294515	294039	CytoplasmicMembrane	-	hypothetical protein		MBB5263143.1			#N/A	#N/A	#N/A	#N/A	#N/A	#N/A	#N/A	#N/A	#N/A	#N/A	bi	fig|297314.1220.peg.2600	100
peg.238	HNP82_000238	JACHFW010000001	296330	294786	Extracellular	-	Membrane proteins related to metalloendopeptidases		MBB5263144.1	FIG00011382	idu(1);CBSS-393121.3.peg.2760	N	N	GH23	N	Y(1-28)	1	#N/A	#N/A	#N/A	#N/A	bi	fig|297314.1220.peg.2601	99.81
peg.239	HNP82_000239	JACHFW010000001	297134	296559	Cellwall	-	N-acetylmuramoyl-L-alanine amidase (EC 3.5.1.28)		MBB5263145.1	FIG00001385	idu(2);Murein_Hydrolases idu(2);Recycling_of_Peptidoglycan_Amino_Acids	#N/A	#N/A	#N/A	#N/A	#N/A	#N/A	#N/A	#N/A	#N/A	#N/A	bi	fig|297314.1220.peg.2602	99.48
peg.240	HNP82_000240	JACHFW010000001	299743	297200	Cytoplasmic	-	serine/threonine protein kinase		MBB5263146.1	FIG00723707	ff	#N/A	#N/A	#N/A	#N/A	#N/A	#N/A	#N/A	#N/A	#N/A	#N/A	bi	fig|297314.1220.peg.2603	99.29
peg.241	HNP82_000241	JACHFW010000001	300587	299796	Cytoplasmic	-	Protein phosphatase		MBB5263147.1			#N/A	#N/A	#N/A	#N/A	#N/A	#N/A	#N/A	#N/A	#N/A	#N/A	bi	fig|297314.1220.peg.1141	100
peg.242	HNP82_000242	JACHFW010000001	301948	300584	CytoplasmicMembrane	-	Multi antimicrobial extrusion protein (Na(+)/drug antiporter), MATE family of MDR efflux pumps		MBB5263148.1	FIG00000402	idu(31);Riboflavin,_FMN_and_FAD_metabolism_in_plants idu(31);Multidrug_Resistance_Efflux_Pumps	#N/A	#N/A	#N/A	#N/A	#N/A	#N/A	#N/A	#N/A	#N/A	#N/A	bi	fig|297314.1220.peg.1142	99.78
peg.243	HNP82_000243	JACHFW010000001	302921	302214	CytoplasmicMembrane	-	D-alanyl-D-alanine carboxypeptidase (EC 3.4.16.4)		MBB5263149.1	FIG00561498	idu(6);Murein_Hydrolases idu(6);CBSS-84588.1.peg.1247 idu(6);Metallocarboxypeptidases_(EC_3.4.17.-) idu(6);Peptidoglycan_Biosynthesis	#N/A	#N/A	#N/A	#N/A	#N/A	#N/A	#N/A	#N/A	#N/A	#N/A	bi	fig|297314.1220.peg.1144	100
peg.244	HNP82_000244	JACHFW010000001	304150	302918	CytoplasmicMembrane	-	hypothetical protein		MBB5263150.1			#N/A	#N/A	#N/A	#N/A	#N/A	#N/A	#N/A	#N/A	#N/A	#N/A	bi	fig|297314.1220.peg.1145	99.27
peg.245	HNP82_000245	JACHFW010000001	305018	304131	CytoplasmicMembrane	-	ABC transporter ATP-binding protein		MBB5263151.1	FIG00450796	ff	#N/A	#N/A	#N/A	#N/A	#N/A	#N/A	#N/A	#N/A	#N/A	#N/A	bi	fig|297314.1220.peg.1146	100
peg.246	HNP82_000246	JACHFW010000001	305763	304999	CytoplasmicMembrane	-	hypothetical protein		MBB5263152.1			#N/A	#N/A	#N/A	#N/A	#N/A	#N/A	#N/A	#N/A	#N/A	#N/A	bi	fig|297314.1220.peg.1147	99.61
peg.247	HNP82_000247	JACHFW010000001	306295	305729	Cytoplasmic	-	RNA polymerase sigma-70 factor, ECF subfamily		MBB5263153.1			#N/A	#N/A	#N/A	#N/A	#N/A	#N/A	#N/A	#N/A	#N/A	#N/A	bi	fig|297314.1220.peg.1148	100
peg.248	HNP82_000248	JACHFW010000001	307207	306353	Cytoplasmic	-	hypothetical protein		MBB5263154.1			#N/A	#N/A	#N/A	#N/A	#N/A	#N/A	#N/A	#N/A	#N/A	#N/A	bi	fig|297314.1220.peg.1149	99.3
peg.249	HNP82_000249	JACHFW010000001	307494	308462	Cytoplasmic	+	hypothetical protein		MBB5263155.1			#N/A	#N/A	#N/A	#N/A	#N/A	#N/A	#N/A	#N/A	#N/A	#N/A	bi	fig|297314.1220.peg.2044	98.14
peg.250	HNP82_000250	JACHFW010000001	308886	308665	Cytoplasmic	-	hypothetical protein		MBB5263156.1			#N/A	#N/A	#N/A	#N/A	#N/A	#N/A	#N/A	#N/A	#N/A	#N/A	uni	fig|297314.1220.peg.2706	76.71
peg.251	HNP82_000251	JACHFW010000001	309420	308917	Unknown	-	RNA polymerase sigma-70 factor, ECF subfamily		MBB5263157.1			#N/A	#N/A	#N/A	#N/A	#N/A	#N/A	#N/A	#N/A	#N/A	#N/A	bi	fig|297314.1220.peg.2045	97.99
peg.252	HNP82_000252	JACHFW010000001	310705	309656	CytoplasmicMembrane	-	Ribose ABC transporter, periplasmic ribose-binding protein RbsB (TC 3.A.1.2.1)		MBB5263158.1			#N/A	#N/A	#N/A	#N/A	#N/A	#N/A	#N/A	#N/A	#N/A	#N/A	bi	fig|297314.1220.peg.2046	99.43
peg.253	HNP82_000253	JACHFW010000001	312144	310798	Cytoplasmic	-	Phosphoglucosamine mutase (EC 5.4.2.10)		MBB5263159.1	FIG00009682	idu(3);Bacterial_checkpoint-control-related_cluster idu(3);Sialic_Acid_Metabolism idu(3);UDP-N-acetylmuramate_from_Fructose-6-phosphate_Biosynthesis	#N/A	#N/A	#N/A	#N/A	#N/A	#N/A	#N/A	#N/A	#N/A	#N/A	bi	fig|297314.1220.peg.2047	99.55
peg.254	HNP82_000254	JACHFW010000001	312893	312453	Cytoplasmic	-	Cytidine deaminase (EC 3.5.4.5)		MBB5263160.1	FIG00000720	isu;Murein_hydrolase_regulation_and_cell_death	#N/A	#N/A	#N/A	#N/A	#N/A	#N/A	#N/A	#N/A	#N/A	#N/A	bi	fig|297314.1220.peg.2049	97.95
peg.255	HNP82_000255	JACHFW010000001	313631	313035	Cytoplasmic	-	Transcriptional regulator, TetR family		MBB5263161.1			#N/A	#N/A	#N/A	#N/A	#N/A	#N/A	#N/A	#N/A	#N/A	#N/A	bi	fig|297314.1220.peg.2050	99.49
peg.256	HNP82_000256	JACHFW010000001	313908	314942	Cytoplasmic	+	Dihydroflavonol-4-reductase (EC 1.1.1.219)		MBB5263162.1	FIG00042188	isu;Biflavanoid_biosynthesis isu;Tannin_biosynthesis	#N/A	#N/A	#N/A	#N/A	#N/A	#N/A	#N/A	#N/A	#N/A	#N/A	bi	fig|297314.1220.peg.2052	99.13
peg.257	HNP82_000257	JACHFW010000001	315973	315053	CytoplasmicMembrane	-	Transcriptional regulator, XRE family		MBB5263163.1			#N/A	#N/A	#N/A	#N/A	#N/A	#N/A	#N/A	#N/A	#N/A	#N/A	bi	fig|297314.1220.peg.2053	99.67
peg.258	HNP82_000258	JACHFW010000001	317674	316094	Cytoplasmic	-	DEAD-box ATP-dependent RNA helicase CshA (EC 3.6.4.13)		MBB5263164.1	FIG00001381	ff	#N/A	#N/A	#N/A	#N/A	#N/A	#N/A	#N/A	#N/A	#N/A	#N/A	bi	fig|297314.1220.peg.2054	99.05
peg.259	HNP82_000259	JACHFW010000001	318022	318684	CytoplasmicMembrane	+	COG1272: Predicted membrane protein hemolysin III homolog		MBB5263165.1	FIG01323667	ff	#N/A	#N/A	#N/A	#N/A	#N/A	#N/A	#N/A	#N/A	#N/A	#N/A	bi	fig|297314.1220.peg.2055	99.55
peg.260	HNP82_000260	JACHFW010000001	319952	318789	Cytoplasmic	-	FIG00531364: hypothetical protein		MBB5263166.1	FIG00531362	ff	#N/A	#N/A	#N/A	#N/A	#N/A	#N/A	#N/A	#N/A	#N/A	#N/A	bi	fig|297314.1220.peg.2056	98.97
peg.261	HNP82_000261	JACHFW010000001	320268	321623	CytoplasmicMembrane	+	Trk system potassium uptake protein TrkA		MBB5263167.1	FIG00000838	idu(1);Bacterial_RNA-metabolizing_Zn-dependent_hydrolases idu(1);Conserved_gene_cluster_associated_with_Met-tRNA_formyltransferase idu(1);Potassium_homeostasis idu(1);Hyperosmotic_potassium_uptake	#N/A	#N/A	#N/A	#N/A	#N/A	#N/A	#N/A	#N/A	#N/A	#N/A	bi	fig|297314.1220.peg.2057	100
peg.262	HNP82_000262	JACHFW010000001	321755	323194	CytoplasmicMembrane	+	Potassium uptake protein TrkH		MBB5263168.1	FIG00000736	icw(1);Potassium_homeostasis icw(1);Hyperosmotic_potassium_uptake isu;Transport_system_clustering_with_HemG	#N/A	#N/A	#N/A	#N/A	#N/A	#N/A	#N/A	#N/A	#N/A	#N/A	bi	fig|297314.1220.peg.2058	100
peg.263	HNP82_000263	JACHFW010000001	325004	323256	Cytoplasmic	-	Periplasmic [Fe] hydrogenase (EC 1.12.7.2)	C3-type putative H2-sensing FeFe hydrogenase	MBB5263169.1	FIG00126843	ff	#N/A	#N/A	#N/A	#N/A	#N/A	#N/A	#N/A	#N/A	#N/A	#N/A	bi	fig|297314.1220.peg.2059	99.66
peg.264	HNP82_000264	JACHFW010000001	325858	325205	Cytoplasmic	-	Phosphate transport system regulatory protein PhoU		MBB5263170.1	FIG00104848	icw(3);High_affinity_phosphate_transporter_and_control_of_PHO_regulon icw(2);Phosphate_metabolism	#N/A	#N/A	#N/A	#N/A	#N/A	#N/A	#N/A	#N/A	#N/A	#N/A	bi	fig|297314.1220.peg.2060	100
peg.265	HNP82_000265	JACHFW010000001	326611	325859	CytoplasmicMembrane	-	Phosphate transport ATP-binding protein PstB (TC 3.A.1.7.1)		MBB5263171.1	FIG00011114	icw(1);High_affinity_phosphate_transporter_and_control_of_PHO_regulon icw(3);Phosphate_metabolism	#N/A	#N/A	#N/A	#N/A	#N/A	#N/A	#N/A	#N/A	#N/A	#N/A	bi	fig|297314.1220.peg.2061	100
peg.266	HNP82_000266	JACHFW010000001	327463	326618	CytoplasmicMembrane	-	Phosphate transport system permease protein PstA (TC 3.A.1.7.1)		MBB5263172.1	FIG00083946	icw(2);High_affinity_phosphate_transporter_and_control_of_PHO_regulon icw(1);Phosphate_metabolism	#N/A	#N/A	#N/A	#N/A	#N/A	#N/A	#N/A	#N/A	#N/A	#N/A	bi	fig|297314.1220.peg.2062	100
peg.267	HNP82_000267	JACHFW010000001	328322	327453	CytoplasmicMembrane	-	Phosphate transport system permease protein PstC (TC 3.A.1.7.1)		MBB5263173.1	FIG00018561	isu;High_affinity_phosphate_transporter_and_control_of_PHO_regulon isu;Phosphate_metabolism	#N/A	#N/A	#N/A	#N/A	#N/A	#N/A	#N/A	#N/A	#N/A	#N/A	bi	fig|297314.1220.peg.2063	100
peg.268	HNP82_000268	JACHFW010000001	329433	328429	Unknown	-	Phosphate ABC transporter, periplasmic phosphate-binding protein PstS (TC 3.A.1.7.1)		MBB5263174.1	FIG00010508	icw(4);High_affinity_phosphate_transporter_and_control_of_PHO_regulon icw(4);Phosphate_metabolism isu;PhoR-PhoB_two-component_regulatory_system	#N/A	#N/A	#N/A	#N/A	#N/A	#N/A	#N/A	#N/A	#N/A	#N/A	bi	fig|297314.1220.peg.2064	99.4
peg.269	HNP82_000269	JACHFW010000001	329803	331167	CytoplasmicMembrane	+	Multi antimicrobial extrusion protein (Na(+)/drug antiporter), MATE family of MDR efflux pumps		MBB5263175.1	FIG00000402	idu(31);Riboflavin,_FMN_and_FAD_metabolism_in_plants idu(31);Multidrug_Resistance_Efflux_Pumps	#N/A	#N/A	#N/A	#N/A	#N/A	#N/A	#N/A	#N/A	#N/A	#N/A	bi	fig|297314.1220.peg.2065	99.78
peg.270	HNP82_000270	JACHFW010000001	332222	331266	Cytoplasmic	-	hypothetical protein		MBB5263176.1			#N/A	#N/A	#N/A	#N/A	#N/A	#N/A	#N/A	#N/A	#N/A	#N/A	bi	fig|297314.1220.peg.2066	99.06
peg.271	HNP82_000271	JACHFW010000001	332516	333406	Cytoplasmic	+	hypothetical protein		MBB5263177.1			#N/A	#N/A	#N/A	#N/A	#N/A	#N/A	#N/A	#N/A	#N/A	#N/A	bi	fig|297314.1220.peg.2067	88.89
peg.272	HNP82_000272	JACHFW010000001	335235	333490	Cytoplasmic	-	Periplasmic [Fe] hydrogenase large subunit (EC 1.12.7.2)	Bifurcating A3-type FeFe hydrogenase	MBB5263178.1	FIG00049433	ff	#N/A	#N/A	#N/A	#N/A	#N/A	#N/A	#N/A	#N/A	#N/A	#N/A	bi	fig|297314.1220.peg.2068	99.83
peg.273	HNP82_000273	JACHFW010000001	337040	335250	Cytoplasmic	-	NAD-reducing hydrogenase subunit HoxF (EC 1.12.1.2)	Bifurcating A3-type FeFe hydrogenase	MBB5263179.1	FIG00139192	ff	#N/A	#N/A	#N/A	#N/A	#N/A	#N/A	#N/A	#N/A	#N/A	#N/A	bi	fig|297314.1220.peg.2069	99.83
peg.274	HNP82_000274	JACHFW010000001	337424	337053	Cytoplasmic	-	Ferredoxin	Bifurcating A3-type FeFe hydrogenase	MBB5263180.1	FIG00001676	idu(7);Soluble_cytochromes_and_functionally_related_electron_carriers	#N/A	#N/A	#N/A	#N/A	#N/A	#N/A	#N/A	#N/A	#N/A	#N/A	bi	fig|297314.1220.peg.2070	100
peg.275	HNP82_000275	JACHFW010000001	338032	337475	Cytoplasmic	-	Sensor protein of zinc sigma-54-dependent two-component system	Bifurcating A3-type FeFe hydrogenase	MBB5263181.1	FIG01306100	isu;Zinc_resistance	#N/A	#N/A	#N/A	#N/A	#N/A	#N/A	#N/A	#N/A	#N/A	#N/A	bi	fig|297314.1220.peg.2071	99.46
peg.276	HNP82_000276	JACHFW010000001	338531	338037	Cytoplasmic	-	NAD-reducing hydrogenase subunit HoxE (EC 1.12.1.2)	Bifurcating A3-type FeFe hydrogenase	MBB5263182.1	FIG00139491	ff	#N/A	#N/A	#N/A	#N/A	#N/A	#N/A	#N/A	#N/A	#N/A	#N/A	bi	fig|297314.1220.peg.2072	100
peg.277	HNP82_000277	JACHFW010000001	338808	339161	Unknown	+	FIG168740: DRTGG domain-containing protein		MBB5263183.1	FIG00519738	ff	#N/A	#N/A	#N/A	#N/A	#N/A	#N/A	#N/A	#N/A	#N/A	#N/A	bi	fig|297314.1220.peg.2073	100
peg.278	HNP82_000278	JACHFW010000001	339154	339579	Cytoplasmic	+	anti-sigma B factor RsbT		MBB5263184.1	FIG00002380	ff	#N/A	#N/A	#N/A	#N/A	#N/A	#N/A	#N/A	#N/A	#N/A	#N/A	bi	fig|297314.1220.peg.2074	100
peg.279	HNP82_000279	JACHFW010000001	339611	341101	Cytoplasmic	+	Periplasmic [Fe] hydrogenase (EC 1.12.7.2)	C3-type putative H2-sensing FeFe hydrogenase	MBB5263185.1	FIG00126843	ff	#N/A	#N/A	#N/A	#N/A	#N/A	#N/A	#N/A	#N/A	#N/A	#N/A	bi	fig|297314.1220.peg.2075	99.8
peg.280	HNP82_000280	JACHFW010000001	341122	341460	Unknown	+	FIG176548: DRTGG domain-containing protein		MBB5263186.1	FIG00514220	ff	#N/A	#N/A	#N/A	#N/A	#N/A	#N/A	#N/A	#N/A	#N/A	#N/A	bi	fig|297314.1220.peg.2076	100
peg.281	HNP82_000281	JACHFW010000001	341472	342197	Cytoplasmic	+	FIG168882: metal-dependent phosphoesterases (PHP family)		MBB5263187.1			#N/A	#N/A	#N/A	#N/A	#N/A	#N/A	#N/A	#N/A	#N/A	#N/A	bi	fig|297314.1220.peg.2077	100
peg.282	HNP82_000282	JACHFW010000001	342954	342175	Unknown	-	Hydroxymethylpyrimidine phosphate kinase ThiD (EC 2.7.4.7)		MBB5263188.1	FIG00648618	ff	#N/A	#N/A	#N/A	#N/A	#N/A	#N/A	#N/A	#N/A	#N/A	#N/A	bi	fig|297314.1220.peg.2078	99.23
peg.283	HNP82_000283	JACHFW010000001	343073	343951	Cytoplasmic	+	Molybdenum cofactor biosynthesis enzyme and related Fe-S oxidoreductases		MBB5263189.1	FIG01310466	ff	#N/A	#N/A	#N/A	#N/A	#N/A	#N/A	#N/A	#N/A	#N/A	#N/A	bi	fig|297314.1220.peg.2079	99.32
peg.284	HNP82_000284	JACHFW010000001	345491	343962	CytoplasmicMembrane	-	Cardiolipin synthetase (EC 2.7.8.-)		MBB5263190.1	FIG00052605	idu(1);Glycerolipid_and_Glycerophospholipid_Metabolism_in_Bacteria idu(1);Cardiolipin_synthesis	#N/A	#N/A	#N/A	#N/A	#N/A	#N/A	#N/A	#N/A	#N/A	#N/A	bi	fig|297314.1220.peg.2080	99.8
peg.285	HNP82_000285	JACHFW010000001	345763	346710	Cytoplasmic	+	multimeric flavodoxin WrbA fused to cytochrome c-like domain		MBB5263191.1	FIG00437393	ff	#N/A	#N/A	#N/A	#N/A	#N/A	#N/A	#N/A	#N/A	#N/A	#N/A	bi	fig|297314.1220.peg.2081	100
peg.286	HNP82_000286	JACHFW010000001	346870	347934	Extracellular	+	Membrane-bound lytic murein transglycosylase D precursor (EC 3.2.1.-)		MBB5263192.1	FIG00008294	isu;Murein_Hydrolases isu;CBSS-342610.3.peg.1536	N	GH25(40-213)+CBM50(306-349)	N	N	Y(1-22)	1	3.8e-48	0.99435	#N/A	#N/A	bi	fig|297314.1220.peg.2082	99.15
peg.287	HNP82_000287	JACHFW010000001	348945	348082	Cytoplasmic	-	Fructose-bisphosphate aldolase class II (EC 4.1.2.13)		MBB5263193.1	FIG00000370	idu(1);Calvin-Benson_cycle idu(1);Glycolysis_and_Gluconeogenesis	#N/A	#N/A	#N/A	#N/A	#N/A	#N/A	#N/A	#N/A	#N/A	#N/A	bi	fig|297314.1220.peg.2083	100
peg.288	HNP82_000288	JACHFW010000001	349744	349121	Cytoplasmic	-	Cytidylate kinase (EC 2.7.4.25)		MBB5263194.1	FIG00041008	ff	#N/A	#N/A	#N/A	#N/A	#N/A	#N/A	#N/A	#N/A	#N/A	#N/A	bi	fig|297314.1220.peg.2084	100
peg.289	HNP82_000289	JACHFW010000001	350767	349877	Cytoplasmic	-	UTP--glucose-1-phosphate uridylyltransferase (EC 2.7.7.9)		MBB5263195.1	FIG00000108	ff	#N/A	#N/A	#N/A	#N/A	#N/A	#N/A	#N/A	#N/A	#N/A	#N/A	bi	fig|297314.1220.peg.2808	100
peg.290	HNP82_000290	JACHFW010000001	351223	350780	Cytoplasmic	-	DUF1934 domain-containing protein		MBB5263196.1			#N/A	#N/A	#N/A	#N/A	#N/A	#N/A	#N/A	#N/A	#N/A	#N/A	bi	fig|297314.1220.peg.2807	100
peg.291	HNP82_000291	JACHFW010000001	352143	351337	Cytoplasmic	-	Glutamate racemase (EC 5.1.1.3)		MBB5263197.1	FIG00000397	isu;Glutamine,_Glutamate,_Aspartate_and_Asparagine_Biosynthesis isu;Poly-gamma-glutamate_biosynthesis isu;Peptidoglycan_Biosynthesis	#N/A	#N/A	#N/A	#N/A	#N/A	#N/A	#N/A	#N/A	#N/A	#N/A	bi	fig|297314.1220.peg.2806	100
peg.292	HNP82_000292	JACHFW010000001	353223	352156	Cytoplasmic	-	D-alanine--D-alanine ligase (EC 6.3.2.4)		MBB5263198.1	FIG00000350	idu(1);Peptidoglycan_biosynthesis--gjo icw(1);Peptidoglycan_Biosynthesis	#N/A	#N/A	#N/A	#N/A	#N/A	#N/A	#N/A	#N/A	#N/A	#N/A	bi	fig|297314.1220.peg.2805	99.72
peg.293	HNP82_000293	JACHFW010000001	353998	353390	Cytoplasmic	-	Stage II sporulation protein required for processing of pro-sigma-E (SpoIIR)		MBB5263199.1	FIG00006264	isu;Sporulation_gene_orphans	#N/A	#N/A	#N/A	#N/A	#N/A	#N/A	#N/A	#N/A	#N/A	#N/A	bi	fig|297314.1220.peg.2804	99.5
peg.294	HNP82_000294	JACHFW010000001	354226	354432	CytoplasmicMembrane	+	hypothetical protein		MBB5263200.1			#N/A	#N/A	#N/A	#N/A	#N/A	#N/A	#N/A	#N/A	#N/A	#N/A	bi	fig|297314.1220.peg.2803	98.53
peg.295	HNP82_000295	JACHFW010000001	356007	354448	Cytoplasmic	-	BatA (Bacteroides aerotolerance operon)		MBB5263201.1			#N/A	#N/A	#N/A	#N/A	#N/A	#N/A	#N/A	#N/A	#N/A	#N/A	bi	fig|297314.1220.peg.2802	99.42
peg.296	HNP82_000296	JACHFW010000001	356264	356007	Cytoplasmic	-	Phosphotransferase system, phosphocarrier protein HPr		MBB5263202.1		idu(1);HPr_catabolite_repression_system idu(1);Fructose_utilization	#N/A	#N/A	#N/A	#N/A	#N/A	#N/A	#N/A	#N/A	#N/A	#N/A	bi	fig|297314.1220.peg.2801	100
peg.297	HNP82_000297	JACHFW010000001	357122	356346	Cytoplasmic	-	DNA-binding MurR/RpiR family transcriptional regulator		MBB5263203.1			#N/A	#N/A	#N/A	#N/A	#N/A	#N/A	#N/A	#N/A	#N/A	#N/A	bi	fig|297314.1220.peg.2800	99.22
peg.298	HNP82_000298	JACHFW010000001	358271	357333	Cytoplasmic	-	Diaminopimelate epimerase (EC 5.1.1.7)		MBB5263204.1	FIG00000421	isu;CBSS-323850.3.peg.3269 isu;CBSS-84588.1.peg.1247 isu;Lysine_Biosynthesis_DAP_Pathway,_GJO_scratch isu;Lysine_Biosynthesis_DAP_Pathway	#N/A	#N/A	#N/A	#N/A	#N/A	#N/A	#N/A	#N/A	#N/A	#N/A	bi	fig|297314.1220.peg.2799	99.36
peg.299	HNP82_000299	JACHFW010000001	361755	358552	Cytoplasmic	-	Carbamoyl-phosphate synthase large chain (EC 6.3.5.5)		MBB5263205.1	FIG00000111	icw(1);Macromolecular_synthesis_operon icw(1);De_Novo_Pyrimidine_Synthesis	#N/A	#N/A	#N/A	#N/A	#N/A	#N/A	#N/A	#N/A	#N/A	#N/A	bi	fig|297314.1220.peg.2798	99.34
peg.300	HNP82_000300	JACHFW010000001	362851	361739	Cytoplasmic	-	Carbamoyl-phosphate synthase small chain (EC 6.3.5.5)		MBB5263206.1	FIG00000130	isu;Macromolecular_synthesis_operon isu;De_Novo_Pyrimidine_Synthesis	#N/A	#N/A	#N/A	#N/A	#N/A	#N/A	#N/A	#N/A	#N/A	#N/A	bi	fig|297314.1220.peg.2797	99.73
peg.301	HNP82_000301	JACHFW010000001	363272	364555	Unknown	+	spore cortex-lytic enzyme SleC		MBB5263207.1	FIG01019953	ff	N	N	GH0	GH0	N	2	#N/A	#N/A	69.1	QRT50293.1|GH0	bi	fig|297314.1220.peg.2796	99.77
peg.302	HNP82_000302	JACHFW010000001	365402	364899	Cytoplasmic	-	hypothetical protein		MBB5263208.1			#N/A	#N/A	#N/A	#N/A	#N/A	#N/A	#N/A	#N/A	#N/A	#N/A	bi	fig|297314.1220.peg.2794	99.4
peg.303	HNP82_000303	JACHFW010000001	367839	365479	CytoplasmicMembrane	-	Lead, cadmium, zinc and mercury transporting ATPase (EC 3.6.3.3) (EC 3.6.3.5); Copper-translocating P-type ATPase (EC 3.6.3.4)		MBB5263209.1	FIG00658111	idu(7);Copper_Transport_System idu(7);CBSS-196620.1.peg.2477 idu(7);Copper_homeostasis	#N/A	#N/A	#N/A	#N/A	#N/A	#N/A	#N/A	#N/A	#N/A	#N/A	bi	fig|297314.1220.peg.2793	99.49
peg.304	HNP82_000304	JACHFW010000001	368788	367880	Cytoplasmic	-	Homoserine O-succinyltransferase (EC 2.3.1.46)		MBB5263210.1	FIG00001106	ff	#N/A	#N/A	#N/A	#N/A	#N/A	#N/A	#N/A	#N/A	#N/A	#N/A	bi	fig|297314.1220.peg.2792	100
peg.305	HNP82_000305	JACHFW010000001	369907	368894	Cytoplasmic	-	Pseudouridylate synthases, 23S RNA-specific		MBB5263211.1			#N/A	#N/A	#N/A	#N/A	#N/A	#N/A	#N/A	#N/A	#N/A	#N/A	bi	fig|297314.1220.peg.2791	99.41
peg.306	HNP82_000306	JACHFW010000001	370188	371696	Unknown	+	hypothetical protein		MBB5263212.1			#N/A	#N/A	#N/A	#N/A	#N/A	#N/A	#N/A	#N/A	#N/A	#N/A	bi	fig|297314.1220.peg.2790	96.61
peg.307	HNP82_000307	JACHFW010000001	371764	372870	Unknown	+	Thiamin biosynthesis lipoprotein ApbE		MBB5263213.1	FIG00133219	ff	#N/A	#N/A	#N/A	#N/A	#N/A	#N/A	#N/A	#N/A	#N/A	#N/A	bi	fig|297314.1220.peg.2789	98.91
peg.308	HNP82_000308	JACHFW010000001	372874	373257	Unknown	+	Membrane associated protein		MBB5263214.1			#N/A	#N/A	#N/A	#N/A	#N/A	#N/A	#N/A	#N/A	#N/A	#N/A	bi	fig|297314.1220.peg.2788	100
peg.309	HNP82_000309	JACHFW010000001	373310	373810	CytoplasmicMembrane	+	Heptaprenyl diphosphate synthase component I (EC 2.5.1.30)		MBB5263215.1	FIG00004229	isu;Sex_pheromones_in_Enterococcus_faecalis_and_other_Firmicutes isu;Polyprenyl_Diphosphate_Biosynthesis isu;Isoprenoinds_for_Quinones	#N/A	#N/A	#N/A	#N/A	#N/A	#N/A	#N/A	#N/A	#N/A	#N/A	bi	fig|297314.1220.peg.2787	99.4
peg.310	HNP82_000310	JACHFW010000001	374831	373851	Cytoplasmic	-	Fructokinase (EC 2.7.1.4)		MBB5263216.1	FIG00001653	idu(1);Fructose_utilization icw(2);Sucrose_utilization	#N/A	#N/A	#N/A	#N/A	#N/A	#N/A	#N/A	#N/A	#N/A	#N/A	bi	fig|297314.1220.peg.2786	98.77
peg.311	HNP82_000311	JACHFW010000001	376273	374828	Cytoplasmic	-	Sucrose-6-phosphate hydrolase (EC 3.2.1.B3)		MBB5263217.1	FIG00010392	ff	3.2.1.26	GH32(33-339)	GH32	GH32	N	3	8e-92	0.996587	51.8	QEH67471.1|GH32	bi	fig|297314.1220.peg.2785	100
peg.312	HNP82_000312	JACHFW010000001	378283	376292	CytoplasmicMembrane	-	PTS system, sucrose-specific IIB component (EC 2.7.1.69) / PTS system, sucrose-specific IIC component (EC 2.7.1.69)		MBB5263218.1	FIG00081068	icw(1);Sucrose_utilization icw(1);Sucrose_utilization	#N/A	#N/A	#N/A	#N/A	#N/A	#N/A	#N/A	#N/A	#N/A	#N/A	bi	fig|297314.1220.peg.2784	99.7
peg.313	HNP82_000313	JACHFW010000001	379353	378373	Cytoplasmic	-	Sucrose operon repressor ScrR, LacI family		MBB5263219.1	FIG00003530	isu;Sucrose_utilization	#N/A	#N/A	#N/A	#N/A	#N/A	#N/A	#N/A	#N/A	#N/A	#N/A	bi	fig|297314.1220.peg.2783	100
peg.314	HNP82_000314	JACHFW010000001	380042	379641	Cytoplasmic	-	Peroxide stress regulator PerR, FUR family		MBB5263220.1		isu;Oxidative_stress	#N/A	#N/A	#N/A	#N/A	#N/A	#N/A	#N/A	#N/A	#N/A	#N/A	bi	fig|297314.1220.peg.2782	99.25
peg.315	HNP82_000315	JACHFW010000001	380733	380191	Cytoplasmic	-	Rubrerythrin		MBB5263221.1	FIG01306733	icw(1);Oxidative_stress idu(1);Rubrerythrin	#N/A	#N/A	#N/A	#N/A	#N/A	#N/A	#N/A	#N/A	#N/A	#N/A	bi	fig|297314.1220.peg.2781	100
peg.316	HNP82_000316	JACHFW010000001	381611	381105	Cytoplasmic	-	Ribonucleotide reductase of class III (anaerobic), activating protein (EC 1.97.1.4)		MBB5263222.1	FIG00000897	idu(3);Ribonucleotide_reduction	#N/A	#N/A	#N/A	#N/A	#N/A	#N/A	#N/A	#N/A	#N/A	#N/A	bi	fig|297314.1220.peg.2041	100
peg.317	HNP82_000317	JACHFW010000001	381756	381601	Cytoplasmic	-	Ribonucleotide reductase of class III (anaerobic), large subunit (EC 1.17.4.2)		MBB5263223.1	FIG00044622	icw(1);Inteins icw(2);Ribonucleotide_reduction	#N/A	#N/A	#N/A	#N/A	#N/A	#N/A	#N/A	#N/A	#N/A	#N/A	bi	fig|297314.1220.peg.2042	100
peg.318	HNP82_000318	JACHFW010000001	384085	381830	Cytoplasmic	-	Ribonucleotide reductase of class III (anaerobic), large subunit (EC 1.17.4.2)		MBB5263224.1	FIG00044622	icw(1);Inteins icw(2);Ribonucleotide_reduction	#N/A	#N/A	#N/A	#N/A	#N/A	#N/A	#N/A	#N/A	#N/A	#N/A	bi	fig|297314.1220.peg.2043	99.73
peg.319	HNP82_000319	JACHFW010000001	386034	384577	Cytoplasmic	-	Periplasmic [Fe] hydrogenase (EC 1.12.7.2)	B-type, H2-evolving hydrogenase	MBB5263225.1	FIG00126843	ff	#N/A	#N/A	#N/A	#N/A	#N/A	#N/A	#N/A	#N/A	#N/A	#N/A	bi	fig|297314.1220.peg.2342	100
peg.320	HNP82_000320	JACHFW010000001	387241	386066	Cytoplasmic	-	FIG00531364: hypothetical protein	C3-type, putative H2-sensing hydrogenase small subunit	MBB5263226.1	FIG00531362	ff	#N/A	#N/A	#N/A	#N/A	#N/A	#N/A	#N/A	#N/A	#N/A	#N/A	bi	fig|297314.1220.peg.2343	99.23
peg.321	HNP82_000321	JACHFW010000001	388959	387238	Cytoplasmic	-	Periplasmic [Fe] hydrogenase (EC 1.12.7.2)	C3-type, putative H2-sensing hydrogenase large subunit	MBB5263227.1	FIG00126843	ff	#N/A	#N/A	#N/A	#N/A	#N/A	#N/A	#N/A	#N/A	#N/A	#N/A	bi	fig|297314.1220.peg.2344	99.83
peg.322	HNP82_000322	JACHFW010000001	389201	388962	Cytoplasmic	-	hypothetical protein		MBB5263228.1			#N/A	#N/A	#N/A	#N/A	#N/A	#N/A	#N/A	#N/A	#N/A	#N/A	bi	fig|297314.1220.peg.2345	100
peg.323	HNP82_000323	JACHFW010000001	390323	389445	Cytoplasmic	-	2-hydroxy-3-oxopropionate reductase (EC 1.1.1.60)		MBB5263229.1	FIG00133229	isu;Glycerate_metabolism isu;Allantoin_Utilization isu;D-galactarate,_D-glucarate_and_D-glycerate_catabolism isu;D-galactarate,_D-glucarate_and_D-glycerate_catabolism_-_gjo	#N/A	#N/A	#N/A	#N/A	#N/A	#N/A	#N/A	#N/A	#N/A	#N/A	bi	fig|297314.1220.peg.2346	100
peg.324	HNP82_000324	JACHFW010000001	392867	390444	Cytoplasmic	-	DinG family ATP-dependent helicase CPE1197		MBB5263230.1	FIG00002416	isu;DNA_repair,_bacterial_DinG_and_relatives	#N/A	#N/A	#N/A	#N/A	#N/A	#N/A	#N/A	#N/A	#N/A	#N/A	bi	fig|297314.1220.peg.2347	99.5
peg.325	HNP82_000325	JACHFW010000001	392972	394327	CytoplasmicMembrane	+	Multi antimicrobial extrusion protein (Na(+)/drug antiporter), MATE family of MDR efflux pumps		MBB5263231.1	FIG00000402	idu(31);Riboflavin,_FMN_and_FAD_metabolism_in_plants idu(31);Multidrug_Resistance_Efflux_Pumps	#N/A	#N/A	#N/A	#N/A	#N/A	#N/A	#N/A	#N/A	#N/A	#N/A	bi	fig|297314.1220.peg.2348	99.78
peg.326	HNP82_000326	JACHFW010000001	395126	394299	Cytoplasmic	-	DNA-binding response regulator, AraC family		MBB5263232.1			#N/A	#N/A	#N/A	#N/A	#N/A	#N/A	#N/A	#N/A	#N/A	#N/A	bi	fig|297314.1220.peg.2349	99.64
peg.327	HNP82_000327	JACHFW010000001	396253	395192	CytoplasmicMembrane	-	hypothetical protein		MBB5263233.1			#N/A	#N/A	#N/A	#N/A	#N/A	#N/A	#N/A	#N/A	#N/A	#N/A	bi	fig|297314.1220.peg.2350	99.15
peg.328	HNP82_000328	JACHFW010000001	396918	396271	Cytoplasmic	-	Deoxyribose-phosphate aldolase (EC 4.1.2.4)		MBB5263234.1	FIG00000450	isu;Deoxyribose_and_Deoxynucleoside_Catabolism	#N/A	#N/A	#N/A	#N/A	#N/A	#N/A	#N/A	#N/A	#N/A	#N/A	bi	fig|297314.1220.peg.2351	100
peg.329	HNP82_000329	JACHFW010000001	397201	398703	Cytoplasmic	+	Thermostable carboxypeptidase 1 (EC 3.4.17.19)		MBB5263235.1	FIG00229345	isu;Metallocarboxypeptidases_(EC_3.4.17.-)	#N/A	#N/A	#N/A	#N/A	#N/A	#N/A	#N/A	#N/A	#N/A	#N/A	bi	fig|297314.1220.peg.2352	99.8
peg.330	HNP82_000330	JACHFW010000001	400097	398802	Cytoplasmic	-	Adenylosuccinate synthetase (EC 6.3.4.4)		MBB5263236.1	FIG00000107	isu;Purine_conversions isu;CBSS-262719.3.peg.410	#N/A	#N/A	#N/A	#N/A	#N/A	#N/A	#N/A	#N/A	#N/A	#N/A	bi	fig|297314.1220.peg.2353	100
peg.331	HNP82_000331	JACHFW010000001	400418	400191	Cytoplasmic	-	hypothetical protein		MBB5263237.1			#N/A	#N/A	#N/A	#N/A	#N/A	#N/A	#N/A	#N/A	#N/A	#N/A	bi	fig|297314.1220.peg.2354	98.67
peg.332	HNP82_000332	JACHFW010000001	401597	400506	Cytoplasmic	-	Phosphoglycolate phosphatase (EC 3.1.3.18)		MBB5263238.1	FIG00003555	idu(1);Glycolate,_glyoxylate_interconversions idu(1);2-phosphoglycolate_salvage	#N/A	#N/A	#N/A	#N/A	#N/A	#N/A	#N/A	#N/A	#N/A	#N/A	bi	fig|297314.1220.peg.2355	99.45
peg.333	HNP82_000333	JACHFW010000001	402335	401628	Cytoplasmic	-	hypothetical protein		MBB5263239.1			#N/A	#N/A	#N/A	#N/A	#N/A	#N/A	#N/A	#N/A	#N/A	#N/A	bi	fig|297314.1220.peg.2356	99.57
peg.334	HNP82_000334	JACHFW010000001	403773	402727	Cytoplasmic	-	Electron transfer flavoprotein, alpha subunit	Butyryl-CoA dehydrogenase	MBB5263240.1	FIG00136866	ff	#N/A	#N/A	#N/A	#N/A	#N/A	#N/A	#N/A	#N/A	#N/A	#N/A	bi	fig|297314.1220.peg.2357	100
peg.335	HNP82_000335	JACHFW010000001	404580	403798	Cytoplasmic	-	Electron transfer flavoprotein, beta subunit	Butyryl-CoA dehydrogenase	MBB5263241.1	FIG01304886	idu(1);Heme,_hemin_uptake_and_utilization_systems_in_GramNegatives	#N/A	#N/A	#N/A	#N/A	#N/A	#N/A	#N/A	#N/A	#N/A	#N/A	bi	fig|297314.1220.peg.2358	100
peg.336	HNP82_000336	JACHFW010000001	405744	404593	Cytoplasmic	-	Butyryl-CoA dehydrogenase (EC 1.3.99.2)	Butyryl-CoA dehydrogenase	MBB5263242.1	FIG00009149	ff	#N/A	#N/A	#N/A	#N/A	#N/A	#N/A	#N/A	#N/A	#N/A	#N/A	bi	fig|297314.1220.peg.2359	100
peg.337	HNP82_000337	JACHFW010000001	406782	405931	Cytoplasmic	-	3-hydroxybutyryl-CoA dehydrogenase (EC 1.1.1.157)	Butyryl-CoA dehydrogenase	MBB5263243.1		icw(2);Polyhydroxybutyrate_metabolism icw(1);Butanol_Biosynthesis	#N/A	#N/A	#N/A	#N/A	#N/A	#N/A	#N/A	#N/A	#N/A	#N/A	bi	fig|297314.1220.peg.2360	100
peg.338	HNP82_000338	JACHFW010000001	407668	406892	Cytoplasmic	-	3-hydroxybutyryl-CoA dehydratase (EC 4.2.1.55)	Butyryl-CoA dehydrogenase	MBB5263244.1	FIG00002255	isu;Polyhydroxybutyrate_metabolism	#N/A	#N/A	#N/A	#N/A	#N/A	#N/A	#N/A	#N/A	#N/A	#N/A	bi	fig|297314.1220.peg.2361	100
peg.339	HNP82_000339	JACHFW010000001	408169	407981	Cytoplasmic	-	hypothetical protein		MBB5263245.1			#N/A	#N/A	#N/A	#N/A	#N/A	#N/A	#N/A	#N/A	#N/A	#N/A	bi	fig|297314.1220.peg.2362	100
peg.340	HNP82_000340	JACHFW010000001	409027	408182	Cytoplasmic	-	3-keto-5-aminohexanoate cleavage enzyme		MBB5263246.1	FIG00049340	ff	#N/A	#N/A	#N/A	#N/A	#N/A	#N/A	#N/A	#N/A	#N/A	#N/A	bi	fig|297314.1220.peg.2363	100
peg.341	HNP82_000341	JACHFW010000001	410149	409193	Cytoplasmic	-	Kynurenine formamidase, bacterial (EC 3.5.1.9)		MBB5263247.1	FIG00001524	idu(1);NAD_and_NADP_cofactor_biosynthesis_global idu(1);Aromatic_amino_acid_degradation	#N/A	#N/A	#N/A	#N/A	#N/A	#N/A	#N/A	#N/A	#N/A	#N/A	bi	fig|297314.1220.peg.2364	100
peg.342	HNP82_000342	JACHFW010000001	411233	410286	Cytoplasmic	-	3-hydroxybutyryl-CoA dehydrogenase (EC 1.1.1.157)		MBB5263248.1	FIG00068115	icw(2);Polyhydroxybutyrate_metabolism icw(1);Butanol_Biosynthesis	#N/A	#N/A	#N/A	#N/A	#N/A	#N/A	#N/A	#N/A	#N/A	#N/A	bi	fig|297314.1220.peg.2365	100
peg.343	HNP82_000343	JACHFW010000001	412055	411261	Cytoplasmic	-	2-deoxy-D-gluconate 3-dehydrogenase (EC 1.1.1.125)		MBB5263249.1		isu;D-Galacturonate_and_D-Glucuronate_Utilization	#N/A	#N/A	#N/A	#N/A	#N/A	#N/A	#N/A	#N/A	#N/A	#N/A	bi	fig|297314.1220.peg.2366	98.86
peg.344	HNP82_000344	JACHFW010000001	412444	412097	Cytoplasmic	-	hypothetical protein		MBB5263250.1			#N/A	#N/A	#N/A	#N/A	#N/A	#N/A	#N/A	#N/A	#N/A	#N/A	bi	fig|297314.1220.peg.2367	100
peg.345	HNP82_000345	JACHFW010000001	412814	413236	Cytoplasmic	+	Transcriptional regulator, HxlR family		MBB5263251.1			#N/A	#N/A	#N/A	#N/A	#N/A	#N/A	#N/A	#N/A	#N/A	#N/A	bi	fig|297314.1220.peg.2368	100
peg.346	HNP82_000346	JACHFW010000001	414242	413367	Cytoplasmic	-	L-serine dehydratase, alpha subunit (EC 4.3.1.17)		MBB5263252.1	FIG00001440	isu;Glycine_and_Serine_Utilization isu;Pyruvate_Alanine_Serine_Interconversions	#N/A	#N/A	#N/A	#N/A	#N/A	#N/A	#N/A	#N/A	#N/A	#N/A	bi	fig|297314.1220.peg.2370	100
peg.347	HNP82_000347	JACHFW010000001	414922	414254	Cytoplasmic	-	L-serine dehydratase, beta subunit (EC 4.3.1.17)		MBB5263253.1	FIG00010818	icw(1);Glycine_and_Serine_Utilization icw(1);Pyruvate_Alanine_Serine_Interconversions	#N/A	#N/A	#N/A	#N/A	#N/A	#N/A	#N/A	#N/A	#N/A	#N/A	bi	fig|297314.1220.peg.2371	99.55
peg.348	HNP82_000348	JACHFW010000001	416029	415025	Cytoplasmic	-	hypothetical protein		MBB5263254.1			#N/A	#N/A	#N/A	#N/A	#N/A	#N/A	#N/A	#N/A	#N/A	#N/A	bi	fig|297314.1220.peg.2372	99.7
peg.349	HNP82_000349	JACHFW010000001	416387	417622	CytoplasmicMembrane	+	Rod shape-determining protein RodA		MBB5263255.1	FIG00000803	isu;Bacterial_cell_division_cluster isu;Bacterial_Cytoskeleton isu;Peptidoglycan_Biosynthesis	#N/A	#N/A	#N/A	#N/A	#N/A	#N/A	#N/A	#N/A	#N/A	#N/A	bi	fig|297314.1220.peg.2374	99.27
peg.350	HNP82_000350	JACHFW010000001	419116	417755	Cytoplasmic	-	RNA polymerase sigma-54 factor RpoN		MBB5263256.1	FIG00006092	idu(1);Flagellar_motility idu(1);Flagellum idu(1);Transcription_initiation,_bacterial_sigma_factors	#N/A	#N/A	#N/A	#N/A	#N/A	#N/A	#N/A	#N/A	#N/A	#N/A	bi	fig|297314.1220.peg.2375	100
peg.351	HNP82_000351	JACHFW010000001	419839	419582	Cytoplasmic	-	Phosphocarrier protein of PTS system		MBB5263257.1	FIG00000809	ff	#N/A	#N/A	#N/A	#N/A	#N/A	#N/A	#N/A	#N/A	#N/A	#N/A	bi	fig|297314.1220.peg.2376	100
peg.352	HNP82_000352	JACHFW010000001	421625	419976	Cytoplasmic	-	Trehalose-6-phosphate hydrolase (EC 3.2.1.93)		MBB5263258.1	FIG00033893	ff	3.2.1.93|3.2.1.20	GH13_29(26-369)	GH13	GH13	N	3	7.9e-176	0.994186	72.8	QDW75007.1|GH13	bi	fig|297314.1220.peg.2377	99.45
peg.353	HNP82_000353	JACHFW010000001	423662	421644	CytoplasmicMembrane	-	PTS system, trehalose-specific IIB component (EC 2.7.1.69) / PTS system, trehalose-specific IIC component (EC 2.7.1.69)		MBB5263259.1	FIG00097000	ff	N	N	N	GH13_29	N	1	#N/A	#N/A	48.9	QCH95999.1|GH13_29	bi	fig|297314.1220.peg.2378	98.51
peg.354	HNP82_000354	JACHFW010000001	424026	424754	Cytoplasmic	+	Trehalose operon transcriptional repressor		MBB5263260.1	FIG01259203	ff	#N/A	#N/A	#N/A	#N/A	#N/A	#N/A	#N/A	#N/A	#N/A	#N/A	bi	fig|297314.1220.peg.2380	99.59
peg.355	HNP82_000355	JACHFW010000001	424906	425679	Cytoplasmic	+	Polysaccharide deacetylase		MBB5263261.1	FIG00004655	isu;Polysaccharide_deacetylases	N	CE4(49-173)	CE4	N	Y(1-30)	2	8.7e-35	0.938462	#N/A	#N/A	bi	fig|297314.1220.peg.2381	100
peg.356	HNP82_000356	JACHFW010000001	425818	426462	Cytoplasmic	+	FIG01032112: hypothetical protein		MBB5263262.1	FIG01032111	ff	#N/A	#N/A	#N/A	#N/A	#N/A	#N/A	#N/A	#N/A	#N/A	#N/A	bi	fig|297314.1220.peg.2382	95.12
peg.357	HNP82_000357	JACHFW010000001	426443	427492	Cytoplasmic	+	Aldose 1-epimerase (EC 5.1.3.3)		MBB5263263.1	FIG00135025	isu;Maltose_and_Maltodextrin_Utilization isu;Lactose_and_Galactose_Uptake_and_Utilization	#N/A	#N/A	#N/A	#N/A	#N/A	#N/A	#N/A	#N/A	#N/A	#N/A	bi	fig|297314.1220.peg.2383	94.24
peg.358	HNP82_000358	JACHFW010000001	427489	429432	CytoplasmicMembrane	+	hypothetical protein		MBB5263264.1			#N/A	#N/A	#N/A	#N/A	#N/A	#N/A	#N/A	#N/A	#N/A	#N/A	bi	fig|297314.1220.peg.2384	97.53
peg.359	HNP82_000359	JACHFW010000001	429516	430457	CytoplasmicMembrane	+	possible glycosyltransferase		MBB5263265.1			N	GT81(3-225)	GT2	GT2	N	3	2.4e-18	0.808874	70.6	CBL20884.1|GT2	bi	fig|297314.1220.peg.2385	100
peg.360	HNP82_000360	JACHFW010000001	431588	430530	Unknown	-	hypothetical protein		MBB5263266.1			#N/A	#N/A	#N/A	#N/A	#N/A	#N/A	#N/A	#N/A	#N/A	#N/A	bi	fig|297314.1220.peg.2386	99.72
peg.361	HNP82_000361	JACHFW010000001	433057	431585	Unknown	-	Mucin 2 precursor		MBB5263267.1	FIG00858774	ff	#N/A	#N/A	#N/A	#N/A	#N/A	#N/A	#N/A	#N/A	#N/A	#N/A	bi	fig|297314.1220.peg.2387	100
peg.362	HNP82_000362	JACHFW010000001	433936	433073	CytoplasmicMembrane	-	gliding motility protein GldF		MBB5263268.1	FIG00004542	ff	#N/A	#N/A	#N/A	#N/A	#N/A	#N/A	#N/A	#N/A	#N/A	#N/A	bi	fig|297314.1220.peg.2388	100
peg.363	HNP82_000363	JACHFW010000001	434999	433920	CytoplasmicMembrane	-	ABC-type multidrug transport system, ATPase component		MBB5263269.1	FIG00001005	ff	#N/A	#N/A	#N/A	#N/A	#N/A	#N/A	#N/A	#N/A	#N/A	#N/A	bi	fig|297314.1220.peg.2389	99.44
peg.364	HNP82_000364	JACHFW010000001	435237	436244	Cytoplasmic	+	Transcriptional regulator, LacI family		MBB5263270.1			#N/A	#N/A	#N/A	#N/A	#N/A	#N/A	#N/A	#N/A	#N/A	#N/A	bi	fig|297314.1220.peg.2391	100
peg.365	HNP82_000365	JACHFW010000001	436370	437542	Cytoplasmic	+	NAD-dependent malic enzyme (EC 1.1.1.38)		MBB5263271.1	FIG00000835	isu;Pyruvate_metabolism_I:_anaplerotic_reactions,_PEP	#N/A	#N/A	#N/A	#N/A	#N/A	#N/A	#N/A	#N/A	#N/A	#N/A	bi	fig|297314.1220.peg.2392	100
peg.366	HNP82_000366	JACHFW010000001	437535	438545	Cytoplasmic	+	COG1242: Predicted Fe-S oxidoreductase		MBB5263272.1	FIG00001867	idu(1);An_Fe-S_oxireductase_coupled_with_a_methyltransferase	#N/A	#N/A	#N/A	#N/A	#N/A	#N/A	#N/A	#N/A	#N/A	#N/A	bi	fig|297314.1220.peg.2393	100
peg.367	HNP82_000367	JACHFW010000001	438575	439099	Unknown	+	FIG00522551: hypothetical protein		MBB5263273.1	FIG00522550	ff	#N/A	#N/A	#N/A	#N/A	#N/A	#N/A	#N/A	#N/A	#N/A	#N/A	bi	fig|297314.1220.peg.2394	100
peg.368	HNP82_000368	JACHFW010000001	439806	439165	Cytoplasmic	-	GTP-binding protein EngB		MBB5263274.1	FIG00000298	isu;Universal_GTPases	#N/A	#N/A	#N/A	#N/A	#N/A	#N/A	#N/A	#N/A	#N/A	#N/A	bi	fig|297314.1220.peg.2395	100
peg.369	HNP82_000369	JACHFW010000001	442151	439836	Cytoplasmic	-	ATP-dependent protease La (EC 3.4.21.53) Type I		MBB5263275.1	FIG00132617	icw(1);Proteolysis_in_bacteria,_ATP-dependent	#N/A	#N/A	#N/A	#N/A	#N/A	#N/A	#N/A	#N/A	#N/A	#N/A	bi	fig|297314.1220.peg.2396	99.87
peg.370	HNP82_000370	JACHFW010000001	443554	442256	Cytoplasmic	-	ATP-dependent Clp protease ATP-binding subunit ClpX		MBB5263276.1	FIG00000241	idu(1);Proteolysis_in_bacteria,_ATP-dependent	#N/A	#N/A	#N/A	#N/A	#N/A	#N/A	#N/A	#N/A	#N/A	#N/A	bi	fig|297314.1220.peg.2397	100
peg.371	HNP82_000371	JACHFW010000001	444154	443570	Cytoplasmic	-	ATP-dependent Clp protease proteolytic subunit (EC 3.4.21.92)		MBB5263277.1	FIG00000028	icw(2);Proteolysis_in_bacteria,_ATP-dependent isu;cAMP_signaling_in_bacteria	#N/A	#N/A	#N/A	#N/A	#N/A	#N/A	#N/A	#N/A	#N/A	#N/A	bi	fig|297314.1220.peg.2398	100
peg.372	HNP82_000372	JACHFW010000001	445500	444217	Cytoplasmic	-	Cell division trigger factor (EC 5.2.1.8)		MBB5263278.1	FIG00000286	idu(1);Bacterial_Cell_Division	#N/A	#N/A	#N/A	#N/A	#N/A	#N/A	#N/A	#N/A	#N/A	#N/A	bi	fig|297314.1220.peg.2399	100
peg.373	HNP82_000373	JACHFW010000001	448194	445915	CytoplasmicMembrane	-	Sensory box/GGDEF family protein		MBB5263279.1			#N/A	#N/A	#N/A	#N/A	#N/A	#N/A	#N/A	#N/A	#N/A	#N/A	bi	fig|297314.1220.peg.2400	100
peg.374	HNP82_000374	JACHFW010000001	448869	448231	Cytoplasmic	-	Endonuclease III (EC 4.2.99.18)		MBB5263280.1	FIG00000290	isu;DNA_Repair_Base_Excision	#N/A	#N/A	#N/A	#N/A	#N/A	#N/A	#N/A	#N/A	#N/A	#N/A	bi	fig|297314.1220.peg.2401	100
peg.375	HNP82_000375	JACHFW010000001	449062	449706	CytoplasmicMembrane	+	putative uncharacterized membrane protein, ortholog YYAS B.subtilis		MBB5263281.1			#N/A	#N/A	#N/A	#N/A	#N/A	#N/A	#N/A	#N/A	#N/A	#N/A	bi	fig|297314.1220.peg.2402	100
peg.376	HNP82_000376	JACHFW010000001	450721	449756	Cytoplasmic	-	Uncharacterized protein MJ1083		MBB5263282.1			#N/A	#N/A	#N/A	#N/A	#N/A	#N/A	#N/A	#N/A	#N/A	#N/A	bi	fig|297314.1220.peg.2403	100
peg.377	HNP82_000377	JACHFW010000001	451894	450929	CytoplasmicMembrane	-	Ribose ABC transport system, permease protein RbsC (TC 3.A.1.2.1)		MBB5263283.1		icw(2);D-ribose_utilization	#N/A	#N/A	#N/A	#N/A	#N/A	#N/A	#N/A	#N/A	#N/A	#N/A	bi	fig|297314.1220.peg.2405	100
peg.378	HNP82_000378	JACHFW010000001	453387	451909	CytoplasmicMembrane	-	Ribose ABC transport system, ATP-binding protein RbsA (TC 3.A.1.2.1)		MBB5263284.1	FIG00018457	icw(1);D-ribose_utilization	#N/A	#N/A	#N/A	#N/A	#N/A	#N/A	#N/A	#N/A	#N/A	#N/A	bi	fig|297314.1220.peg.2406	100
peg.379	HNP82_000379	JACHFW010000001	454617	453502	Unknown	-	Ribose ABC transport system, periplasmic ribose-binding protein RbsB (TC 3.A.1.2.1)		MBB5263285.1		isu;D-ribose_utilization	#N/A	#N/A	#N/A	#N/A	#N/A	#N/A	#N/A	#N/A	#N/A	#N/A	bi	fig|297314.1220.peg.2407	99.73
peg.380	HNP82_000380	JACHFW010000001	456222	454759	CytoplasmicMembrane	-	Sugar ABC transporter, ATP-binding protein		MBB5263286.1			#N/A	#N/A	#N/A	#N/A	#N/A	#N/A	#N/A	#N/A	#N/A	#N/A	bi	fig|297314.1220.peg.2408	99.79
peg.381	HNP82_000381	JACHFW010000001	457247	456225	CytoplasmicMembrane	-	Two-component sensor kinase YesM (EC 2.7.3.-)		MBB5263287.1	FIG00010876	ff	#N/A	#N/A	#N/A	#N/A	#N/A	#N/A	#N/A	#N/A	#N/A	#N/A	bi	fig|297314.1220.peg.2409	99.41
peg.382	HNP82_000382	JACHFW010000001	458857	457259	Cytoplasmic	-	DNA-binding response regulator, AraC family		MBB5263288.1			#N/A	#N/A	#N/A	#N/A	#N/A	#N/A	#N/A	#N/A	#N/A	#N/A	bi	fig|297314.1220.peg.2410	100
peg.383	HNP82_000383	JACHFW010000001	459882	458890	CytoplasmicMembrane	-	Sensor protein resE (EC 2.7.3.-)		MBB5263289.1	FIG00533938	ff	#N/A	#N/A	#N/A	#N/A	#N/A	#N/A	#N/A	#N/A	#N/A	#N/A	bi	fig|297314.1220.peg.2411	100
peg.384	HNP82_000384	JACHFW010000001	460570	459884	Cytoplasmic	-	Two-component response regulator		MBB5263290.1	FIG01962128	ff	#N/A	#N/A	#N/A	#N/A	#N/A	#N/A	#N/A	#N/A	#N/A	#N/A	bi	fig|297314.1220.peg.2412	100
peg.385	HNP82_000385	JACHFW010000001	461342	460572	Cytoplasmic	-	tRNA pseudouridine synthase A (EC 4.2.1.70)		MBB5263291.1	FIG00000093	idu(1);tRNA_processing idu(1);RNA_pseudouridine_syntheses	#N/A	#N/A	#N/A	#N/A	#N/A	#N/A	#N/A	#N/A	#N/A	#N/A	bi	fig|297314.1220.peg.2413	100
peg.386	HNP82_000386	JACHFW010000001	462253	461636	Cytoplasmic	-	Protease (EC 3.4.-.-)		MBB5263292.1	FIG00513101	ff	#N/A	#N/A	#N/A	#N/A	#N/A	#N/A	#N/A	#N/A	#N/A	#N/A	bi	fig|297314.1220.peg.2414	87.2
peg.387	HNP82_000387	JACHFW010000001	464996	462495	Cytoplasmic	-	Glycogen phosphorylase (EC 2.4.1.1)		MBB5263293.1	FIG00000476	idu(1);Glycogen_metabolism idu(1);Maltose_and_Maltodextrin_Utilization idu(1);Glycogen_metabolism_cluster	2.4.1.1	GT35(108-827)	GT35	GT35	N	3	6.5e-283	0.997033	74.8	CBK81432.1|GT35	bi	fig|297314.1220.peg.2415	99.76
peg.388	HNP82_000388	JACHFW010000001	468125	465012	Cytoplasmic	-	Isoleucyl-tRNA synthetase (EC 6.1.1.5)		MBB5263294.1	FIG00000085	isu;tRNA_aminoacylation,_Ile	#N/A	#N/A	#N/A	#N/A	#N/A	#N/A	#N/A	#N/A	#N/A	#N/A	bi	fig|297314.1220.peg.2416	99.81
peg.389	HNP82_000389	JACHFW010000001	468874	468608	Unknown	-	hypothetical protein		MBB5263295.1			#N/A	#N/A	#N/A	#N/A	#N/A	#N/A	#N/A	#N/A	#N/A	#N/A	bi	fig|297314.1220.peg.2417	94.32
peg.390	HNP82_000390	JACHFW010000001	469872	468943	Cytoplasmic	-	hypothetical protein		MBB5263296.1			#N/A	#N/A	#N/A	#N/A	#N/A	#N/A	#N/A	#N/A	#N/A	#N/A	bi	fig|297314.1220.peg.171	87.04
peg.391	HNP82_000391	JACHFW010000001	470353	469961	CytoplasmicMembrane	-	hypothetical protein		MBB5263297.1			#N/A	#N/A	#N/A	#N/A	#N/A	#N/A	#N/A	#N/A	#N/A	#N/A	bi	fig|297314.1220.peg.170	97.69
peg.392	HNP82_000392	JACHFW010000001	470745	470485	CytoplasmicMembrane	-	hypothetical protein		MBB5263298.1			#N/A	#N/A	#N/A	#N/A	#N/A	#N/A	#N/A	#N/A	#N/A	#N/A	bi	fig|297314.1220.peg.169	96.51
peg.393	HNP82_000393	JACHFW010000001	471754	471089	CytoplasmicMembrane	-	ABC transporter, ATP-binding protein		MBB5263299.1	FIG00744535	ff	#N/A	#N/A	#N/A	#N/A	#N/A	#N/A	#N/A	#N/A	#N/A	#N/A	bi	fig|297314.1220.peg.167	100
peg.394	HNP82_000394	JACHFW010000001	472457	471747	CytoplasmicMembrane	-	hypothetical protein		MBB5263300.1			#N/A	#N/A	#N/A	#N/A	#N/A	#N/A	#N/A	#N/A	#N/A	#N/A	bi	fig|297314.1220.peg.166	100
peg.395	HNP82_000395	JACHFW010000001	473304	472459	CytoplasmicMembrane	-	hypothetical protein		MBB5263301.1			#N/A	#N/A	#N/A	#N/A	#N/A	#N/A	#N/A	#N/A	#N/A	#N/A	bi	fig|297314.1220.peg.165	100
peg.396	HNP82_000396	JACHFW010000001	474162	473389	CytoplasmicMembrane	-	hypothetical protein		MBB5263302.1			#N/A	#N/A	#N/A	#N/A	#N/A	#N/A	#N/A	#N/A	#N/A	#N/A	-		0
peg.397	HNP82_000397	JACHFW010000001	475256	474186	Unknown	-	hypothetical protein		MBB5263303.1			#N/A	#N/A	#N/A	#N/A	#N/A	#N/A	#N/A	#N/A	#N/A	#N/A	uni	fig|297314.1220.peg.1327	19.4
peg.398	HNP82_000398	JACHFW010000001	475410	475258	Unknown	-	hypothetical protein		MBB5263304.1			#N/A	#N/A	#N/A	#N/A	#N/A	#N/A	#N/A	#N/A	#N/A	#N/A	-		0
peg.399	HNP82_000399	JACHFW010000001	475695	477005	CytoplasmicMembrane	+	Accessory gene regulator C (sensor histidine kinase)		MBB5263305.1			#N/A	#N/A	#N/A	#N/A	#N/A	#N/A	#N/A	#N/A	#N/A	#N/A	uni	fig|297314.1220.peg.2617	23.88
peg.400	HNP82_000400	JACHFW010000001	477483	477010	CytoplasmicMembrane	-	hypothetical protein		MBB5263306.1			#N/A	#N/A	#N/A	#N/A	#N/A	#N/A	#N/A	#N/A	#N/A	#N/A	-		0
peg.401	HNP82_000401	JACHFW010000001	477628	478380	Cytoplasmic	+	Accessory gene regulator protein A		MBB5263307.1			#N/A	#N/A	#N/A	#N/A	#N/A	#N/A	#N/A	#N/A	#N/A	#N/A	bi	fig|297314.1220.peg.164	88.57
peg.402	HNP82_000402	JACHFW010000001	478578	480104	Unknown	+	periplasmic component of efflux system		MBB5263308.1			#N/A	#N/A	#N/A	#N/A	#N/A	#N/A	#N/A	#N/A	#N/A	#N/A	bi	fig|297314.1220.peg.163	97.05
peg.403	HNP82_000403	JACHFW010000001	480119	480880	CytoplasmicMembrane	+	ABC transporter ATP-binding protein		MBB5263309.1			N	N	GT4	N	N	1	#N/A	#N/A	#N/A	#N/A	bi	fig|297314.1220.peg.162	100
peg.404	HNP82_000404	JACHFW010000001	480877	483633	Unknown	+	hypothetical protein		MBB5263310.1			#N/A	#N/A	#N/A	#N/A	#N/A	#N/A	#N/A	#N/A	#N/A	#N/A	bi	fig|297314.1220.peg.161	99.35
peg.405	HNP82_000405	JACHFW010000001	483643	484998	CytoplasmicMembrane	+	Macrolide export ATP-binding/permease protein MacB (EC 3.6.3.-)		MBB5263311.1	FIG00001667	isu;Multidrug_Resistance_Efflux_Pumps	#N/A	#N/A	#N/A	#N/A	#N/A	#N/A	#N/A	#N/A	#N/A	#N/A	bi	fig|297314.1220.peg.160	100
peg.406	HNP82_000406	JACHFW010000001	485832	485287	Cytoplasmic	-	hypothetical protein		MBB5263312.1			#N/A	#N/A	#N/A	#N/A	#N/A	#N/A	#N/A	#N/A	#N/A	#N/A	bi	fig|297314.1220.peg.158	99.45
peg.407	HNP82_000407	JACHFW010000001	486566	486012	CytoplasmicMembrane	-	hypothetical protein		MBB5263313.1			#N/A	#N/A	#N/A	#N/A	#N/A	#N/A	#N/A	#N/A	#N/A	#N/A	bi	fig|297314.1220.peg.157	100
peg.408	HNP82_000408	JACHFW010000001	487024	486881	Unknown	-	hypothetical protein		MBB5263314.1			#N/A	#N/A	#N/A	#N/A	#N/A	#N/A	#N/A	#N/A	#N/A	#N/A	-		0
peg.409	HNP82_000409	JACHFW010000001	488685	487303	Cytoplasmic	-	RNA methyltransferase, TrmA family		MBB5263315.1	FIG00004538	ff	#N/A	#N/A	#N/A	#N/A	#N/A	#N/A	#N/A	#N/A	#N/A	#N/A	bi	fig|297314.1220.peg.562	99.13
peg.410	HNP82_000410	JACHFW010000001	489651	488701	Cytoplasmic	-	3'->5' exoribonuclease Bsu YhaM		MBB5263316.1	FIG01114325	isu;Ribonucleases_in_Bacillus isu;Rad50-Mre11_DNA_repair_cluster	#N/A	#N/A	#N/A	#N/A	#N/A	#N/A	#N/A	#N/A	#N/A	#N/A	bi	fig|297314.1220.peg.563	100
peg.411	HNP82_000411	JACHFW010000001	490045	492504	Cytoplasmic	+	Recombination inhibitory protein MutS2		MBB5263317.1	FIG00000990	isu;DNA_repair,_bacterial_MutL-MutS_system	#N/A	#N/A	#N/A	#N/A	#N/A	#N/A	#N/A	#N/A	#N/A	#N/A	bi	fig|297314.1220.peg.565	99.02
peg.412	HNP82_000412	JACHFW010000001	492703	493542	CytoplasmicMembrane	+	Undecaprenyl-diphosphatase (EC 3.6.1.27)		MBB5263318.1	FIG00000555	ff	#N/A	#N/A	#N/A	#N/A	#N/A	#N/A	#N/A	#N/A	#N/A	#N/A	bi	fig|297314.1220.peg.566	99.64
peg.413	HNP82_000413	JACHFW010000001	493697	495496	Cytoplasmic	+	Oligoendopeptidase F (EC 3.4.24.-)		MBB5263319.1	FIG00628107	ff	#N/A	#N/A	#N/A	#N/A	#N/A	#N/A	#N/A	#N/A	#N/A	#N/A	bi	fig|297314.1220.peg.567	99.83
peg.414	HNP82_000414	JACHFW010000001	496166	495657	Cytoplasmic	-	tRNA (cytidine(34)-2'-O)-methyltransferase (EC 2.1.1.207)		MBB5263320.1	FIG00001105	isu;RNA_methylation	#N/A	#N/A	#N/A	#N/A	#N/A	#N/A	#N/A	#N/A	#N/A	#N/A	bi	fig|297314.1220.peg.568	100
peg.415	HNP82_000415	JACHFW010000001	497353	496163	Cytoplasmic	-	Aspartate aminotransferase (EC 2.6.1.1)		MBB5263321.1	FIG00719736	idu(1);Coenzyme_M_biosynthesis_--_gjo idu(1);Glutamine,_Glutamate,_Aspartate_and_Asparagine_Biosynthesis idu(1);Threonine_and_Homoserine_Biosynthesis	#N/A	#N/A	#N/A	#N/A	#N/A	#N/A	#N/A	#N/A	#N/A	#N/A	bi	fig|297314.1220.peg.569	99.49
peg.416	HNP82_000416	JACHFW010000001	497832	497350	Cytoplasmic	-	Transcriptional regulator, AsnC family		MBB5263322.1	FIG01956023	ff	#N/A	#N/A	#N/A	#N/A	#N/A	#N/A	#N/A	#N/A	#N/A	#N/A	bi	fig|297314.1220.peg.570	99.38
peg.417	HNP82_000417	JACHFW010000001	498845	497829	Cytoplasmic	-	Thiamine-monophosphate kinase (EC 2.7.4.16)		MBB5263323.1	FIG00000570	isu;Riboflavin_synthesis_cluster isu;Thiamin_biosynthesis isu;5-FCL-like_protein	#N/A	#N/A	#N/A	#N/A	#N/A	#N/A	#N/A	#N/A	#N/A	#N/A	bi	fig|297314.1220.peg.571	100
peg.418	HNP82_000418	JACHFW010000001	500367	498892	Unknown	-	Vancomycin B-type resistance protein VanW		MBB5263324.1	FIG00003433	isu;Resistance_to_Vancomycin	#N/A	#N/A	#N/A	#N/A	#N/A	#N/A	#N/A	#N/A	#N/A	#N/A	bi	fig|297314.1220.peg.572	98.79
peg.419	HNP82_000419	JACHFW010000001	500546	500445	CytoplasmicMembrane	-	hypothetical protein		MBB5263325.1			#N/A	#N/A	#N/A	#N/A	#N/A	#N/A	#N/A	#N/A	#N/A	#N/A	bi	fig|297314.1220.peg.573	100
peg.420	HNP82_000420	JACHFW010000001	501292	500564	Cytoplasmic	-	DNA polymerase III alpha subunit (EC 2.7.7.7)		MBB5263326.1	FIG00008411	idu(2);Phage_replication idu(2);Inteins idu(2);DNA-replication idu(2);CBSS-350688.3.peg.1509	#N/A	#N/A	#N/A	#N/A	#N/A	#N/A	#N/A	#N/A	#N/A	#N/A	bi	fig|297314.1220.peg.574	99.59
peg.421	HNP82_000421	JACHFW010000001	503128	501347	Cytoplasmic	-	Fe-S oxidoreductase		MBB5263327.1	FIG00687982	ff	#N/A	#N/A	#N/A	#N/A	#N/A	#N/A	#N/A	#N/A	#N/A	#N/A	bi	fig|297314.1220.peg.575	99.33
peg.422	HNP82_000422	JACHFW010000001	503325	504581	Cytoplasmic	+	Regulator of polyketide synthase expression		MBB5263328.1			#N/A	#N/A	#N/A	#N/A	#N/A	#N/A	#N/A	#N/A	#N/A	#N/A	bi	fig|297314.1220.peg.576	99.76
peg.423	HNP82_000423	JACHFW010000001	504550	505761	Unknown	+	Regulator of polyketide synthase expression		MBB5263329.1			#N/A	#N/A	#N/A	#N/A	#N/A	#N/A	#N/A	#N/A	#N/A	#N/A	bi	fig|297314.1220.peg.577	99.26
peg.424	HNP82_000424	JACHFW010000001	505764	506435	Cytoplasmic	+	Two-component response regulator BceR		MBB5263330.1	FIG00147885	ff	#N/A	#N/A	#N/A	#N/A	#N/A	#N/A	#N/A	#N/A	#N/A	#N/A	bi	fig|297314.1220.peg.578	100
peg.425	HNP82_000425	JACHFW010000001	506448	507467	CytoplasmicMembrane	+	Two-component system histidine kinase		MBB5263331.1	FIG00005774	ff	#N/A	#N/A	#N/A	#N/A	#N/A	#N/A	#N/A	#N/A	#N/A	#N/A	bi	fig|297314.1220.peg.579	99.71
peg.426	HNP82_000426	JACHFW010000001	507539	508348	CytoplasmicMembrane	+	ABC transporter ATP-binding protein		MBB5263332.1	FIG00450796	ff	#N/A	#N/A	#N/A	#N/A	#N/A	#N/A	#N/A	#N/A	#N/A	#N/A	bi	fig|297314.1220.peg.580	100
peg.427	HNP82_000427	JACHFW010000001	508341	510350	CytoplasmicMembrane	+	ABC transporter permease protein		MBB5263333.1	FIG00482249	ff	#N/A	#N/A	#N/A	#N/A	#N/A	#N/A	#N/A	#N/A	#N/A	#N/A	bi	fig|297314.1220.peg.581	99.4
peg.428	HNP82_000428	JACHFW010000001	512481	510853	CytoplasmicMembrane	-	Stage V sporulation protein B		MBB5263334.1		idu(1);Sporulation_gene_orphans	#N/A	#N/A	#N/A	#N/A	#N/A	#N/A	#N/A	#N/A	#N/A	#N/A	bi	fig|297314.1220.peg.582	97.79
peg.429	HNP82_000429	JACHFW010000001	512680	513639	CytoplasmicMembrane	+	Transporter		MBB5263335.1	FIG00450284	ff	#N/A	#N/A	#N/A	#N/A	#N/A	#N/A	#N/A	#N/A	#N/A	#N/A	bi	fig|297314.1220.peg.583	100
peg.430	HNP82_000430	JACHFW010000001	513978	514229	Cytoplasmic	+	Catabolite repression HPr-like protein Crh		MBB5263336.1		idu(1);HPr_catabolite_repression_system	#N/A	#N/A	#N/A	#N/A	#N/A	#N/A	#N/A	#N/A	#N/A	#N/A	bi	fig|297314.1220.peg.584	100
peg.431	HNP82_000431	JACHFW010000001	514428	514925	CytoplasmicMembrane	+	Immunoreactive protein Se23.5 (Fragment)		MBB5263337.1			#N/A	#N/A	#N/A	#N/A	#N/A	#N/A	#N/A	#N/A	#N/A	#N/A	bi	fig|297314.1220.peg.585	98.79
peg.432	HNP82_000432	JACHFW010000001	515102	516112	CytoplasmicMembrane	+	Membrane protease family protein BA0301		MBB5263338.1	FIG00013835	ff	#N/A	#N/A	#N/A	#N/A	#N/A	#N/A	#N/A	#N/A	#N/A	#N/A	bi	fig|297314.1220.peg.586	99.7
peg.433	HNP82_000433	JACHFW010000001	516134	516319	Cytoplasmic	+	Glycerate kinase (EC 2.7.1.31)		MBB5263339.1	FIG01320952	idu(1);Glycerate_metabolism idu(1);Serine-glyoxylate_cycle idu(1);Glycine_and_Serine_Utilization idu(1);Allantoin_Utilization icw(1);Glycerolipid_and_Glycerophospholipid_Metabolism_in_Bacteria idu(1);D-galactarate,_D-glucarate_and_D-glycerate_catabolism idu(1);D-galactarate,_D-glucarate_and_D-glycerate_catabolism_-_gjo	#N/A	#N/A	#N/A	#N/A	#N/A	#N/A	#N/A	#N/A	#N/A	#N/A	bi	fig|297314.1220.peg.587	100
peg.434	HNP82_000434	JACHFW010000001	517984	516503	Cytoplasmic	-	Aldehyde dehydrogenase B (EC 1.2.1.22)		MBB5263340.1	FIG00138741	isu;Glycerolipid_and_Glycerophospholipid_Metabolism_in_Bacteria isu;Methylglyoxal_Metabolism	#N/A	#N/A	#N/A	#N/A	#N/A	#N/A	#N/A	#N/A	#N/A	#N/A	bi	fig|297314.1220.peg.588	99.19
peg.435	HNP82_000435	JACHFW010000001	518851	518306	Cytoplasmic	-	FIG042921: similarity to aminoacyl-tRNA editing enzymes YbaK, ProX		MBB5263341.1			#N/A	#N/A	#N/A	#N/A	#N/A	#N/A	#N/A	#N/A	#N/A	#N/A	bi	fig|297314.1220.peg.589	100
peg.436	HNP82_000436	JACHFW010000001	520789	519128	Unknown	-	putative aldouronate transport system substrate-binding protein		MBB5263342.1			#N/A	#N/A	#N/A	#N/A	#N/A	#N/A	#N/A	#N/A	#N/A	#N/A	bi	fig|297314.1220.peg.590	99.28
peg.437	HNP82_000437	JACHFW010000001	521761	520937	Cytoplasmic	-	DNA-binding MurR/RpiR family transcriptional regulator		MBB5263343.1			#N/A	#N/A	#N/A	#N/A	#N/A	#N/A	#N/A	#N/A	#N/A	#N/A	bi	fig|297314.1220.peg.591	98.18
peg.438	HNP82_000438	JACHFW010000001	524560	521951	Cytoplasmic	-	ClpB protein		MBB5263344.1	FIG00025216	isu;Proteolysis_in_bacteria,_ATP-dependent isu;USS-DB-7 isu;Protein_chaperones isu;Type_VI_secretion_systems	N	N	N	GT4	N	1	#N/A	#N/A	44.5	AGL63717.2|GT4	bi	fig|297314.1220.peg.2726	99.19
peg.439	HNP82_000439	JACHFW010000001	525574	524720	Cytoplasmic	-	DNA-binding response regulator, AraC family		MBB5263345.1			#N/A	#N/A	#N/A	#N/A	#N/A	#N/A	#N/A	#N/A	#N/A	#N/A	bi	fig|297314.1220.peg.2727	98.94
peg.440	HNP82_000440	JACHFW010000001	525804	526814	Cytoplasmic	+	sugar phosphate isomerase/epimerase		MBB5263346.1			#N/A	#N/A	#N/A	#N/A	#N/A	#N/A	#N/A	#N/A	#N/A	#N/A	bi	fig|297314.1220.peg.2728	99.7
peg.441	HNP82_000441	JACHFW010000001	526828	527220	Cytoplasmic	+	hypothetical protein		MBB5263347.1			#N/A	#N/A	#N/A	#N/A	#N/A	#N/A	#N/A	#N/A	#N/A	#N/A	bi	fig|297314.1220.peg.2729	100
peg.442	HNP82_000442	JACHFW010000001	528913	527345	CytoplasmicMembrane	-	Capsule biosynthesis protein capA		MBB5263348.1			#N/A	#N/A	#N/A	#N/A	#N/A	#N/A	#N/A	#N/A	#N/A	#N/A	bi	fig|297314.1220.peg.2730	99.23
peg.443	HNP82_000443	JACHFW010000001	529288	530751	Cytoplasmic	+	Nicotinate phosphoribosyltransferase (EC 2.4.2.11)		MBB5263349.1	FIG00000387	isu;NAD_and_NADP_cofactor_biosynthesis_global isu;Redox-dependent_regulation_of_nucleus_processes	#N/A	#N/A	#N/A	#N/A	#N/A	#N/A	#N/A	#N/A	#N/A	#N/A	bi	fig|297314.1220.peg.2731	99.79
peg.444	HNP82_000444	JACHFW010000001	532523	530934	Unknown	-	putative aldouronate transport system substrate-binding protein		MBB5263350.1			#N/A	#N/A	#N/A	#N/A	#N/A	#N/A	#N/A	#N/A	#N/A	#N/A	bi	fig|297314.1220.peg.2732	88.14
peg.445	HNP82_000445	JACHFW010000001	532821	534668	Cytoplasmic	+	DNA-binding response regulator, AraC family		MBB5263351.1			N	GH39(136-496)	N	N	N	1	1.9e-36	0.858469	#N/A	#N/A	bi	fig|297314.1220.peg.2733	81.46
peg.446	HNP82_000446	JACHFW010000001	535235	534693	Cytoplasmic	-	Isochorismatase (EC 3.3.2.1)		MBB5263352.1	FIG00009017	isu;Chorismate:_Intermediate_for_synthesis_of_Tryptophan,_PAPA_antibiotics,_PABA,_3-hydroxyanthranilate_and_more.	#N/A	#N/A	#N/A	#N/A	#N/A	#N/A	#N/A	#N/A	#N/A	#N/A	bi	fig|297314.1220.peg.2734	100
peg.447	HNP82_000447	JACHFW010000001	536075	535401	CytoplasmicMembrane	-	hypothetical protein		MBB5263353.1			#N/A	#N/A	#N/A	#N/A	#N/A	#N/A	#N/A	#N/A	#N/A	#N/A	bi	fig|297314.1220.peg.2735	100
peg.448	HNP82_000448	JACHFW010000001	536299	537147	Cytoplasmic	+	Transcriptional regulator, MerR family		MBB5263354.1	FIG00003460	idu(6);Cobalt-zinc-cadmium_resistance	#N/A	#N/A	#N/A	#N/A	#N/A	#N/A	#N/A	#N/A	#N/A	#N/A	bi	fig|297314.1220.peg.2736	99.29
peg.449	HNP82_000449	JACHFW010000001	537394	538362	Cytoplasmic	+	hypothetical protein		MBB5263355.1			#N/A	#N/A	#N/A	#N/A	#N/A	#N/A	#N/A	#N/A	#N/A	#N/A	bi	fig|297314.1220.peg.2737	98.47
peg.450	HNP82_000450	JACHFW010000001	538709	538464	Cytoplasmic	-	Pyruvate formate-lyase (EC 2.3.1.54)		MBB5263356.1	FIG00002541	idu(4);Fermentations:_Mixed_acid idu(4);Butanol_Biosynthesis	#N/A	#N/A	#N/A	#N/A	#N/A	#N/A	#N/A	#N/A	#N/A	#N/A	bi	fig|297314.1220.peg.2738	100
peg.451	HNP82_000451	JACHFW010000001	539639	538779	Unknown	-	hypothetical protein		MBB5263357.1			#N/A	#N/A	#N/A	#N/A	#N/A	#N/A	#N/A	#N/A	#N/A	#N/A	bi	fig|297314.1220.peg.2739	100
peg.452	HNP82_000452	JACHFW010000001	540341	540535	Unknown	+	Sulfur carrier protein ThiS		MBB5263358.1	FIG00058747	icw(3);Thiamin_biosynthesis	#N/A	#N/A	#N/A	#N/A	#N/A	#N/A	#N/A	#N/A	#N/A	#N/A	bi	fig|297314.1220.peg.300	98.44
peg.453	HNP82_000453	JACHFW010000001	540535	541182	Cytoplasmic	+	Sulfur carrier protein adenylyltransferase ThiF		MBB5263359.1	FIG00001002	isu;Thiamin_biosynthesis	#N/A	#N/A	#N/A	#N/A	#N/A	#N/A	#N/A	#N/A	#N/A	#N/A	bi	fig|297314.1220.peg.299	100
peg.454	HNP82_000454	JACHFW010000001	541280	542047	Cytoplasmic	+	Thiazole biosynthesis protein ThiG		MBB5263360.1	FIG00000563	icw(1);Thiamin_biosynthesis	#N/A	#N/A	#N/A	#N/A	#N/A	#N/A	#N/A	#N/A	#N/A	#N/A	bi	fig|297314.1220.peg.298	100
peg.455	HNP82_000455	JACHFW010000001	542126	543316	Cytoplasmic	+	2-iminoacetate synthase (ThiH) (EC 4.1.99.19)		MBB5263361.1	FIG00001265	ff	#N/A	#N/A	#N/A	#N/A	#N/A	#N/A	#N/A	#N/A	#N/A	#N/A	bi	fig|297314.1220.peg.297	99.24
peg.456	HNP82_000456	JACHFW010000001	543306	543989	Cytoplasmic	+	Thiamin-phosphate pyrophosphorylase (EC 2.5.1.3)		MBB5263362.1	FIG00000407	icw(2);Thiamin_biosynthesis idu(1);5-FCL-like_protein	#N/A	#N/A	#N/A	#N/A	#N/A	#N/A	#N/A	#N/A	#N/A	#N/A	bi	fig|297314.1220.peg.296	99.12
peg.457	HNP82_000457	JACHFW010000001	546062	544044	Unknown	-	ABC transporter permease protein		MBB5263363.1	FIG00482249	ff	#N/A	#N/A	#N/A	#N/A	#N/A	#N/A	#N/A	#N/A	#N/A	#N/A	bi	fig|297314.1220.peg.295	99.4
peg.458	HNP82_000458	JACHFW010000001	546823	546059	CytoplasmicMembrane	-	ABC transporter ATP-binding protein		MBB5263364.1			#N/A	#N/A	#N/A	#N/A	#N/A	#N/A	#N/A	#N/A	#N/A	#N/A	bi	fig|297314.1220.peg.294	100
peg.459	HNP82_000459	JACHFW010000001	548221	547235	CytoplasmicMembrane	-	Histidine kinase		MBB5263365.1			#N/A	#N/A	#N/A	#N/A	#N/A	#N/A	#N/A	#N/A	#N/A	#N/A	bi	fig|297314.1220.peg.292	99.7
peg.460	HNP82_000460	JACHFW010000001	548905	548234	Cytoplasmic	-	Sensory transduction protein yxdJ		MBB5263366.1	FIG00589900	ff	#N/A	#N/A	#N/A	#N/A	#N/A	#N/A	#N/A	#N/A	#N/A	#N/A	bi	fig|297314.1220.peg.291	100
peg.461	HNP82_000461	JACHFW010000001	549408	548923	Cytoplasmic	-	Acetyltransferase (EC 2.3.1.-)		MBB5263367.1			#N/A	#N/A	#N/A	#N/A	#N/A	#N/A	#N/A	#N/A	#N/A	#N/A	bi	fig|297314.1220.peg.290	99.38
peg.462	HNP82_000462	JACHFW010000001	549931	549401	CytoplasmicMembrane	-	hypothetical protein		MBB5263368.1			#N/A	#N/A	#N/A	#N/A	#N/A	#N/A	#N/A	#N/A	#N/A	#N/A	bi	fig|297314.1220.peg.289	99.43
peg.463	HNP82_000463	JACHFW010000001	551299	549944	Cytoplasmic	-	putative esterase		MBB5263369.1	FIG00016132	ff	#N/A	#N/A	#N/A	#N/A	#N/A	#N/A	#N/A	#N/A	#N/A	#N/A	bi	fig|297314.1220.peg.288	99.56
peg.464	HNP82_000464	JACHFW010000001	551800	552417	Unknown	+	Multimeric flavodoxin WrbA family protein		MBB5263370.1	FIG01395185	ff	#N/A	#N/A	#N/A	#N/A	#N/A	#N/A	#N/A	#N/A	#N/A	#N/A	bi	fig|297314.1220.peg.287	100
peg.465	HNP82_000465	JACHFW010000001	553706	552873	Unknown	-	Stage II sporulation protein related to metaloproteases (SpoIIQ)		MBB5263371.1		icw(1);Sporulation_gene_orphans isu;Sporulation-related_Hypotheticals	#N/A	#N/A	#N/A	#N/A	#N/A	#N/A	#N/A	#N/A	#N/A	#N/A	bi	fig|297314.1220.peg.285	99.64
peg.466	HNP82_000466	JACHFW010000001	554735	553803	Cellwall	-	Stage II sporulation protein D (SpoIID)		MBB5263372.1		isu;Sporulation_gene_orphans icw(1);Sporulation-related_Hypotheticals isu;Sporulation_Cluster	#N/A	#N/A	#N/A	#N/A	#N/A	#N/A	#N/A	#N/A	#N/A	#N/A	bi	fig|297314.1220.peg.284	99.68
peg.467	HNP82_000467	JACHFW010000001	556028	554817	Cytoplasmic	-	Acetate kinase (EC 2.7.2.1)		MBB5263373.1	FIG00067248	idu(1);Pyruvate_metabolism_II:_acetyl-CoA,_acetogenesis_from_pyruvate idu(1);Ethanolamine_utilization idu(1);Fermentations:_Lactate idu(1);Fermentations:_Mixed_acid idu(1);CBSS-257314.1.peg.752 idu(1);Threonine_anaerobic_catabolism_gene_cluster	#N/A	#N/A	#N/A	#N/A	#N/A	#N/A	#N/A	#N/A	#N/A	#N/A	bi	fig|297314.1220.peg.283	100
peg.468	HNP82_000468	JACHFW010000001	556974	556165	Unknown	-	NPQTN specific sortase B		MBB5263374.1	FIG00002385	ff	#N/A	#N/A	#N/A	#N/A	#N/A	#N/A	#N/A	#N/A	#N/A	#N/A	bi	fig|297314.1220.peg.282	99.63
peg.469	HNP82_000469	JACHFW010000001	558461	557154	Unknown	-	Foldase protein PrsA precursor (EC 5.2.1.8)		MBB5263375.1		isu;EcsAB_transporter_affecting_expression_and_secretion_of_secretory_preproteins isu;Peptidyl-prolyl_cis-trans_isomerase	#N/A	#N/A	#N/A	#N/A	#N/A	#N/A	#N/A	#N/A	#N/A	#N/A	bi	fig|297314.1220.peg.2207	99.54
peg.470	HNP82_000470	JACHFW010000001	562097	558582	Cytoplasmic	-	Transcription-repair coupling factor		MBB5263376.1	FIG00067681	isu;DNA-replication icw(1);Cell_division-ribosomal_stress_proteins_cluster isu;Sporulation_Cluster isu;Transcription_factors_bacterial	#N/A	#N/A	#N/A	#N/A	#N/A	#N/A	#N/A	#N/A	#N/A	#N/A	bi	fig|297314.1220.peg.2206	99.66
peg.471	HNP82_000471	JACHFW010000001	562695	562126	Cytoplasmic	-	Peptidyl-tRNA hydrolase (EC 3.1.1.29)		MBB5263377.1	FIG00000151	isu;Cell_division-ribosomal_stress_proteins_cluster icw(1);Sporulation-associated_proteins_with_broader_functions isu;Translation_termination_factors_bacterial	#N/A	#N/A	#N/A	#N/A	#N/A	#N/A	#N/A	#N/A	#N/A	#N/A	bi	fig|297314.1220.peg.2205	99.47
peg.472	HNP82_000472	JACHFW010000001	563145	562855	Cytoplasmic	-	Protein of unknown function identified by role in sporulation (SpoVG)		MBB5263378.1	FIG00006706	idu(1);Sporulation-associated_proteins_with_broader_functions	#N/A	#N/A	#N/A	#N/A	#N/A	#N/A	#N/A	#N/A	#N/A	#N/A	bi	fig|297314.1220.peg.2204	100
peg.473	HNP82_000473	JACHFW010000001	564322	563198	Cytoplasmic	-	Glucose-1-phosphate adenylyltransferase (EC 2.7.7.27)		MBB5263379.1	FIG00000717	icw(1);Glycogen_metabolism icw(1);Glycogen_metabolism_cluster	#N/A	#N/A	#N/A	#N/A	#N/A	#N/A	#N/A	#N/A	#N/A	#N/A	bi	fig|297314.1220.peg.2203	100
peg.474	HNP82_000474	JACHFW010000001	565593	564322	Unknown	-	Glucose-1-phosphate adenylyltransferase (EC 2.7.7.27)		MBB5263380.1	FIG00000717	icw(1);Glycogen_metabolism icw(1);Glycogen_metabolism_cluster	#N/A	#N/A	#N/A	#N/A	#N/A	#N/A	#N/A	#N/A	#N/A	#N/A	bi	fig|297314.1220.peg.2202	99.76
peg.475	HNP82_000475	JACHFW010000001	566140	567516	Cytoplasmic	+	UDP-N-acetylmuramate--alanine ligase (EC 6.3.2.8)		MBB5263381.1	FIG00135554	isu;Peptidoglycan_biosynthesis--gjo isu;Peptidoglycan_Biosynthesis	#N/A	#N/A	#N/A	#N/A	#N/A	#N/A	#N/A	#N/A	#N/A	#N/A	bi	fig|297314.1220.peg.2201	100
peg.476	HNP82_000476	JACHFW010000001	567801	568952	Unknown	+	FIG01032115: hypothetical protein		MBB5263382.1	FIG00515739	ff	#N/A	#N/A	#N/A	#N/A	#N/A	#N/A	#N/A	#N/A	#N/A	#N/A	bi	fig|297314.1220.peg.2200	99.22
peg.477	HNP82_000477	JACHFW010000001	568956	569972	Cytoplasmic	+	DNA replication protein DnaC		MBB5263383.1	FIG00763261	idu(1);DNA-replication	#N/A	#N/A	#N/A	#N/A	#N/A	#N/A	#N/A	#N/A	#N/A	#N/A	bi	fig|297314.1220.peg.2199	99.41
peg.478	HNP82_000478	JACHFW010000001	570174	571355	Cytoplasmic	+	Ribose-phosphate pyrophosphokinase (EC 2.7.6.1)		MBB5263384.1	FIG00096830	isu;Pentose_phosphate_pathway isu;De_Novo_Purine_Biosynthesis isu;A_Gammaproteobacteria_Cluster_Relating_to_Translation	#N/A	#N/A	#N/A	#N/A	#N/A	#N/A	#N/A	#N/A	#N/A	#N/A	bi	fig|297314.1220.peg.2198	100
peg.479	HNP82_000479	JACHFW010000001	573342	571501	Cytoplasmic	-	DNA double-strand break repair Rad50 ATPase		MBB5263385.1		icw(1);Rad50-Mre11_DNA_repair_cluster	#N/A	#N/A	#N/A	#N/A	#N/A	#N/A	#N/A	#N/A	#N/A	#N/A	bi	fig|297314.1220.peg.2197	99.35
peg.480	HNP82_000480	JACHFW010000001	574424	573342	Cytoplasmic	-	Exonuclease SbcD		MBB5263386.1	FIG00000782	idu(1);DNA_repair,_bacterial idu(1);Rad50-Mre11_DNA_repair_cluster	#N/A	#N/A	#N/A	#N/A	#N/A	#N/A	#N/A	#N/A	#N/A	#N/A	bi	fig|297314.1220.peg.2196	100
peg.481	HNP82_000481	JACHFW010000001	575831	574440	Cytoplasmic	-	Asparaginyl-tRNA synthetase (EC 6.1.1.22)		MBB5263387.1	FIG00000636	isu;tRNA_aminoacylation,_Asp_and_Asn	#N/A	#N/A	#N/A	#N/A	#N/A	#N/A	#N/A	#N/A	#N/A	#N/A	bi	fig|297314.1220.peg.2195	99.78
peg.482	HNP82_000482	JACHFW010000001	578409	575890	Unknown	-	hypothetical protein		MBB5263388.1			#N/A	#N/A	#N/A	#N/A	#N/A	#N/A	#N/A	#N/A	#N/A	#N/A	bi	fig|297314.1220.peg.2194	99.52
peg.483	HNP82_000483	JACHFW010000001	579604	578393	Cytoplasmic	-	conserved hypothetical protein		MBB5263389.1	FIG00629156	ff	#N/A	#N/A	#N/A	#N/A	#N/A	#N/A	#N/A	#N/A	#N/A	#N/A	bi	fig|297314.1220.peg.2193	99.75
peg.484	HNP82_000484	JACHFW010000001	580210	579746	Cytoplasmic	-	hypothetical protein		MBB5263390.1			#N/A	#N/A	#N/A	#N/A	#N/A	#N/A	#N/A	#N/A	#N/A	#N/A	bi	fig|297314.1220.peg.2192	99.35
peg.485	HNP82_000485	JACHFW010000001	580438	581172	CytoplasmicMembrane	+	1-acyl-sn-glycerol-3-phosphate acyltransferase (EC 2.3.1.51)		MBB5263391.1	FIG00005243	isu;Glycerolipid_and_Glycerophospholipid_Metabolism_in_Bacteria	#N/A	#N/A	#N/A	#N/A	#N/A	#N/A	#N/A	#N/A	#N/A	#N/A	bi	fig|297314.1220.peg.1151	100
peg.486	HNP82_000486	JACHFW010000001	581323	581805	CytoplasmicMembrane	+	FIG01032027: hypothetical protein		MBB5263392.1	FIG01032026	ff	#N/A	#N/A	#N/A	#N/A	#N/A	#N/A	#N/A	#N/A	#N/A	#N/A	bi	fig|297314.1220.peg.1152	100
peg.487	HNP82_000487	JACHFW010000001	583166	581871	CytoplasmicMembrane	-	Carboxyl-terminal protease (EC 3.4.21.102)		MBB5263393.1	FIG00000946	isu;CBSS-224911.1.peg.435 isu;Phosphoglycerate_mutase_protein_family	#N/A	#N/A	#N/A	#N/A	#N/A	#N/A	#N/A	#N/A	#N/A	#N/A	bi	fig|297314.1220.peg.1153	99.77
peg.488	HNP82_000488	JACHFW010000001	584395	583523	CytoplasmicMembrane	-	Cell division protein FtsX		MBB5263394.1	FIG00000552	icw(1);CBSS-393121.3.peg.2760 icw(1);Bacterial_Cell_Division	#N/A	#N/A	#N/A	#N/A	#N/A	#N/A	#N/A	#N/A	#N/A	#N/A	bi	fig|297314.1220.peg.1846	99.31
peg.489	HNP82_000489	JACHFW010000001	585107	584424	CytoplasmicMembrane	-	Cell division transporter, ATP-binding protein FtsE (TC 3.A.5.1.1)		MBB5263395.1	FIG00002914	isu;CBSS-393121.3.peg.2760 isu;Bacterial_Cell_Division	#N/A	#N/A	#N/A	#N/A	#N/A	#N/A	#N/A	#N/A	#N/A	#N/A	bi	fig|297314.1220.peg.1845	100
peg.490	HNP82_000490	JACHFW010000001	586212	585124	Cytoplasmic	-	Sugar diacid utilization regulator SdaR		MBB5263396.1	FIG00040817	idu(1);D-galactarate,_D-glucarate_and_D-glycerate_catabolism idu(1);D-galactarate,_D-glucarate_and_D-glycerate_catabolism_-_gjo	#N/A	#N/A	#N/A	#N/A	#N/A	#N/A	#N/A	#N/A	#N/A	#N/A	bi	fig|297314.1220.peg.1844	100
peg.491	HNP82_000491	JACHFW010000001	586639	587430	Cytoplasmic	+	3-oxoacyl-[acyl-carrier protein] reductase (EC 1.1.1.100)		MBB5263397.1	FIG00621114	idu(3);CBSS-246196.1.peg.364 idu(3);Fatty_Acid_Biosynthesis_FASII	#N/A	#N/A	#N/A	#N/A	#N/A	#N/A	#N/A	#N/A	#N/A	#N/A	bi	fig|297314.1220.peg.1843	100
peg.492	HNP82_000492	JACHFW010000001	590092	587435	CytoplasmicMembrane	-	ABC transporter ATP-binding protein		MBB5263398.1			#N/A	#N/A	#N/A	#N/A	#N/A	#N/A	#N/A	#N/A	#N/A	#N/A	bi	fig|297314.1220.peg.1842	99.77
peg.493	HNP82_000493	JACHFW010000001	590808	590089	CytoplasmicMembrane	-	ABC transporter ATP-binding protein		MBB5263399.1	FIG00450796	ff	#N/A	#N/A	#N/A	#N/A	#N/A	#N/A	#N/A	#N/A	#N/A	#N/A	bi	fig|297314.1220.peg.1841	99.16
peg.494	HNP82_000494	JACHFW010000001	592443	591088	CytoplasmicMembrane	-	Multi antimicrobial extrusion protein (Na(+)/drug antiporter), MATE family of MDR efflux pumps		MBB5263400.1	FIG00000402	idu(31);Riboflavin,_FMN_and_FAD_metabolism_in_plants idu(31);Multidrug_Resistance_Efflux_Pumps	#N/A	#N/A	#N/A	#N/A	#N/A	#N/A	#N/A	#N/A	#N/A	#N/A	bi	fig|297314.1220.peg.1708	99.78
peg.495	HNP82_000495	JACHFW010000001	593807	592620	Cytoplasmic	-	S-adenosylmethionine synthetase (EC 2.5.1.6)		MBB5263401.1	FIG00000329	idu(1);Methionine_Degradation	#N/A	#N/A	#N/A	#N/A	#N/A	#N/A	#N/A	#N/A	#N/A	#N/A	bi	fig|297314.1220.peg.1707	100
peg.496	HNP82_000496	JACHFW010000001	595406	594114	Cytoplasmic	-	UDP-N-acetylglucosamine 1-carboxyvinyltransferase (EC 2.5.1.7)		MBB5263402.1	FIG00034392	idu(1);Sporulation-related_Hypotheticals idu(1);UDP-N-acetylmuramate_from_Fructose-6-phosphate_Biosynthesis idu(1);Peptidoglycan_Biosynthesis	#N/A	#N/A	#N/A	#N/A	#N/A	#N/A	#N/A	#N/A	#N/A	#N/A	bi	fig|297314.1220.peg.1706	100
peg.497	HNP82_000497	JACHFW010000001	598297	595670	CytoplasmicMembrane	-	FIG00892475: hypothetical protein		MBB5263403.1	FIG01786350	ff	#N/A	#N/A	#N/A	#N/A	#N/A	#N/A	#N/A	#N/A	#N/A	#N/A	bi	fig|297314.1220.peg.1705	99.77
peg.498	HNP82_000498	JACHFW010000001	598809	598294	Cytoplasmic	-	Shikimate kinase I (EC 2.7.1.71)		MBB5263404.1	FIG00000256	isu;Chorismate_Synthesis isu;Common_Pathway_For_Synthesis_of_Aromatic_Compounds_(DAHP_synthase_to_chorismate) isu;Benzoate_transport_and_degradation_cluster	#N/A	#N/A	#N/A	#N/A	#N/A	#N/A	#N/A	#N/A	#N/A	#N/A	bi	fig|297314.1220.peg.1704	100
peg.499	HNP82_000499	JACHFW010000001	599095	600300	Cytoplasmic	+	DNA polymerase IV (EC 2.7.7.7)		MBB5263405.1	FIG00023943	idu(1);DNA_repair,_bacterial	#N/A	#N/A	#N/A	#N/A	#N/A	#N/A	#N/A	#N/A	#N/A	#N/A	bi	fig|297314.1220.peg.1703	99.5
peg.500	HNP82_000500	JACHFW010000001	600304	602016	Cytoplasmic	+	Manganese-dependent inorganic pyrophosphatase (EC 3.6.1.1)		MBB5263406.1	FIG00001231	icw(1);Phosphate_metabolism	#N/A	#N/A	#N/A	#N/A	#N/A	#N/A	#N/A	#N/A	#N/A	#N/A	bi	fig|297314.1220.peg.1702	99.82
peg.501	HNP82_000501	JACHFW010000001	602029	603696	Cytoplasmic	+	Manganese-dependent inorganic pyrophosphatase (EC 3.6.1.1)		MBB5263407.1	FIG00001231	icw(1);Phosphate_metabolism	#N/A	#N/A	#N/A	#N/A	#N/A	#N/A	#N/A	#N/A	#N/A	#N/A	bi	fig|297314.1220.peg.1701	98.92
peg.502	HNP82_000502	JACHFW010000001	603713	604288	Unknown	+	Flavoredoxin		MBB5263408.1	FIG00935893	ff	#N/A	#N/A	#N/A	#N/A	#N/A	#N/A	#N/A	#N/A	#N/A	#N/A	bi	fig|297314.1220.peg.1700	100
peg.503	HNP82_000503	JACHFW010000001	604454	604359	Unknown	-	hypothetical protein		MBB5263409.1			#N/A	#N/A	#N/A	#N/A	#N/A	#N/A	#N/A	#N/A	#N/A	#N/A	bi	fig|297314.1220.peg.1699	96.77
peg.504	HNP82_000504	JACHFW010000001	604733	606082	CytoplasmicMembrane	+	Lead, cadmium, zinc and mercury transporting ATPase (EC 3.6.3.3) (EC 3.6.3.5); Copper-translocating P-type ATPase (EC 3.6.3.4)		MBB5263410.1	FIG00658111	idu(7);Copper_Transport_System idu(7);CBSS-196620.1.peg.2477 idu(7);Copper_homeostasis	#N/A	#N/A	#N/A	#N/A	#N/A	#N/A	#N/A	#N/A	#N/A	#N/A	bi	fig|297314.1220.peg.1698	99.31
peg.505	HNP82_000505	JACHFW010000001	607499	606147	Cytoplasmic	-	Glucose-6-phosphate isomerase (EC 5.3.1.9)		MBB5263411.1	FIG00000245	idu(2);Glycolysis_and_Gluconeogenesis,_including_Archaeal_enzymes idu(2);Glycolysis_and_Gluconeogenesis	#N/A	#N/A	#N/A	#N/A	#N/A	#N/A	#N/A	#N/A	#N/A	#N/A	bi	fig|297314.1220.peg.1697	98.89
peg.506	HNP82_000506	JACHFW010000001	608554	607787	CytoplasmicMembrane	-	hypothetical protein		MBB5263412.1			#N/A	#N/A	#N/A	#N/A	#N/A	#N/A	#N/A	#N/A	#N/A	#N/A	bi	fig|297314.1220.peg.1696	92.16
peg.507	HNP82_000507	JACHFW010000001	609382	609095	Unknown	-	Retron-type RNA-directed DNA polymerase (EC 2.7.7.49)		MBB5263413.1		isu;Group_II_intron-associated_genes	#N/A	#N/A	#N/A	#N/A	#N/A	#N/A	#N/A	#N/A	#N/A	#N/A	-		0
peg.508	HNP82_000508	JACHFW010000001	609759	609376	Unknown	-	hypothetical protein		MBB5263414.1			#N/A	#N/A	#N/A	#N/A	#N/A	#N/A	#N/A	#N/A	#N/A	#N/A	-		0
peg.509	HNP82_000509	JACHFW010000001	610280	609891	Cytoplasmic	-	hypothetical protein		MBB5263415.1			#N/A	#N/A	#N/A	#N/A	#N/A	#N/A	#N/A	#N/A	#N/A	#N/A	-		0
peg.510	HNP82_000510	JACHFW010000001	612045	610579	Unknown	-	hypothetical protein		MBB5263416.1			#N/A	#N/A	#N/A	#N/A	#N/A	#N/A	#N/A	#N/A	#N/A	#N/A	-		0
peg.511	HNP82_000511	JACHFW010000001	612962	612099	CytoplasmicMembrane	-	hypothetical protein		MBB5263417.1			#N/A	#N/A	#N/A	#N/A	#N/A	#N/A	#N/A	#N/A	#N/A	#N/A	-		0
peg.512	HNP82_000512	JACHFW010000001	613898	613053	Cytoplasmic	-	hypothetical protein		MBB5263418.1			#N/A	#N/A	#N/A	#N/A	#N/A	#N/A	#N/A	#N/A	#N/A	#N/A	-		0
peg.513	HNP82_000513	JACHFW010000001	615164	613953	CytoplasmicMembrane	-	hypothetical protein		MBB5263419.1			#N/A	#N/A	#N/A	#N/A	#N/A	#N/A	#N/A	#N/A	#N/A	#N/A	-		0
peg.514	HNP82_000514	JACHFW010000001	615601	615846	CytoplasmicMembrane	+	hypothetical protein		MBB5263420.1			#N/A	#N/A	#N/A	#N/A	#N/A	#N/A	#N/A	#N/A	#N/A	#N/A	-		0
peg.515	HNP82_000515	JACHFW010000001	616541	618181	CytoplasmicMembrane	+	hypothetical protein		MBB5263421.1			#N/A	#N/A	#N/A	#N/A	#N/A	#N/A	#N/A	#N/A	#N/A	#N/A	-		0
peg.516	HNP82_000516	JACHFW010000001	618178	619209	Cytoplasmic	+	Sensor histidine protein kinase UhpB, glucose-6-phosphate specific (EC 2.7.13.3)		MBB5263422.1		isu;Hexose_Phosphate_Uptake_System	#N/A	#N/A	#N/A	#N/A	#N/A	#N/A	#N/A	#N/A	#N/A	#N/A	-		0
peg.517	HNP82_000517	JACHFW010000001	619206	619829	Cytoplasmic	+	two-component response regulator		MBB5263423.1			#N/A	#N/A	#N/A	#N/A	#N/A	#N/A	#N/A	#N/A	#N/A	#N/A	-		0
peg.518	HNP82_000518	JACHFW010000001	619901	620302	Cytoplasmic	+	unknown		MBB5263424.1			#N/A	#N/A	#N/A	#N/A	#N/A	#N/A	#N/A	#N/A	#N/A	#N/A	-		0
peg.519	HNP82_000519	JACHFW010000001	621187	620729	Cytoplasmic	-	hypothetical protein		MBB5263425.1			#N/A	#N/A	#N/A	#N/A	#N/A	#N/A	#N/A	#N/A	#N/A	#N/A	-		0
peg.520	HNP82_000520	JACHFW010000001	626007	622162	Cytoplasmic	-	DNA-directed RNA polymerase beta' subunit (EC 2.7.7.6)		MBB5263426.1	FIG00000242	isu;Mycobacterium_virulence_operon_involved_in_DNA_transcription isu;RNA_polymerase_bacterial	N	N	N	GH1	N	1	#N/A	#N/A	62.3	CCO12868.2|GH1	bi	fig|297314.1220.peg.1695	98.52
peg.521	HNP82_000521	JACHFW010000001	629873	626025	Cytoplasmic	-	DNA-directed RNA polymerase beta subunit (EC 2.7.7.6)		MBB5263427.1	FIG00000156	icw(1);Mycobacterium_virulence_operon_involved_in_DNA_transcription icw(1);RNA_polymerase_bacterial	#N/A	#N/A	#N/A	#N/A	#N/A	#N/A	#N/A	#N/A	#N/A	#N/A	bi	fig|297314.1220.peg.1694	99.68
peg.522	HNP82_000522	JACHFW010000001	630985	630107	Cytoplasmic	-	DegV		MBB5263428.1	FIG01631755	ff	#N/A	#N/A	#N/A	#N/A	#N/A	#N/A	#N/A	#N/A	#N/A	#N/A	bi	fig|297314.1220.peg.1692	100
peg.523	HNP82_000523	JACHFW010000001	632666	631074	Cytoplasmic	-	Peptide chain release factor 3		MBB5263429.1	FIG00000560	isu;Translation_termination_factors_bacterial	N	N	N	GH1	N	1	#N/A	#N/A	55.4	AHC21644.2|GH1	bi	fig|297314.1220.peg.1691	100
peg.524	HNP82_000524	JACHFW010000001	633048	633440	Cytoplasmic	+	hypothetical protein		MBB5263430.1			#N/A	#N/A	#N/A	#N/A	#N/A	#N/A	#N/A	#N/A	#N/A	#N/A	bi	fig|297314.1220.peg.1690	99.23
peg.525	HNP82_000525	JACHFW010000001	634418	633549	Cytoplasmic	-	DegV family protein		MBB5263431.1	FIG01328543	ff	#N/A	#N/A	#N/A	#N/A	#N/A	#N/A	#N/A	#N/A	#N/A	#N/A	bi	fig|297314.1220.peg.1689	100
peg.526	HNP82_000526	JACHFW010000001	635229	634480	Unknown	-	Ubiquinone/menaquinone biosynthesis methyltransferase UBIE (EC 2.1.1.-)		MBB5263432.1	FIG01312498	ff	#N/A	#N/A	#N/A	#N/A	#N/A	#N/A	#N/A	#N/A	#N/A	#N/A	bi	fig|297314.1220.peg.1688	98.39
peg.527	HNP82_000527	JACHFW010000001	635935	635465	CytoplasmicMembrane	-	unknown		MBB5263433.1			#N/A	#N/A	#N/A	#N/A	#N/A	#N/A	#N/A	#N/A	#N/A	#N/A	bi	fig|297314.1220.peg.1687	100
peg.528	HNP82_000528	JACHFW010000001	639046	636194	Cytoplasmic	-	Excinuclease ABC subunit A		MBB5263434.1	FIG00000147	isu;DNA_repair,_UvrABC_system	#N/A	#N/A	#N/A	#N/A	#N/A	#N/A	#N/A	#N/A	#N/A	#N/A	bi	fig|297314.1220.peg.1686	100
peg.529	HNP82_000529	JACHFW010000001	640077	639256	Cytoplasmic	-	UPF0251 protein CT1277		MBB5263435.1			#N/A	#N/A	#N/A	#N/A	#N/A	#N/A	#N/A	#N/A	#N/A	#N/A	bi	fig|297314.1220.peg.1685	100
peg.530	HNP82_000530	JACHFW010000001	640432	641550	Cytoplasmic	+	Xylose-responsive transcription regulator, ROK family		MBB5263436.1	FIG00092279	idu(3);Xylose_utilization	#N/A	#N/A	#N/A	#N/A	#N/A	#N/A	#N/A	#N/A	#N/A	#N/A	bi	fig|297314.1220.peg.1684	99.73
peg.531	HNP82_000531	JACHFW010000001	642408	641674	Cytoplasmic	-	Phosphoglycerate/bisphosphoglycerate mutase		MBB5263437.1	FIG00649282	ff	#N/A	#N/A	#N/A	#N/A	#N/A	#N/A	#N/A	#N/A	#N/A	#N/A	bi	fig|297314.1220.peg.1683	100
peg.532	HNP82_000532	JACHFW010000001	643167	642478	Cytoplasmic	-	DNA-binding response regulator		MBB5263438.1	FIG01031438	ff	#N/A	#N/A	#N/A	#N/A	#N/A	#N/A	#N/A	#N/A	#N/A	#N/A	bi	fig|297314.1220.peg.1682	100
peg.533	HNP82_000533	JACHFW010000001	644536	643160	Cytoplasmic	-	sensor histidine kinase		MBB5263439.1	FIG00431356	ff	#N/A	#N/A	#N/A	#N/A	#N/A	#N/A	#N/A	#N/A	#N/A	#N/A	bi	fig|297314.1220.peg.1681	99.56
peg.534	HNP82_000534	JACHFW010000001	645748	645014	Cytoplasmic	-	Putative amidotransferase similar to cobyric acid synthase		MBB5263440.1	FIG00628704	ff	#N/A	#N/A	#N/A	#N/A	#N/A	#N/A	#N/A	#N/A	#N/A	#N/A	bi	fig|297314.1220.peg.1680	100
peg.535	HNP82_000535	JACHFW010000001	647113	645782	Cytoplasmic	-	proposed amino acid ligase found clustered with an amidotransferase		MBB5263441.1	FIG00629105	ff	#N/A	#N/A	#N/A	#N/A	#N/A	#N/A	#N/A	#N/A	#N/A	#N/A	bi	fig|297314.1220.peg.1679	100
peg.536	HNP82_000536	JACHFW010000001	648596	647262	Cytoplasmic	-	IG hypothetical protein 16680		MBB5263442.1			#N/A	#N/A	#N/A	#N/A	#N/A	#N/A	#N/A	#N/A	#N/A	#N/A	bi	fig|297314.1220.peg.1678	99.77
peg.537	HNP82_000537	JACHFW010000001	649763	648756	Unknown	-	N-acetylmuramoyl-L-alanine amidase (EC 3.5.1.28)		MBB5263443.1	FIG00001385	idu(2);Murein_Hydrolases idu(2);Recycling_of_Peptidoglycan_Amino_Acids	#N/A	#N/A	#N/A	#N/A	#N/A	#N/A	#N/A	#N/A	#N/A	#N/A	bi	fig|297314.1220.peg.1677	99.4
peg.538	HNP82_000538	JACHFW010000001	650353	649979	Cytoplasmic	-	LSU ribosomal protein L7/L12 (P1/P2)		MBB5263444.1	FIG00000141	icw(3);Ribosome_LSU_bacterial icw(1);LSU_ribosomal_proteins_cluster	#N/A	#N/A	#N/A	#N/A	#N/A	#N/A	#N/A	#N/A	#N/A	#N/A	bi	fig|297314.1220.peg.1676	100
peg.539	HNP82_000539	JACHFW010000001	650914	650420	Cytoplasmic	-	LSU ribosomal protein L10p (P0)		MBB5263445.1	FIG00000159	icw(2);Ribosome_LSU_bacterial icw(5);LSU_ribosomal_proteins_cluster	#N/A	#N/A	#N/A	#N/A	#N/A	#N/A	#N/A	#N/A	#N/A	#N/A	bi	fig|297314.1220.peg.1675	100
peg.540	HNP82_000540	JACHFW010000001	651937	651245	Cytoplasmic	-	LSU ribosomal protein L1p (L10Ae)		MBB5263446.1	FIG00000264	icw(1);Ribosome_LSU_bacterial icw(4);LSU_ribosomal_proteins_cluster	#N/A	#N/A	#N/A	#N/A	#N/A	#N/A	#N/A	#N/A	#N/A	#N/A	bi	fig|297314.1220.peg.1674	100
peg.541	HNP82_000541	JACHFW010000001	652441	652016	Cytoplasmic	-	LSU ribosomal protein L11p (L12e)		MBB5263447.1	FIG00000182	isu;Ribosome_LSU_bacterial icw(2);LSU_ribosomal_proteins_cluster	#N/A	#N/A	#N/A	#N/A	#N/A	#N/A	#N/A	#N/A	#N/A	#N/A	bi	fig|297314.1220.peg.2325	100
peg.542	HNP82_000542	JACHFW010000001	653036	652521	Cytoplasmic	-	Transcription antitermination protein NusG		MBB5263448.1	FIG00000269	icw(3);LSU_ribosomal_proteins_cluster isu;Transcription_factors_bacterial	#N/A	#N/A	#N/A	#N/A	#N/A	#N/A	#N/A	#N/A	#N/A	#N/A	bi	fig|297314.1220.peg.2324	100
peg.543	HNP82_000543	JACHFW010000001	653254	653051	CytoplasmicMembrane	-	Preprotein translocase subunit SecE (TC 3.A.5.1.1)		MBB5263449.1		isu;LSU_ribosomal_proteins_cluster	#N/A	#N/A	#N/A	#N/A	#N/A	#N/A	#N/A	#N/A	#N/A	#N/A	bi	fig|297314.1220.peg.2323	100
peg.544	HNP82_000544	JACHFW010000001	654685	654155	Unknown	-	Competence protein F homolog, phosphoribosyltransferase domain; protein YhgH required for utilization of DNA as sole source of carbon and energy		MBB5263450.1	FIG00004440	isu;Biotin_biosynthesis_Experimental	#N/A	#N/A	#N/A	#N/A	#N/A	#N/A	#N/A	#N/A	#N/A	#N/A	bi	fig|297314.1220.peg.2322	100
peg.545	HNP82_000545	JACHFW010000001	655596	655135	Unknown	-	hypothetical protein		MBB5263451.1			#N/A	#N/A	#N/A	#N/A	#N/A	#N/A	#N/A	#N/A	#N/A	#N/A	bi	fig|297314.1220.peg.2321	87.58
peg.546	HNP82_000546	JACHFW010000001	656576	655593	Cytoplasmic	-	hypothetical protein		MBB5263452.1			#N/A	#N/A	#N/A	#N/A	#N/A	#N/A	#N/A	#N/A	#N/A	#N/A	bi	fig|297314.1220.peg.2320	77.78
peg.547	HNP82_000547	JACHFW010000001	657232	656906	Unknown	-	hypothetical protein		MBB5263453.1			#N/A	#N/A	#N/A	#N/A	#N/A	#N/A	#N/A	#N/A	#N/A	#N/A	bi	fig|297314.1220.peg.2319	99.07
peg.548	HNP82_000548	JACHFW010000001	657417	657232	Unknown	-	hypothetical protein		MBB5263454.1			#N/A	#N/A	#N/A	#N/A	#N/A	#N/A	#N/A	#N/A	#N/A	#N/A	bi	fig|297314.1220.peg.2318	100
peg.549	HNP82_000549	JACHFW010000001	659602	657833	CytoplasmicMembrane	-	Exopolysaccharide biosynthesis transcriptional activator EpsA		MBB5263455.1	FIG00018392	isu;Exopolysaccharide_Biosynthesis isu;Cell_envelope-associated_LytR-CpsA-Psr_transcriptional_attenuators	#N/A	#N/A	#N/A	#N/A	#N/A	#N/A	#N/A	#N/A	#N/A	#N/A	bi	fig|297314.1220.peg.2316	99.66
peg.550	HNP82_000550	JACHFW010000001	659765	660946	Cytoplasmic	+	Transcriptional regulator, MerR family		MBB5263456.1	FIG00003460	idu(6);Cobalt-zinc-cadmium_resistance	#N/A	#N/A	#N/A	#N/A	#N/A	#N/A	#N/A	#N/A	#N/A	#N/A	bi	fig|297314.1220.peg.2315	100
peg.551	HNP82_000551	JACHFW010000001	661135	662034	Cytoplasmic	+	Glucose-1-phosphate thymidylyltransferase (EC 2.7.7.24)		MBB5263457.1	FIG00000187	icw(3);dTDP-rhamnose_synthesis icw(1);Rhamnose_containing_glycans	#N/A	#N/A	#N/A	#N/A	#N/A	#N/A	#N/A	#N/A	#N/A	#N/A	bi	fig|297314.1220.peg.2314	99.67
peg.552	HNP82_000552	JACHFW010000001	662054	663073	Cytoplasmic	+	dTDP-glucose 4,6-dehydratase (EC 4.2.1.46)		MBB5263458.1	FIG00030688	icw(1);dTDP-rhamnose_synthesis icw(3);Rhamnose_containing_glycans idu(1);CBSS-296591.1.peg.2330	#N/A	#N/A	#N/A	#N/A	#N/A	#N/A	#N/A	#N/A	#N/A	#N/A	bi	fig|297314.1220.peg.2313	99.71
peg.553	HNP82_000553	JACHFW010000001	663181	664068	Cytoplasmic	+	dTDP-4-dehydrorhamnose reductase (EC 1.1.1.133)		MBB5263459.1	FIG00000368	isu;dTDP-rhamnose_synthesis icw(2);Rhamnose_containing_glycans	#N/A	#N/A	#N/A	#N/A	#N/A	#N/A	#N/A	#N/A	#N/A	#N/A	bi	fig|297314.1220.peg.2312	100
peg.554	HNP82_000554	JACHFW010000001	664086	664691	Cytoplasmic	+	dTDP-4-dehydrorhamnose 3,5-epimerase (EC 5.1.3.13)		MBB5263460.1	FIG00000408	icw(2);dTDP-rhamnose_synthesis isu;Rhamnose_containing_glycans isu;Capsular_heptose_biosynthesis	#N/A	#N/A	#N/A	#N/A	#N/A	#N/A	#N/A	#N/A	#N/A	#N/A	bi	fig|297314.1220.peg.2311	99.5
peg.555	HNP82_000555	JACHFW010000001	665046	665987	Unknown	+	Chromosome partition protein smc		MBB5263461.1		idu(1);DNA_structural_proteins,_bacterial	#N/A	#N/A	#N/A	#N/A	#N/A	#N/A	#N/A	#N/A	#N/A	#N/A	bi	fig|297314.1220.peg.2310	73.16
peg.556	HNP82_000556	JACHFW010000001	668022	666298	Cytoplasmic	-	Phosphoglucosamine mutase (EC 5.4.2.10)		MBB5263462.1	FIG00009682	idu(3);Bacterial_checkpoint-control-related_cluster idu(3);Sialic_Acid_Metabolism idu(3);UDP-N-acetylmuramate_from_Fructose-6-phosphate_Biosynthesis	N	N	N	GT2	N	1	#N/A	#N/A	44.9	CAD7235639.1|GT2	bi	fig|297314.1220.peg.2309	99.65
peg.557	HNP82_000557	JACHFW010000001	670381	668048	Cytoplasmic	-	Mannose-6-phosphate isomerase (EC 5.3.1.8)		MBB5263463.1	FIG00598409	isu;Mannose_Metabolism	#N/A	#N/A	#N/A	#N/A	#N/A	#N/A	#N/A	#N/A	#N/A	#N/A	bi	fig|297314.1220.peg.2308	99.87
peg.558	HNP82_000558	JACHFW010000001	670837	671913	Cytoplasmic	+	Mannose-1-phosphate guanylyltransferase (GDP) (EC 2.7.7.22)		MBB5263464.1	FIG01956356	icw(1);Mannose_Metabolism	#N/A	#N/A	#N/A	#N/A	#N/A	#N/A	#N/A	#N/A	#N/A	#N/A	bi	fig|297314.1220.peg.2307	100
peg.559	HNP82_000559	JACHFW010000001	672020	672510	Unknown	+	GDP-mannose 4,6-dehydratase (EC 4.2.1.47)		MBB5263465.1	FIG00053728	isu;Capsular_heptose_biosynthesis isu;Colanic_acid_biosynthesis	#N/A	#N/A	#N/A	#N/A	#N/A	#N/A	#N/A	#N/A	#N/A	#N/A	bi	fig|297314.1220.peg.2306	100
peg.560	HNP82_000564	JACHFW010000002	2	184	Cytoplasmic	+	hypothetical protein		MBB5263466.1			#N/A	#N/A	#N/A	#N/A	#N/A	#N/A	#N/A	#N/A	#N/A	#N/A	uni	fig|297314.1220.peg.271	91.23
peg.561	HNP82_000565	JACHFW010000002	181	1236	Cytoplasmic	+	Endo-1,4-beta-xylanase A precursor (EC 3.2.1.8)		MBB5263467.1	FIG00475203	idu(3);D-Galacturonate_and_D-Glucuronate_Utilization idu(3);Xylose_utilization	#N/A	#N/A	#N/A	#N/A	#N/A	#N/A	#N/A	#N/A	#N/A	#N/A	bi	fig|297314.1220.peg.273	98.86
peg.562	HNP82_000566	JACHFW010000002	1579	2619	Cytoplasmic	+	L-fuco-beta-pyranose dehydrogenase (EC 1.1.1.122)		MBB5263468.1	FIG00139408	ff	#N/A	#N/A	#N/A	#N/A	#N/A	#N/A	#N/A	#N/A	#N/A	#N/A	bi	fig|297314.1220.peg.275	100
peg.563	HNP82_000567	JACHFW010000002	4015	2717	CytoplasmicMembrane	-	sensor histidine kinase		MBB5263469.1	FIG00431356	ff	#N/A	#N/A	#N/A	#N/A	#N/A	#N/A	#N/A	#N/A	#N/A	#N/A	bi	fig|297314.1220.peg.276	99.54
peg.564	HNP82_000568	JACHFW010000002	4679	4008	Cytoplasmic	-	Regulation of D-alanyl-lipoteichoic acid biosynthesis, DltR		MBB5263470.1	FIG00055520	idu(1);Teichoic_and_lipoteichoic_acids_biosynthesis	#N/A	#N/A	#N/A	#N/A	#N/A	#N/A	#N/A	#N/A	#N/A	#N/A	bi	fig|297314.1220.peg.277	99.1
peg.565	HNP82_000569	JACHFW010000002	4678	6018	CytoplasmicMembrane	+	ABC transporter membrane-spanning permease, Pep export, Vex3		MBB5263471.1	FIG00026595	icw(1);Streptococcus_pneumoniae_Vancomycin_Tolerance_Locus	#N/A	#N/A	#N/A	#N/A	#N/A	#N/A	#N/A	#N/A	#N/A	#N/A	bi	fig|297314.1220.peg.281	98.64
peg.566	HNP82_000570	JACHFW010000002	6030	6698	CytoplasmicMembrane	+	ABC transporter, ATP-binding protein Vex2		MBB5263472.1	FIG00028865	isu;Streptococcus_pneumoniae_Vancomycin_Tolerance_Locus	#N/A	#N/A	#N/A	#N/A	#N/A	#N/A	#N/A	#N/A	#N/A	#N/A	bi	fig|297314.1220.peg.1978	100
peg.567	HNP82_000571	JACHFW010000002	8349	6883	Cytoplasmic	-	Inosine-uridine preferring nucleoside hydrolase (EC 3.2.2.1)		MBB5263473.1	FIG00000527	idu(1);Purine_conversions idu(1);Queuosine-Archaeosine_Biosynthesis	#N/A	#N/A	#N/A	#N/A	#N/A	#N/A	#N/A	#N/A	#N/A	#N/A	bi	fig|297314.1220.peg.1979	99.03
peg.568	HNP82_000572	JACHFW010000002	8710	9429	Cytoplasmic	+	Two-component system response regulator		MBB5263474.1			#N/A	#N/A	#N/A	#N/A	#N/A	#N/A	#N/A	#N/A	#N/A	#N/A	bi	fig|297314.1220.peg.1981	98.74
peg.569	HNP82_000573	JACHFW010000002	9426	10709	CytoplasmicMembrane	+	two-component sensor histidine kinase		MBB5263475.1			#N/A	#N/A	#N/A	#N/A	#N/A	#N/A	#N/A	#N/A	#N/A	#N/A	bi	fig|297314.1220.peg.1982	98.83
peg.570	HNP82_000574	JACHFW010000002	10874	11044	CytoplasmicMembrane	+	putative membrane protein		MBB5263476.1			#N/A	#N/A	#N/A	#N/A	#N/A	#N/A	#N/A	#N/A	#N/A	#N/A	bi	fig|297314.1220.peg.1983	100
peg.571	HNP82_000575	JACHFW010000002	11050	11787	CytoplasmicMembrane	+	ABC transporter, ATP-binding protein		MBB5263477.1			#N/A	#N/A	#N/A	#N/A	#N/A	#N/A	#N/A	#N/A	#N/A	#N/A	bi	fig|297314.1220.peg.1984	98.78
peg.572	HNP82_000576	JACHFW010000002	11771	12910	CytoplasmicMembrane	+	hypothetical protein		MBB5263478.1			#N/A	#N/A	#N/A	#N/A	#N/A	#N/A	#N/A	#N/A	#N/A	#N/A	bi	fig|297314.1220.peg.1985	98.15
peg.573	HNP82_000577	JACHFW010000002	13690	13169	Unknown	-	hypothetical protein		MBB5263479.1			#N/A	#N/A	#N/A	#N/A	#N/A	#N/A	#N/A	#N/A	#N/A	#N/A	bi	fig|297314.1220.peg.1987	100
peg.574	HNP82_000578	JACHFW010000002	14198	13668	Cytoplasmic	-	Transcriptional regulator, MarR family		MBB5263480.1			#N/A	#N/A	#N/A	#N/A	#N/A	#N/A	#N/A	#N/A	#N/A	#N/A	bi	fig|297314.1220.peg.1988	97.73
peg.575	HNP82_000579	JACHFW010000002	14452	15126	Cytoplasmic	+	Two-component response regulator		MBB5263481.1	FIG01962128	ff	#N/A	#N/A	#N/A	#N/A	#N/A	#N/A	#N/A	#N/A	#N/A	#N/A	bi	fig|297314.1220.peg.1989	99.11
peg.576	HNP82_000580	JACHFW010000002	15114	16295	CytoplasmicMembrane	+	Subtilin biosynthesis sensor protein spaK (EC 2.7.3.-)		MBB5263482.1	FIG01340877	ff	#N/A	#N/A	#N/A	#N/A	#N/A	#N/A	#N/A	#N/A	#N/A	#N/A	bi	fig|297314.1220.peg.1990	99.22
peg.577	HNP82_000581	JACHFW010000002	16430	17308	CytoplasmicMembrane	+	ABC transporter ATP-binding protein		MBB5263483.1	FIG00450796	ff	#N/A	#N/A	#N/A	#N/A	#N/A	#N/A	#N/A	#N/A	#N/A	#N/A	bi	fig|297314.1220.peg.1991	99.66
peg.578	HNP82_000582	JACHFW010000002	17305	18381	CytoplasmicMembrane	+	hypothetical protein		MBB5263484.1			#N/A	#N/A	#N/A	#N/A	#N/A	#N/A	#N/A	#N/A	#N/A	#N/A	bi	fig|297314.1220.peg.1992	99.16
peg.579	HNP82_000583	JACHFW010000002	18471	18953	Cytoplasmic	+	tRNA proofreading protein STM4549		MBB5263485.1	FIG00009294	isu;tRNA_aminoacylation,_Pro	#N/A	#N/A	#N/A	#N/A	#N/A	#N/A	#N/A	#N/A	#N/A	#N/A	bi	fig|297314.1220.peg.1993	100
peg.580	HNP82_000584	JACHFW010000002	19263	19084	Unknown	-	hypothetical protein		MBB5263486.1			#N/A	#N/A	#N/A	#N/A	#N/A	#N/A	#N/A	#N/A	#N/A	#N/A	bi	fig|297314.1220.peg.1994	100
peg.581	HNP82_000585	JACHFW010000002	19457	19783	Cytoplasmic	+	hypothetical protein		MBB5263487.1			#N/A	#N/A	#N/A	#N/A	#N/A	#N/A	#N/A	#N/A	#N/A	#N/A	bi	fig|297314.1220.peg.1995	100
peg.582	HNP82_000586	JACHFW010000002	19815	20348	Unknown	+	Methylated-DNA--protein-cysteine methyltransferase (EC 2.1.1.63)		MBB5263488.1	FIG00000328	isu;DNA_repair,_bacterial isu;CBSS-393124.3.peg.2657	#N/A	#N/A	#N/A	#N/A	#N/A	#N/A	#N/A	#N/A	#N/A	#N/A	bi	fig|297314.1220.peg.1996	98.87
peg.583	HNP82_000587	JACHFW010000002	20366	20824	Cytoplasmic	+	hypothetical protein		MBB5263489.1			#N/A	#N/A	#N/A	#N/A	#N/A	#N/A	#N/A	#N/A	#N/A	#N/A	bi	fig|297314.1220.peg.1997	98.03
peg.584	HNP82_000588	JACHFW010000002	21024	21179	CytoplasmicMembrane	+	hypothetical protein		MBB5263490.1			#N/A	#N/A	#N/A	#N/A	#N/A	#N/A	#N/A	#N/A	#N/A	#N/A	bi	fig|297314.1220.peg.1999	100
peg.585	HNP82_000589	JACHFW010000002	21247	21831	Cytoplasmic	+	hypothetical protein		MBB5263491.1			#N/A	#N/A	#N/A	#N/A	#N/A	#N/A	#N/A	#N/A	#N/A	#N/A	bi	fig|297314.1220.peg.2000	99.48
peg.586	HNP82_000590	JACHFW010000002	22283	21828	Cytoplasmic	-	GCN5-related N-acetyltransferase		MBB5263492.1	FIG01272034	ff	#N/A	#N/A	#N/A	#N/A	#N/A	#N/A	#N/A	#N/A	#N/A	#N/A	bi	fig|297314.1220.peg.2001	99.34
peg.587	HNP82_000591	JACHFW010000002	22737	22315	Cytoplasmic	-	hypothetical protein		MBB5263493.1			#N/A	#N/A	#N/A	#N/A	#N/A	#N/A	#N/A	#N/A	#N/A	#N/A	bi	fig|297314.1220.peg.2002	99.29
peg.588	HNP82_000592	JACHFW010000002	23035	23982	Cytoplasmic	+	hypothetical protein		MBB5263494.1			#N/A	#N/A	#N/A	#N/A	#N/A	#N/A	#N/A	#N/A	#N/A	#N/A	bi	fig|297314.1220.peg.983	99.68
peg.589	HNP82_000593	JACHFW010000002	23982	24770	Unknown	+	hypothetical protein		MBB5263495.1			#N/A	#N/A	#N/A	#N/A	#N/A	#N/A	#N/A	#N/A	#N/A	#N/A	bi	fig|297314.1220.peg.984	99.62
peg.590	HNP82_000594	JACHFW010000002	24754	25635	Cytoplasmic	+	putative rRNA methylase		MBB5263496.1	FIG00946096	ff	#N/A	#N/A	#N/A	#N/A	#N/A	#N/A	#N/A	#N/A	#N/A	#N/A	bi	fig|297314.1220.peg.985	98.98
peg.591	HNP82_000595	JACHFW010000002	25622	26383	Cytoplasmic	+	hypothetical protein		MBB5263497.1			#N/A	#N/A	#N/A	#N/A	#N/A	#N/A	#N/A	#N/A	#N/A	#N/A	bi	fig|297314.1220.peg.986	99.21
peg.592	HNP82_000596	JACHFW010000002	26409	27467	Cytoplasmic	+	predicted transglutaminase/protease, putative		MBB5263498.1	FIG01593470	ff	#N/A	#N/A	#N/A	#N/A	#N/A	#N/A	#N/A	#N/A	#N/A	#N/A	bi	fig|297314.1220.peg.987	99.15
peg.593	HNP82_000597	JACHFW010000002	27505	28869	CytoplasmicMembrane	+	Multi antimicrobial extrusion protein (Na(+)/drug antiporter), MATE family of MDR efflux pumps		MBB5263499.1	FIG00000402	idu(31);Riboflavin,_FMN_and_FAD_metabolism_in_plants idu(31);Multidrug_Resistance_Efflux_Pumps	#N/A	#N/A	#N/A	#N/A	#N/A	#N/A	#N/A	#N/A	#N/A	#N/A	bi	fig|297314.1220.peg.988	100
peg.594	HNP82_000598	JACHFW010000002	29123	29452	Unknown	+	Transcriptional regulator, HxlR family		MBB5263500.1	FIG00906075	ff	#N/A	#N/A	#N/A	#N/A	#N/A	#N/A	#N/A	#N/A	#N/A	#N/A	bi	fig|297314.1220.peg.989	100
peg.595	HNP82_000599	JACHFW010000002	29468	30421	Cytoplasmic	+	Methionine biosynthesis and transport regulator MtaR, LysR family		MBB5263501.1	FIG01327935	ff	#N/A	#N/A	#N/A	#N/A	#N/A	#N/A	#N/A	#N/A	#N/A	#N/A	bi	fig|297314.1220.peg.990	99.37
peg.596	HNP82_000600	JACHFW010000002	30388	31689	Cytoplasmic	+	Benzoyl-CoA reductase subunit BadE (EC 1.3.99.15)		MBB5263502.1	FIG00668137	ff	#N/A	#N/A	#N/A	#N/A	#N/A	#N/A	#N/A	#N/A	#N/A	#N/A	bi	fig|297314.1220.peg.991	99.54
peg.597	HNP82_000601	JACHFW010000002	31683	33365	Cytoplasmic	+	Benzoyl-CoA reductase subunit BadG (EC 1.3.99.15)		MBB5263503.1	FIG00916690	ff	#N/A	#N/A	#N/A	#N/A	#N/A	#N/A	#N/A	#N/A	#N/A	#N/A	bi	fig|297314.1220.peg.992	99.64
peg.598	HNP82_000602	JACHFW010000002	33457	33930	CytoplasmicMembrane	+	conserved hypothetical protein		MBB5263504.1	FIG00629156	ff	#N/A	#N/A	#N/A	#N/A	#N/A	#N/A	#N/A	#N/A	#N/A	#N/A	bi	fig|297314.1220.peg.993	100
peg.599	HNP82_000603	JACHFW010000002	33993	34703	CytoplasmicMembrane	+	ABC transporter ATP-binding protein		MBB5263505.1			#N/A	#N/A	#N/A	#N/A	#N/A	#N/A	#N/A	#N/A	#N/A	#N/A	bi	fig|297314.1220.peg.994	100
peg.600	HNP82_000604	JACHFW010000002	34700	36274	CytoplasmicMembrane	+	ABC transporter permease protein		MBB5263506.1			#N/A	#N/A	#N/A	#N/A	#N/A	#N/A	#N/A	#N/A	#N/A	#N/A	bi	fig|297314.1220.peg.995	99.81
peg.601	HNP82_000605	JACHFW010000002	36438	36815	Unknown	+	no significant homology.		MBB5263507.1			#N/A	#N/A	#N/A	#N/A	#N/A	#N/A	#N/A	#N/A	#N/A	#N/A	bi	fig|297314.1220.peg.996	100
peg.602	HNP82_000606	JACHFW010000002	36858	37550	Cytoplasmic	+	Pseudouridine-5' phosphatase (EC 3.1.3.-)		MBB5263508.1		isu;Riboflavin,_FMN_and_FAD_metabolism_in_plants	#N/A	#N/A	#N/A	#N/A	#N/A	#N/A	#N/A	#N/A	#N/A	#N/A	bi	fig|297314.1220.peg.997	100
peg.603	HNP82_000607	JACHFW010000002	37608	38453	CytoplasmicMembrane	+	hypothetical protein		MBB5263509.1			#N/A	#N/A	#N/A	#N/A	#N/A	#N/A	#N/A	#N/A	#N/A	#N/A	bi	fig|297314.1220.peg.998	98.58
peg.604	HNP82_000608	JACHFW010000002	38504	39172	Cytoplasmic	+	Protein of unknown function UPF0153		MBB5263510.1	FIG00557291	ff	#N/A	#N/A	#N/A	#N/A	#N/A	#N/A	#N/A	#N/A	#N/A	#N/A	bi	fig|297314.1220.peg.999	100
peg.605	HNP82_000609	JACHFW010000002	39185	40375	Cytoplasmic	+	hypothetical protein		MBB5263511.1			#N/A	#N/A	#N/A	#N/A	#N/A	#N/A	#N/A	#N/A	#N/A	#N/A	bi	fig|297314.1220.peg.1000	99.49
peg.606	HNP82_000610	JACHFW010000002	40426	41733	Cytoplasmic	+	hypothetical protein		MBB5263512.1			#N/A	#N/A	#N/A	#N/A	#N/A	#N/A	#N/A	#N/A	#N/A	#N/A	bi	fig|297314.1220.peg.1001	100
peg.607	HNP82_000611	JACHFW010000002	42320	42135	Unknown	-	hypothetical protein		MBB5263513.1			#N/A	#N/A	#N/A	#N/A	#N/A	#N/A	#N/A	#N/A	#N/A	#N/A	-		0
peg.608	HNP82_000612	JACHFW010000002	42725	42447	Unknown	-	Iron-sulfur flavoprotein-related		MBB5263514.1			#N/A	#N/A	#N/A	#N/A	#N/A	#N/A	#N/A	#N/A	#N/A	#N/A	uni	fig|297314.1220.peg.2900	40
peg.609	HNP82_000613	JACHFW010000002	43289	42744	Cytoplasmic	-	Iron-sulfur flavoprotein		MBB5263515.1			#N/A	#N/A	#N/A	#N/A	#N/A	#N/A	#N/A	#N/A	#N/A	#N/A	uni	fig|297314.1220.peg.233	32.38
peg.610	HNP82_000614	JACHFW010000002	43731	43345	Unknown	-	Permeases of the major facilitator superfamily		MBB5263516.1			#N/A	#N/A	#N/A	#N/A	#N/A	#N/A	#N/A	#N/A	#N/A	#N/A	-		0
peg.611	HNP82_000615	JACHFW010000002	45768	43795	Cytoplasmic	-	2,4-dienoyl-CoA reductase [NADPH] (EC 1.3.1.34)		MBB5263517.1	FIG00517072	ff	#N/A	#N/A	#N/A	#N/A	#N/A	#N/A	#N/A	#N/A	#N/A	#N/A	uni	fig|297314.1220.peg.1198	44.21
peg.612	HNP82_000616	JACHFW010000002	45914	46249	Unknown	+	Transcriptional regulator, HxlR family		MBB5263518.1	FIG00906075	ff	#N/A	#N/A	#N/A	#N/A	#N/A	#N/A	#N/A	#N/A	#N/A	#N/A	uni	fig|297314.1220.peg.2368	49.44
peg.613	HNP82_000617	JACHFW010000002	48093	46306	Cytoplasmic	-	TrsK-like protein		MBB5263519.1	FIG00532839	ff	#N/A	#N/A	#N/A	#N/A	#N/A	#N/A	#N/A	#N/A	#N/A	#N/A	uni	fig|297314.1220.peg.2250	30.36
peg.614	HNP82_000618	JACHFW010000002	49363	48188	Cytoplasmic	-	Acetylornithine aminotransferase (EC 2.6.1.11)		MBB5263520.1	FIG00001168	idu(1);Arginine_Biosynthesis_--_gjo idu(1);Arginine_Biosynthesis_extended	#N/A	#N/A	#N/A	#N/A	#N/A	#N/A	#N/A	#N/A	#N/A	#N/A	uni	fig|297314.1220.peg.1444	55.33
peg.615	HNP82_000619	JACHFW010000002	49637	49365	Cytoplasmic	-	hypothetical protein		MBB5263521.1			#N/A	#N/A	#N/A	#N/A	#N/A	#N/A	#N/A	#N/A	#N/A	#N/A	-		0
peg.616	HNP82_000620	JACHFW010000002	50460	49621	Cytoplasmic	-	Pyridoxal kinase (EC 2.7.1.35)		MBB5263522.1	FIG00001020	idu(1);Pyridoxin_(Vitamin_B6)_Biosynthesis	#N/A	#N/A	#N/A	#N/A	#N/A	#N/A	#N/A	#N/A	#N/A	#N/A	uni	fig|297314.1220.peg.407	32.66
peg.617	HNP82_000621	JACHFW010000002	50976	50473	Cytoplasmic	-	HD superfamily hydrolase		MBB5263523.1			#N/A	#N/A	#N/A	#N/A	#N/A	#N/A	#N/A	#N/A	#N/A	#N/A	uni	fig|297314.1220.peg.8	30.32
peg.618	HNP82_000622	JACHFW010000002	51489	50986	Cytoplasmic	-	HD superfamily hydrolase		MBB5263524.1			#N/A	#N/A	#N/A	#N/A	#N/A	#N/A	#N/A	#N/A	#N/A	#N/A	uni	fig|297314.1220.peg.8	58.75
peg.619	HNP82_000623	JACHFW010000002	51622	52281	Cytoplasmic	+	Hcp transcriptional regulator HcpR (Crp/Fnr family)		MBB5263525.1	FIG00048580	idu(1);Nitrosative_stress	#N/A	#N/A	#N/A	#N/A	#N/A	#N/A	#N/A	#N/A	#N/A	#N/A	uni	fig|297314.1220.peg.1924	37.96
peg.620	HNP82_000624	JACHFW010000002	52501	53517	Cytoplasmic	+	Anaerobic sulfite reductase subunit A		MBB5263526.1	FIG00008342	icw(1);Anaerobic_respiratory_reductases	#N/A	#N/A	#N/A	#N/A	#N/A	#N/A	#N/A	#N/A	#N/A	#N/A	-		0
peg.621	HNP82_000625	JACHFW010000002	53514	54308	Cytoplasmic	+	Anaerobic sulfite reductase subunit B		MBB5263527.1	FIG00006945	icw(2);Anaerobic_respiratory_reductases	#N/A	#N/A	#N/A	#N/A	#N/A	#N/A	#N/A	#N/A	#N/A	#N/A	uni	fig|297314.1220.peg.534	26.34
peg.622	HNP82_000626	JACHFW010000002	54320	55282	Cytoplasmic	+	Anaerobic sulfite reductase subunit C (EC 1.8.1.-)		MBB5263528.1	FIG00009014	isu;Anaerobic_respiratory_reductases	#N/A	#N/A	#N/A	#N/A	#N/A	#N/A	#N/A	#N/A	#N/A	#N/A	uni	fig|297314.1220.peg.2645	29.21
peg.623	HNP82_000627	JACHFW010000002	55284	55754	Cytoplasmic	+	Pyridoxamine 5'-phosphate oxidase-related, FMN-binding		MBB5263529.1			#N/A	#N/A	#N/A	#N/A	#N/A	#N/A	#N/A	#N/A	#N/A	#N/A	uni	fig|297314.1220.peg.1755	38.26
peg.624	HNP82_000628	JACHFW010000002	56987	55812	CytoplasmicMembrane	-	MobA/MobL protein		MBB5263530.1	FIG00645025	ff	#N/A	#N/A	#N/A	#N/A	#N/A	#N/A	#N/A	#N/A	#N/A	#N/A	bi	fig|297314.1220.peg.403	86.96
peg.625	HNP82_000629	JACHFW010000002	57060	57761	Cytoplasmic	+	oxidoreductase of aldo/keto reductase family, subgroup 1		MBB5263531.1	FIG01239241	ff	#N/A	#N/A	#N/A	#N/A	#N/A	#N/A	#N/A	#N/A	#N/A	#N/A	uni	fig|297314.1220.peg.1822	42.52
peg.626	HNP82_000630	JACHFW010000002	57809	58108	Unknown	+	riboflavin biosynthesis pyrimidine reductase		MBB5263532.1			#N/A	#N/A	#N/A	#N/A	#N/A	#N/A	#N/A	#N/A	#N/A	#N/A	-		0
peg.627	HNP82_000631	JACHFW010000002	58463	59764	Cytoplasmic	+	O-acetylhomoserine sulfhydrylase (EC 2.5.1.49) / O-succinylhomoserine sulfhydrylase (EC 2.5.1.48)		MBB5263533.1	FIG00000417	ff	#N/A	#N/A	#N/A	#N/A	#N/A	#N/A	#N/A	#N/A	#N/A	#N/A	bi	fig|297314.1220.peg.400	100
peg.628	HNP82_000632	JACHFW010000002	60758	59787	Unknown	-	Transcriptional regulator of rhamnose utilization, AraC family		MBB5263534.1	FIG00005587	ff	#N/A	#N/A	#N/A	#N/A	#N/A	#N/A	#N/A	#N/A	#N/A	#N/A	bi	fig|297314.1220.peg.399	99.07
peg.629	HNP82_000633	JACHFW010000002	60993	62399	Cytoplasmic	+	Rhamnulokinase (EC 2.7.1.5)		MBB5263535.1	FIG00001865	ff	#N/A	#N/A	#N/A	#N/A	#N/A	#N/A	#N/A	#N/A	#N/A	#N/A	bi	fig|297314.1220.peg.397	98.5
peg.630	HNP82_000634	JACHFW010000002	62402	63661	Cytoplasmic	+	L-rhamnose isomerase (EC 5.3.1.14)		MBB5263536.1	FIG00006889	ff	#N/A	#N/A	#N/A	#N/A	#N/A	#N/A	#N/A	#N/A	#N/A	#N/A	bi	fig|297314.1220.peg.396	99.76
peg.631	HNP82_000635	JACHFW010000002	63725	64552	Cytoplasmic	+	Rhamnulose-1-phosphate aldolase (EC 4.1.2.19)		MBB5263537.1	FIG00002163	ff	#N/A	#N/A	#N/A	#N/A	#N/A	#N/A	#N/A	#N/A	#N/A	#N/A	bi	fig|297314.1220.peg.395	99.27
peg.632	HNP82_000636	JACHFW010000002	65062	69549	Cytoplasmic	+	FIG01077591: hypothetical protein		MBB5263538.1	FIG01556162	ff	#N/A	#N/A	#N/A	#N/A	#N/A	#N/A	#N/A	#N/A	#N/A	#N/A	uni	fig|297314.1220.peg.786	35.42
peg.633	HNP82_000637	JACHFW010000002	69629	70033	Unknown	+	4-carboxymuconolactone decarboxylase (EC 4.1.1.44)		MBB5263539.1	FIG01304850	idu(4);Protocatechuate_branch_of_beta-ketoadipate_pathway idu(4);Pyrene_degradation	#N/A	#N/A	#N/A	#N/A	#N/A	#N/A	#N/A	#N/A	#N/A	#N/A	bi	fig|297314.1220.peg.393	99.25
peg.634	HNP82_000638	JACHFW010000002	70922	70122	Cytoplasmic	-	Hydrolase (HAD superfamily) in cluster with DUF1447		MBB5263540.1	FIG00003535	idu(2);Bacterial_RNA-metabolizing_Zn-dependent_hydrolases idu(2);Conserved_gene_cluster_associated_with_Met-tRNA_formyltransferase idu(2);Queuosine-Archaeosine_Biosynthesis	#N/A	#N/A	#N/A	#N/A	#N/A	#N/A	#N/A	#N/A	#N/A	#N/A	bi	fig|297314.1220.peg.392	100
peg.635	HNP82_000639	JACHFW010000002	71109	71846	CytoplasmicMembrane	+	Iron-sulfur cluster assembly ATPase protein SufC		MBB5263541.1	FIG00018727	ff	#N/A	#N/A	#N/A	#N/A	#N/A	#N/A	#N/A	#N/A	#N/A	#N/A	bi	fig|297314.1220.peg.391	100
peg.636	HNP82_000640	JACHFW010000002	71866	72783	Cytoplasmic	+	Iron-sulfur cluster assembly protein SufB		MBB5263542.1	FIG00000451	isu;Staphylococcal_phi-Mu50B-like_prophages	#N/A	#N/A	#N/A	#N/A	#N/A	#N/A	#N/A	#N/A	#N/A	#N/A	bi	fig|297314.1220.peg.390	100
peg.637	HNP82_000641	JACHFW010000002	72885	74147	Cytoplasmic	+	Enolase (EC 4.2.1.11)		MBB5263543.1	FIG00000118	idu(1);Serine-glyoxylate_cycle idu(1);Entner-Doudoroff_Pathway idu(1);Glycolysis_and_Gluconeogenesis,_including_Archaeal_enzymes idu(1);Glycolysis_and_Gluconeogenesis	N	N	N	GH13_31	N	1	#N/A	#N/A	49.5	CCO12112.2|GH13_31	bi	fig|297314.1220.peg.389	100
peg.638	HNP82_000642	JACHFW010000002	74271	75383	Cytoplasmic	+	Myo-inositol 2-dehydrogenase 1 (EC 1.1.1.18)	DgpA	MBB5263544.1	FIG00043259	idu(4);Inositol_catabolism	N	GH109(4-157)	N	N	N	1	7.4e-27	0.39599	#N/A	#N/A	bi	fig|297314.1220.peg.388	100
peg.639	HNP82_000643	JACHFW010000002	76524	75523	Cytoplasmic	-	[NiFe] hydrogenase metallocenter assembly protein HypE		MBB5263545.1	FIG00003378	icw(5);NiFe_hydrogenase_maturation icw(2);G3E_family_of_P-loop_GTPases_(metallocenter_biosynthesis)	#N/A	#N/A	#N/A	#N/A	#N/A	#N/A	#N/A	#N/A	#N/A	#N/A	bi	fig|297314.1220.peg.386	100
peg.640	HNP82_000644	JACHFW010000002	77643	76549	Cytoplasmic	-	[NiFe] hydrogenase metallocenter assembly protein HypD		MBB5263546.1	FIG00001208	icw(4);NiFe_hydrogenase_maturation icw(1);G3E_family_of_P-loop_GTPases_(metallocenter_biosynthesis)	#N/A	#N/A	#N/A	#N/A	#N/A	#N/A	#N/A	#N/A	#N/A	#N/A	bi	fig|297314.1220.peg.385	99.73
peg.641	HNP82_000645	JACHFW010000002	77851	77633	Cytoplasmic	-	[NiFe] hydrogenase metallocenter assembly protein HypC		MBB5263547.1		icw(2);NiFe_hydrogenase_maturation icw(5);G3E_family_of_P-loop_GTPases_(metallocenter_biosynthesis)	#N/A	#N/A	#N/A	#N/A	#N/A	#N/A	#N/A	#N/A	#N/A	#N/A	bi	fig|297314.1220.peg.384	100
peg.642	HNP82_000646	JACHFW010000002	80153	77859	Cytoplasmic	-	[NiFe] hydrogenase metallocenter assembly protein HypF		MBB5263548.1	FIG00001209	isu;NiFe_hydrogenase_maturation icw(3);G3E_family_of_P-loop_GTPases_(metallocenter_biosynthesis)	#N/A	#N/A	#N/A	#N/A	#N/A	#N/A	#N/A	#N/A	#N/A	#N/A	bi	fig|297314.1220.peg.383	99.87
peg.643	HNP82_000647	JACHFW010000002	80806	80150	Cytoplasmic	-	[NiFe] hydrogenase nickel incorporation-associated protein HypB		MBB5263549.1	FIG00001210	icw(3);NiFe_hydrogenase_maturation isu;G3E_family_of_P-loop_GTPases_(metallocenter_biosynthesis)	#N/A	#N/A	#N/A	#N/A	#N/A	#N/A	#N/A	#N/A	#N/A	#N/A	bi	fig|297314.1220.peg.382	100
peg.644	HNP82_000648	JACHFW010000002	81149	80796	Cytoplasmic	-	[NiFe] hydrogenase nickel incorporation protein HypA		MBB5263550.1		icw(1);NiFe_hydrogenase_maturation icw(4);G3E_family_of_P-loop_GTPases_(metallocenter_biosynthesis)	#N/A	#N/A	#N/A	#N/A	#N/A	#N/A	#N/A	#N/A	#N/A	#N/A	bi	fig|297314.1220.peg.381	100
peg.645	HNP82_000649	JACHFW010000002	81465	83360	CytoplasmicMembrane	+	Energy-conserving hydrogenase (ferredoxin), subunit A	NiFe hydrogenase EchA	MBB5263551.1	FIG01299858	icw(3);Energy-conserving_hydrogenase_(ferredoxin)_Ech icw(4);NiFe_hydrogenase_maturation	#N/A	#N/A	#N/A	#N/A	#N/A	#N/A	#N/A	#N/A	#N/A	#N/A	bi	fig|297314.1220.peg.380	99.84
peg.646	HNP82_000650	JACHFW010000002	83357	84217	CytoplasmicMembrane	+	Energy-conserving hydrogenase (ferredoxin), subunit B	NiFe hydrogenase EchB	MBB5263552.1	FIG00019322	isu;Energy-conserving_hydrogenase_(ferredoxin)_Ech	#N/A	#N/A	#N/A	#N/A	#N/A	#N/A	#N/A	#N/A	#N/A	#N/A	bi	fig|297314.1220.peg.379	100
peg.647	HNP82_000651	JACHFW010000002	84234	84677	CytoplasmicMembrane	+	Energy-conserving hydrogenase (ferredoxin), subunit C	NiFe hydrogenase EchC	MBB5263553.1	FIG00013663	icw(2);Energy-conserving_hydrogenase_(ferredoxin)_Ech	#N/A	#N/A	#N/A	#N/A	#N/A	#N/A	#N/A	#N/A	#N/A	#N/A	bi	fig|297314.1220.peg.378	100
peg.648	HNP82_000652	JACHFW010000002	84686	85033	Cytoplasmic	+	Energy-conserving hydrogenase (ferredoxin), subunit D	NiFe hydrogenase EchD	MBB5263554.1		icw(4);Energy-conserving_hydrogenase_(ferredoxin)_Ech	#N/A	#N/A	#N/A	#N/A	#N/A	#N/A	#N/A	#N/A	#N/A	#N/A	bi	fig|297314.1220.peg.377	100
peg.649	HNP82_000653	JACHFW010000002	85038	86117	Cytoplasmic	+	Energy-conserving hydrogenase (ferredoxin), subunit E	NiFe hydrogenase EchE	MBB5263555.1	FIG00023953	icw(1);Energy-conserving_hydrogenase_(ferredoxin)_Ech	#N/A	#N/A	#N/A	#N/A	#N/A	#N/A	#N/A	#N/A	#N/A	#N/A	bi	fig|297314.1220.peg.376	99.72
peg.650	HNP82_000654	JACHFW010000002	86124	86528	Unknown	+	Energy-conserving hydrogenase (ferredoxin), subunit F	NiFe hydrogenase EchF	MBB5263556.1	FIG00092760	icw(5);Energy-conserving_hydrogenase_(ferredoxin)_Ech	#N/A	#N/A	#N/A	#N/A	#N/A	#N/A	#N/A	#N/A	#N/A	#N/A	bi	fig|297314.1220.peg.375	97.76
peg.651	HNP82_000655	JACHFW010000002	87384	86602	Unknown	-	DNA-binding MurR/RpiR family transcriptional regulator		MBB5263557.1			#N/A	#N/A	#N/A	#N/A	#N/A	#N/A	#N/A	#N/A	#N/A	#N/A	bi	fig|297314.1220.peg.374	100
peg.652	HNP82_000656	JACHFW010000002	87542	88042	Cytoplasmic	+	Acetolactate synthase small subunit (EC 2.2.1.6)		MBB5263558.1	FIG00000433	idu(1);Acetolactate_synthase_subunits icw(1);Branched-Chain_Amino_Acid_Biosynthesis idu(1);Acetoin,_butanediol_metabolism	#N/A	#N/A	#N/A	#N/A	#N/A	#N/A	#N/A	#N/A	#N/A	#N/A	bi	fig|297314.1220.peg.373	100
peg.653	HNP82_000657	JACHFW010000002	88232	89242	Cytoplasmic	+	Ketol-acid reductoisomerase (EC 1.1.1.86)		MBB5263559.1	FIG00000244	isu;Branched-Chain_Amino_Acid_Biosynthesis isu;Coenzyme_A_Biosynthesis	#N/A	#N/A	#N/A	#N/A	#N/A	#N/A	#N/A	#N/A	#N/A	#N/A	bi	fig|297314.1220.peg.372	100
peg.654	HNP82_000658	JACHFW010000002	89423	91192	CytoplasmicMembrane	+	MutS-related protein, family 1		MBB5263560.1	FIG00002839	isu;DNA_repair,_bacterial_MutL-MutS_system	#N/A	#N/A	#N/A	#N/A	#N/A	#N/A	#N/A	#N/A	#N/A	#N/A	bi	fig|297314.1220.peg.371	99.66
peg.655	HNP82_000659	JACHFW010000002	91210	91695	Unknown	+	Ribonuclease HI (EC 3.1.26.4)		MBB5263561.1	FIG00000542	isu;CBSS-342610.3.peg.1536 isu;Ribonuclease_H	#N/A	#N/A	#N/A	#N/A	#N/A	#N/A	#N/A	#N/A	#N/A	#N/A	bi	fig|297314.1220.peg.370	100
peg.656	HNP82_000660	JACHFW010000002	91750	93054	Cytoplasmic	+	tRNA and rRNA cytosine-C5-methylases		MBB5263562.1	FIG00193265	ff	#N/A	#N/A	#N/A	#N/A	#N/A	#N/A	#N/A	#N/A	#N/A	#N/A	bi	fig|297314.1220.peg.369	100
peg.657	HNP82_000661	JACHFW010000002	93065	94486	Cytoplasmic	+	Ribosomal small subunit pseudouridine synthase A (EC 4.2.1.70)		MBB5263563.1	FIG00002716	isu;RNA_pseudouridine_syntheses	#N/A	#N/A	#N/A	#N/A	#N/A	#N/A	#N/A	#N/A	#N/A	#N/A	bi	fig|297314.1220.peg.368	99.79
peg.658	HNP82_000662	JACHFW010000002	94487	96394	Unknown	+	Fe-S OXIDOREDUCTASE (1.8.-.-)		MBB5263564.1	FIG00897713	ff	#N/A	#N/A	#N/A	#N/A	#N/A	#N/A	#N/A	#N/A	#N/A	#N/A	bi	fig|297314.1220.peg.2112	99.68
peg.659	HNP82_000663	JACHFW010000002	96400	97161	Cytoplasmic	+	short-chain dehydrogenase/reductase SDR		MBB5263565.1			#N/A	#N/A	#N/A	#N/A	#N/A	#N/A	#N/A	#N/A	#N/A	#N/A	bi	fig|297314.1220.peg.2111	100
peg.660	HNP82_000664	JACHFW010000002	97158	97766	Unknown	+	hypothetical protein		MBB5263566.1			#N/A	#N/A	#N/A	#N/A	#N/A	#N/A	#N/A	#N/A	#N/A	#N/A	bi	fig|297314.1220.peg.2110	100
peg.661	HNP82_000665	JACHFW010000002	97782	98789	Cytoplasmic	+	Ribosomal large subunit pseudouridine synthase C (EC 4.2.1.70)		MBB5263567.1	FIG00696679	isu;Ribosome_biogenesis_bacterial icw(1);RNA_pseudouridine_syntheses	#N/A	#N/A	#N/A	#N/A	#N/A	#N/A	#N/A	#N/A	#N/A	#N/A	bi	fig|297314.1220.peg.2109	100
peg.662	HNP82_000666	JACHFW010000002	98761	99306	Cytoplasmic	+	RecU Holliday junction resolvase		MBB5263568.1	FIG00001605	isu;DNA_repair,_bacterial_RecFOR_pathway	#N/A	#N/A	#N/A	#N/A	#N/A	#N/A	#N/A	#N/A	#N/A	#N/A	bi	fig|297314.1220.peg.2108	100
peg.663	HNP82_000667	JACHFW010000002	99440	100654	Cytoplasmic	+	ATP phosphoribosyltransferase regulatory subunit (EC 2.4.2.17)		MBB5263569.1	FIG00000865	icw(3);Histidine_Biosynthesis	#N/A	#N/A	#N/A	#N/A	#N/A	#N/A	#N/A	#N/A	#N/A	#N/A	bi	fig|297314.1220.peg.2107	99.01
peg.664	HNP82_000668	JACHFW010000002	100655	101290	Cytoplasmic	+	ATP phosphoribosyltransferase (EC 2.4.2.17)		MBB5263570.1	FIG00000811	icw(1);Riboflavin_synthesis_cluster icw(4);Histidine_Biosynthesis	#N/A	#N/A	#N/A	#N/A	#N/A	#N/A	#N/A	#N/A	#N/A	#N/A	bi	fig|297314.1220.peg.2106	100
peg.665	HNP82_000669	JACHFW010000002	101425	102720	Unknown	+	Histidinol dehydrogenase (EC 1.1.1.23)		MBB5263571.1	FIG00000303	icw(5);Histidine_Biosynthesis	#N/A	#N/A	#N/A	#N/A	#N/A	#N/A	#N/A	#N/A	#N/A	#N/A	bi	fig|297314.1220.peg.2105	100
peg.666	HNP82_000670	JACHFW010000002	102753	103343	Cytoplasmic	+	Imidazoleglycerol-phosphate dehydratase (EC 4.2.1.19)		MBB5263572.1	FIG00000601	icw(2);Histidine_Biosynthesis	#N/A	#N/A	#N/A	#N/A	#N/A	#N/A	#N/A	#N/A	#N/A	#N/A	bi	fig|297314.1220.peg.2104	100
peg.667	HNP82_000671	JACHFW010000002	103365	104141	Cytoplasmic	+	Phosphoribosylformimino-5-aminoimidazole carboxamide ribotide isomerase (EC 5.3.1.16)		MBB5263573.1	FIG00044478	idu(1);Chorismate:_Intermediate_for_synthesis_of_Tryptophan,_PAPA_antibiotics,_PABA,_3-hydroxyanthranilate_and_more. idu(1);Histidine_Biosynthesis	#N/A	#N/A	#N/A	#N/A	#N/A	#N/A	#N/A	#N/A	#N/A	#N/A	bi	fig|297314.1220.peg.2103	99.61
peg.668	HNP82_000672	JACHFW010000002	104095	105405	Cytoplasmic	+	Phosphoribosyl-AMP cyclohydrolase (EC 3.5.4.19) / Phosphoribosyl-ATP pyrophosphatase (EC 3.6.1.31)		MBB5263574.1	FIG00000862	isu;Riboflavin_synthesis_cluster icw(1);Histidine_Biosynthesis icw(3);Histidine_Biosynthesis	#N/A	#N/A	#N/A	#N/A	#N/A	#N/A	#N/A	#N/A	#N/A	#N/A	bi	fig|297314.1220.peg.2102	100
peg.669	HNP82_000673	JACHFW010000002	105677	108319	Cytoplasmic	+	Alanyl-tRNA synthetase (EC 6.1.1.7)		MBB5263575.1	FIG00000139	isu;tRNA_aminoacylation,_Ala	#N/A	#N/A	#N/A	#N/A	#N/A	#N/A	#N/A	#N/A	#N/A	#N/A	bi	fig|297314.1220.peg.2100	99.77
peg.670	HNP82_000674	JACHFW010000002	108335	109675	CytoplasmicMembrane	+	Capsule biosynthesis protein capA		MBB5263576.1			#N/A	#N/A	#N/A	#N/A	#N/A	#N/A	#N/A	#N/A	#N/A	#N/A	bi	fig|297314.1220.peg.2099	100
peg.671	HNP82_000675	JACHFW010000002	109780	109956	Cytoplasmic	+	SSU ribosomal protein S21p		MBB5263577.1	FIG00000178	isu;Macromolecular_synthesis_operon isu;Ribosome_SSU_bacterial	#N/A	#N/A	#N/A	#N/A	#N/A	#N/A	#N/A	#N/A	#N/A	#N/A	bi	fig|297314.1220.peg.1945	100
peg.672	HNP82_000676	JACHFW010000002	110184	110534	Cytoplasmic	+	hypothetical protein		MBB5263578.1			#N/A	#N/A	#N/A	#N/A	#N/A	#N/A	#N/A	#N/A	#N/A	#N/A	bi	fig|297314.1220.peg.1946	100
peg.673	HNP82_000677	JACHFW010000002	110540	111769	Cytoplasmic	+	Stage IV sporulation protein		MBB5263579.1			#N/A	#N/A	#N/A	#N/A	#N/A	#N/A	#N/A	#N/A	#N/A	#N/A	bi	fig|297314.1220.peg.1947	99.27
peg.674	HNP82_000678	JACHFW010000002	111839	112339	Cytoplasmic	+	Molybdenum cofactor biosynthesis protein MoaC		MBB5263580.1	FIG00053487	ff	#N/A	#N/A	#N/A	#N/A	#N/A	#N/A	#N/A	#N/A	#N/A	#N/A	bi	fig|297314.1220.peg.1948	99.4
peg.675	HNP82_000679	JACHFW010000002	112332	113336	Cytoplasmic	+	Molybdenum cofactor biosynthesis protein MoaA		MBB5263581.1	FIG00002018	ff	#N/A	#N/A	#N/A	#N/A	#N/A	#N/A	#N/A	#N/A	#N/A	#N/A	bi	fig|297314.1220.peg.1949	98.8
peg.676	HNP82_000680	JACHFW010000002	113339	113866	Cytoplasmic	+	Molybdopterin-guanine dinucleotide biosynthesis protein MobB		MBB5263582.1	FIG00001323	isu;ar-431-EC_Molybdopterin-guanine_dinucleotide_biosynthesis	#N/A	#N/A	#N/A	#N/A	#N/A	#N/A	#N/A	#N/A	#N/A	#N/A	bi	fig|297314.1220.peg.1950	100
peg.677	HNP82_000681	JACHFW010000002	113975	115000	Cytoplasmic	+	Molybdopterin biosynthesis protein MoeA		MBB5263583.1	FIG00018218	ff	#N/A	#N/A	#N/A	#N/A	#N/A	#N/A	#N/A	#N/A	#N/A	#N/A	bi	fig|297314.1220.peg.1951	99.41
peg.678	HNP82_000682	JACHFW010000002	115006	115440	Cytoplasmic	+	FIG060329: MOSC domain protein		MBB5263584.1			#N/A	#N/A	#N/A	#N/A	#N/A	#N/A	#N/A	#N/A	#N/A	#N/A	bi	fig|297314.1220.peg.1952	99.31
peg.679	HNP82_000683	JACHFW010000002	115448	116260	Unknown	+	Molybdenum ABC transporter, periplasmic molybdenum-binding protein ModA (TC 3.A.1.8.1)		MBB5263585.1	FIG00021644	ff	#N/A	#N/A	#N/A	#N/A	#N/A	#N/A	#N/A	#N/A	#N/A	#N/A	bi	fig|297314.1220.peg.1953	99.26
peg.680	HNP82_000684	JACHFW010000002	116282	116938	CytoplasmicMembrane	+	Molybdenum transport system permease protein ModB (TC 3.A.1.8.1)		MBB5263586.1	FIG00002718	ff	#N/A	#N/A	#N/A	#N/A	#N/A	#N/A	#N/A	#N/A	#N/A	#N/A	bi	fig|297314.1220.peg.1954	99.54
peg.681	HNP82_000685	JACHFW010000002	116938	118059	CytoplasmicMembrane	+	Molybdenum transport ATP-binding protein ModC (TC 3.A.1.8.1)		MBB5263587.1	FIG00002742	ff	#N/A	#N/A	#N/A	#N/A	#N/A	#N/A	#N/A	#N/A	#N/A	#N/A	bi	fig|297314.1220.peg.1955	98.93
peg.682	HNP82_000686	JACHFW010000002	118851	118075	CytoplasmicMembrane	-	short-chain dehydrogenase/reductase SDR		MBB5263588.1			#N/A	#N/A	#N/A	#N/A	#N/A	#N/A	#N/A	#N/A	#N/A	#N/A	bi	fig|297314.1220.peg.1956	99.22
peg.683	HNP82_000687	JACHFW010000002	119110	119487	CytoplasmicMembrane	+	hypothetical protein		MBB5263589.1			#N/A	#N/A	#N/A	#N/A	#N/A	#N/A	#N/A	#N/A	#N/A	#N/A	bi	fig|297314.1220.peg.1957	99.2
peg.684	HNP82_000688	JACHFW010000002	119497	119799	Unknown	+	hypothetical protein		MBB5263590.1			#N/A	#N/A	#N/A	#N/A	#N/A	#N/A	#N/A	#N/A	#N/A	#N/A	bi	fig|297314.1220.peg.1958	100
peg.685	HNP82_000689	JACHFW010000002	120471	119878	Cytoplasmic	-	LSU ribosomal protein L25p		MBB5263591.1	FIG00001896	isu;Ribosome_LSU_bacterial	#N/A	#N/A	#N/A	#N/A	#N/A	#N/A	#N/A	#N/A	#N/A	#N/A	bi	fig|297314.1220.peg.1959	100
peg.686	HNP82_000690	JACHFW010000002	120806	121447	Unknown	+	hypothetical protein		MBB5263592.1			#N/A	#N/A	#N/A	#N/A	#N/A	#N/A	#N/A	#N/A	#N/A	#N/A	bi	fig|297314.1220.peg.1961	84.62
peg.687	HNP82_000691	JACHFW010000002	121548	122225	Cytoplasmic	+	DNA-binding response regulator		MBB5263593.1			#N/A	#N/A	#N/A	#N/A	#N/A	#N/A	#N/A	#N/A	#N/A	#N/A	bi	fig|297314.1220.peg.1962	100
peg.688	HNP82_000692	JACHFW010000002	122227	123573	CytoplasmicMembrane	+	Phosphate regulon sensor protein PhoR (SphS) (EC 2.7.13.3)		MBB5263594.1	FIG00073301	idu(4);High_affinity_phosphate_transporter_and_control_of_PHO_regulon idu(4);Phosphate_metabolism idu(4);PhoR-PhoB_two-component_regulatory_system	#N/A	#N/A	#N/A	#N/A	#N/A	#N/A	#N/A	#N/A	#N/A	#N/A	bi	fig|297314.1220.peg.1963	100
peg.689	HNP82_000693	JACHFW010000002	123708	124037	Unknown	+	hypothetical protein		MBB5263595.1			#N/A	#N/A	#N/A	#N/A	#N/A	#N/A	#N/A	#N/A	#N/A	#N/A	bi	fig|297314.1220.peg.1964	98.21
peg.690	HNP82_000694	JACHFW010000002	124150	125097	Cytoplasmic	+	Activator of (R)-2-hydroxyglutaryl-CoA dehydratase		MBB5263596.1			#N/A	#N/A	#N/A	#N/A	#N/A	#N/A	#N/A	#N/A	#N/A	#N/A	bi	fig|297314.1220.peg.1965	100
peg.691	HNP82_000695	JACHFW010000002	125081	126163	Cytoplasmic	+	Activator of (R)-2-hydroxyglutaryl-CoA dehydratase		MBB5263597.1	FIG00630330	ff	#N/A	#N/A	#N/A	#N/A	#N/A	#N/A	#N/A	#N/A	#N/A	#N/A	bi	fig|297314.1220.peg.1966	99.72
peg.692	HNP82_000696	JACHFW010000002	126160	127113	Cytoplasmic	+	Activator of 2-hydroxyglutaryl-CoA dehydratase		MBB5263598.1	FIG00600234	ff	#N/A	#N/A	#N/A	#N/A	#N/A	#N/A	#N/A	#N/A	#N/A	#N/A	bi	fig|297314.1220.peg.1967	100
peg.693	HNP82_000697	JACHFW010000002	127365	128837	Cytoplasmic	+	Stage IV sporulation protein A		MBB5263599.1	FIG00003654	isu;Sporulation_gene_orphans	#N/A	#N/A	#N/A	#N/A	#N/A	#N/A	#N/A	#N/A	#N/A	#N/A	bi	fig|297314.1220.peg.2121	99.59
peg.694	HNP82_000698	JACHFW010000002	129841	128924	Cytoplasmic	-	Transcriptional regulator		MBB5263600.1	FIG01312420	ff	#N/A	#N/A	#N/A	#N/A	#N/A	#N/A	#N/A	#N/A	#N/A	#N/A	bi	fig|297314.1220.peg.2122	99.67
peg.695	HNP82_000699	JACHFW010000002	130032	131333	Cytoplasmic	+	3-isopropylmalate dehydratase large subunit (EC 4.2.1.33)		MBB5263601.1	FIG00000280	icw(2);Branched-Chain_Amino_Acid_Biosynthesis icw(1);Leucine_Biosynthesis	#N/A	#N/A	#N/A	#N/A	#N/A	#N/A	#N/A	#N/A	#N/A	#N/A	bi	fig|297314.1220.peg.2123	99.77
peg.696	HNP82_000700	JACHFW010000002	131354	131842	Cytoplasmic	+	3-isopropylmalate dehydratase small subunit (EC 4.2.1.33)		MBB5263602.1	FIG00000282	isu;Branched-Chain_Amino_Acid_Biosynthesis isu;Leucine_Biosynthesis	#N/A	#N/A	#N/A	#N/A	#N/A	#N/A	#N/A	#N/A	#N/A	#N/A	bi	fig|297314.1220.peg.2124	100
peg.697	HNP82_000701	JACHFW010000002	132020	133102	Cytoplasmic	+	3-isopropylmalate dehydrogenase (EC 1.1.1.85)		MBB5263603.1	FIG00000341	icw(1);Branched-Chain_Amino_Acid_Biosynthesis icw(2);Leucine_Biosynthesis	#N/A	#N/A	#N/A	#N/A	#N/A	#N/A	#N/A	#N/A	#N/A	#N/A	bi	fig|297314.1220.peg.2125	99.72
peg.698	HNP82_000702	JACHFW010000002	133146	134813	Cytoplasmic	+	Dihydroxy-acid dehydratase (EC 4.2.1.9)		MBB5263604.1	FIG00138258	icw(4);Branched-Chain_Amino_Acid_Biosynthesis	#N/A	#N/A	#N/A	#N/A	#N/A	#N/A	#N/A	#N/A	#N/A	#N/A	bi	fig|297314.1220.peg.2126	100
peg.699	HNP82_000703	JACHFW010000002	134927	136609	Cytoplasmic	+	Acetolactate synthase large subunit (EC 2.2.1.6)		MBB5263605.1	FIG00136692	idu(1);Acetolactate_synthase_subunits icw(2);Branched-Chain_Amino_Acid_Biosynthesis idu(1);Acetoin,_butanediol_metabolism	#N/A	#N/A	#N/A	#N/A	#N/A	#N/A	#N/A	#N/A	#N/A	#N/A	bi	fig|297314.1220.peg.2127	100
peg.700	HNP82_000704	JACHFW010000002	136630	137718	Cytoplasmic	+	Phosphoserine aminotransferase (EC 2.6.1.52)		MBB5263606.1	FIG00000445	icw(1);Glycine_and_Serine_Utilization icw(1);Serine_Biosynthesis icw(1);Pyridoxin_(Vitamin_B6)_Biosynthesis	#N/A	#N/A	#N/A	#N/A	#N/A	#N/A	#N/A	#N/A	#N/A	#N/A	bi	fig|297314.1220.peg.2128	99.72
peg.701	HNP82_000705	JACHFW010000002	137760	138923	Cytoplasmic	+	D-3-phosphoglycerate dehydrogenase (EC 1.1.1.95)		MBB5263607.1	FIG00031250	idu(2);Glycine_and_Serine_Utilization idu(2);Serine_Biosynthesis idu(2);Pyridoxin_(Vitamin_B6)_Biosynthesis	#N/A	#N/A	#N/A	#N/A	#N/A	#N/A	#N/A	#N/A	#N/A	#N/A	bi	fig|297314.1220.peg.2129	100
peg.702	HNP82_000706	JACHFW010000002	138999	140252	Cytoplasmic	+	Related to HTH domain of SpoOJ/ParA/ParB/repB family, involved in chromosome partitioning		MBB5263608.1			#N/A	#N/A	#N/A	#N/A	#N/A	#N/A	#N/A	#N/A	#N/A	#N/A	bi	fig|297314.1220.peg.2130	99.52
peg.703	HNP82_000707	JACHFW010000002	141535	140339	Cytoplasmic	-	L,L-diaminopimelate aminotransferase (EC 2.6.1.83)		MBB5263609.1	FIG01288927	isu;Lysine_Biosynthesis_DAP_Pathway,_GJO_scratch isu;Lysine_Biosynthesis_DAP_Pathway	#N/A	#N/A	#N/A	#N/A	#N/A	#N/A	#N/A	#N/A	#N/A	#N/A	bi	fig|297314.1220.peg.2131	100
peg.704	HNP82_000708	JACHFW010000002	141832	144300	Unknown	+	1,4-alpha-glucan (glycogen) branching enzyme, GH-13-type (EC 2.4.1.18)		MBB5263610.1	FIG00024930	idu(1);Trehalose_Biosynthesis idu(1);Glycogen_metabolism idu(1);Glycogen_metabolism_cluster	2.4.1.18	CBM48(128-217)+GH13_9(284-583)	GH13+CBM48	CBM48+GH13_9	N	3	5.8e-19	0.934211	66.6	BCN32019.1|CBM48|GH13_9	bi	fig|297314.1220.peg.2132	99.76
peg.705	HNP82_000709	JACHFW010000002	144318	145238	CytoplasmicMembrane	+	Small-conductance mechanosensitive channel		MBB5263611.1			#N/A	#N/A	#N/A	#N/A	#N/A	#N/A	#N/A	#N/A	#N/A	#N/A	bi	fig|297314.1220.peg.2133	100
peg.706	HNP82_000710	JACHFW010000002	145400	145711	Cytoplasmic	+	transcriptional regulator with XRE-family HTH domain		MBB5263612.1			#N/A	#N/A	#N/A	#N/A	#N/A	#N/A	#N/A	#N/A	#N/A	#N/A	bi	fig|297314.1220.peg.2134	100
peg.707	HNP82_000711	JACHFW010000002	147184	145784	Cytoplasmic	-	Argininosuccinate lyase (EC 4.3.2.1)		MBB5263613.1	FIG00000333	isu;Arginine_Biosynthesis_--_gjo isu;Arginine_Biosynthesis_extended	#N/A	#N/A	#N/A	#N/A	#N/A	#N/A	#N/A	#N/A	#N/A	#N/A	bi	fig|297314.1220.peg.2135	99.79
peg.708	HNP82_000712	JACHFW010000002	147428	147694	Cytoplasmic	+	SSU ribosomal protein S15p (S13e)		MBB5263614.1	FIG00000144	isu;Ribosome_SSU_bacterial isu;CBSS-350688.3.peg.1509	#N/A	#N/A	#N/A	#N/A	#N/A	#N/A	#N/A	#N/A	#N/A	#N/A	bi	fig|297314.1220.peg.2136	100
peg.709	HNP82_000713	JACHFW010000002	148022	150136	Cytoplasmic	+	Polyribonucleotide nucleotidyltransferase (EC 2.7.7.8)		MBB5263615.1	FIG00000391	isu;Bacterial_RNA-metabolizing_Zn-dependent_hydrolases isu;Polyadenylation_bacterial icw(1);CBSS-350688.3.peg.1509 isu;CBSS-1806.1.peg.3045	#N/A	#N/A	#N/A	#N/A	#N/A	#N/A	#N/A	#N/A	#N/A	#N/A	bi	fig|297314.1220.peg.2138	100
peg.710	HNP82_000714	JACHFW010000002	150164	150520	Unknown	+	hypothetical protein		MBB5263616.1			#N/A	#N/A	#N/A	#N/A	#N/A	#N/A	#N/A	#N/A	#N/A	#N/A	bi	fig|297314.1220.peg.2139	99.15
peg.711	HNP82_000715	JACHFW010000002	150489	151358	Unknown	+	DegV family protein		MBB5263617.1	FIG01328543	ff	#N/A	#N/A	#N/A	#N/A	#N/A	#N/A	#N/A	#N/A	#N/A	#N/A	bi	fig|297314.1220.peg.2140	100
peg.712	HNP82_000716	JACHFW010000002	151388	152368	Cytoplasmic	+	Cell surface protein		MBB5263618.1			#N/A	#N/A	#N/A	#N/A	#N/A	#N/A	#N/A	#N/A	#N/A	#N/A	bi	fig|297314.1220.peg.2141	99.08
peg.713	HNP82_000717	JACHFW010000002	152386	153708	Cytoplasmic	+	FIG00262634: hypothetical protein		MBB5263619.1	FIG01359586	ff	#N/A	#N/A	#N/A	#N/A	#N/A	#N/A	#N/A	#N/A	#N/A	#N/A	bi	fig|297314.1220.peg.2142	100
peg.714	HNP82_000718	JACHFW010000002	153705	155159	Cytoplasmic	+	FIG00262664: hypothetical protein		MBB5263620.1	FIG01364621	ff	#N/A	#N/A	#N/A	#N/A	#N/A	#N/A	#N/A	#N/A	#N/A	#N/A	bi	fig|297314.1220.peg.2143	99.79
peg.715	HNP82_000719	JACHFW010000002	155241	156659	CytoplasmicMembrane	+	Sodium/glycine symporter GlyP		MBB5263621.1	FIG00007058	ff	#N/A	#N/A	#N/A	#N/A	#N/A	#N/A	#N/A	#N/A	#N/A	#N/A	bi	fig|297314.1220.peg.2144	99.58
peg.716	HNP82_000720	JACHFW010000002	156780	157313	Cytoplasmic	+	Rubrerythrin		MBB5263622.1	FIG01306733	idu(1);Oxidative_stress idu(1);Rubrerythrin	#N/A	#N/A	#N/A	#N/A	#N/A	#N/A	#N/A	#N/A	#N/A	#N/A	bi	fig|297314.1220.peg.2145	100
peg.717	HNP82_000721	JACHFW010000002	157684	158598	Cytoplasmic	+	Inosose isomerase (EC 5.3.99.-)		MBB5263623.1	FIG00001893	idu(2);Inositol_catabolism	#N/A	#N/A	#N/A	#N/A	#N/A	#N/A	#N/A	#N/A	#N/A	#N/A	bi	fig|297314.1220.peg.2148	99.67
peg.718	HNP82_000722	JACHFW010000002	158715	160244	CytoplasmicMembrane	+	Cardiolipin synthetase (EC 2.7.8.-)		MBB5263624.1	FIG00052605	idu(1);Glycerolipid_and_Glycerophospholipid_Metabolism_in_Bacteria idu(1);Cardiolipin_synthesis	#N/A	#N/A	#N/A	#N/A	#N/A	#N/A	#N/A	#N/A	#N/A	#N/A	bi	fig|297314.1220.peg.2149	99.8
peg.719	HNP82_000723	JACHFW010000002	160347	161015	Cytoplasmic	+	Glucosamine-1-phosphate N-acetyltransferase (EC 2.3.1.157)		MBB5263625.1	FIG00061832	isu;Sialic_Acid_Metabolism isu;UDP-N-acetylmuramate_from_Fructose-6-phosphate_Biosynthesis isu;Peptidoglycan_Biosynthesis	#N/A	#N/A	#N/A	#N/A	#N/A	#N/A	#N/A	#N/A	#N/A	#N/A	bi	fig|297314.1220.peg.2150	100
peg.720	HNP82_000724	JACHFW010000002	161012	162049	CytoplasmicMembrane	+	Conserved membrane protein, possible homolog of CAAX-like membrane endopeptidase		MBB5263626.1			#N/A	#N/A	#N/A	#N/A	#N/A	#N/A	#N/A	#N/A	#N/A	#N/A	bi	fig|297314.1220.peg.2151	99.42
peg.721	HNP82_000725	JACHFW010000002	162422	163114	Cytoplasmic	+	no significant homology.		MBB5263627.1	FIG00531177	ff	#N/A	#N/A	#N/A	#N/A	#N/A	#N/A	#N/A	#N/A	#N/A	#N/A	bi	fig|297314.1220.peg.2152	100
peg.722	HNP82_000726	JACHFW010000002	163135	164145	Cytoplasmic	+	no significant homology.		MBB5263628.1	FIG00531177	ff	#N/A	#N/A	#N/A	#N/A	#N/A	#N/A	#N/A	#N/A	#N/A	#N/A	bi	fig|297314.1220.peg.2153	100
peg.723	HNP82_000727	JACHFW010000002	165539	164289	Cytoplasmic	-	DNA integration/recombination/invertion protein		MBB5263629.1			#N/A	#N/A	#N/A	#N/A	#N/A	#N/A	#N/A	#N/A	#N/A	#N/A	uni	fig|297314.1220.peg.343	24.26
peg.724	HNP82_000728	JACHFW010000002	165699	166232	Cytoplasmic	+	hypothetical protein		MBB5263630.1			#N/A	#N/A	#N/A	#N/A	#N/A	#N/A	#N/A	#N/A	#N/A	#N/A	uni	fig|297314.1220.peg.1393	76.84
peg.725	HNP82_000729	JACHFW010000002	166969	167133	Unknown	+	hypothetical protein		MBB5263631.1			#N/A	#N/A	#N/A	#N/A	#N/A	#N/A	#N/A	#N/A	#N/A	#N/A	-		0
peg.726	HNP82_000730	JACHFW010000002	167148	167555	Unknown	+	hypothetical protein		MBB5263632.1			#N/A	#N/A	#N/A	#N/A	#N/A	#N/A	#N/A	#N/A	#N/A	#N/A	-		0
peg.727	HNP82_000731	JACHFW010000002	167555	167932	Unknown	+	hypothetical protein		MBB5263633.1			#N/A	#N/A	#N/A	#N/A	#N/A	#N/A	#N/A	#N/A	#N/A	#N/A	-		0
peg.728	HNP82_000732	JACHFW010000002	168143	167898	Unknown	-	hypothetical protein		MBB5263634.1			#N/A	#N/A	#N/A	#N/A	#N/A	#N/A	#N/A	#N/A	#N/A	#N/A	-		0
peg.729	HNP82_000733	JACHFW010000002	168426	168689	Unknown	+	FIG01116027: hypothetical protein		MBB5263635.1	FIG01116026	ff	#N/A	#N/A	#N/A	#N/A	#N/A	#N/A	#N/A	#N/A	#N/A	#N/A	-		0
peg.730	HNP82_000734	JACHFW010000002	168757	169479	Cytoplasmic	+	FIG00530801: hypothetical protein		MBB5263636.1	FIG00530795	ff	#N/A	#N/A	#N/A	#N/A	#N/A	#N/A	#N/A	#N/A	#N/A	#N/A	bi	fig|297314.1220.peg.1605	99.56
peg.731	HNP82_000735	JACHFW010000002	169445	170065	Cytoplasmic	+	Chloramphenicol acetyltransferase (EC 2.3.1.28)		MBB5263637.1	FIG01073532	ff	#N/A	#N/A	#N/A	#N/A	#N/A	#N/A	#N/A	#N/A	#N/A	#N/A	bi	fig|297314.1220.peg.1604	91.3
peg.732	HNP82_000736	JACHFW010000002	170442	171797	CytoplasmicMembrane	+	diguanylate cyclase/phosphodiesterase (GGDEF & EAL domains) with PAS/PAC sensor(s)		MBB5263638.1	FIG00561534	idu(2);Bacterial_hemoglobins	#N/A	#N/A	#N/A	#N/A	#N/A	#N/A	#N/A	#N/A	#N/A	#N/A	bi	fig|297314.1220.peg.1603	99.56
peg.733	HNP82_000737	JACHFW010000002	171921	172763	Cytoplasmic	+	hypothetical protein		MBB5263639.1			#N/A	#N/A	#N/A	#N/A	#N/A	#N/A	#N/A	#N/A	#N/A	#N/A	bi	fig|297314.1220.peg.1602	100
peg.734	HNP82_000738	JACHFW010000002	172984	174027	Cytoplasmic	+	Phosphate starvation-inducible protein PhoH, predicted ATPase		MBB5263640.1	FIG00045341	idu(1);Inteins idu(1);Glycyl-tRNA_synthetase_containing_cluster idu(1);CBSS-56780.10.peg.1536 idu(1);Phosphate_metabolism	#N/A	#N/A	#N/A	#N/A	#N/A	#N/A	#N/A	#N/A	#N/A	#N/A	bi	fig|297314.1220.peg.1601	100
peg.735	HNP82_000739	JACHFW010000002	173960	174460	Cytoplasmic	+	Metal-dependent hydrolase YbeY, involved in rRNA and/or ribosome maturation and assembly		MBB5263641.1	FIG01954455	icw(1);Glycyl-tRNA_synthetase_containing_cluster icw(1);CBSS-56780.10.peg.1536	#N/A	#N/A	#N/A	#N/A	#N/A	#N/A	#N/A	#N/A	#N/A	#N/A	bi	fig|297314.1220.peg.1600	99.34
peg.736	HNP82_000740	JACHFW010000002	174492	175595	Unknown	+	BH0638 unknown conserved protein		MBB5263642.1	FIG01396147	ff	#N/A	#N/A	#N/A	#N/A	#N/A	#N/A	#N/A	#N/A	#N/A	#N/A	bi	fig|297314.1220.peg.1599	99.73
peg.737	HNP82_000741	JACHFW010000002	175615	177237	CytoplasmicMembrane	+	Stage V sporulation protein B		MBB5263643.1		idu(1);Sporulation_gene_orphans	#N/A	#N/A	#N/A	#N/A	#N/A	#N/A	#N/A	#N/A	#N/A	#N/A	bi	fig|297314.1220.peg.1598	100
peg.738	HNP82_000742	JACHFW010000002	177304	177885	Unknown	+	hypothetical protein		MBB5263644.1			#N/A	#N/A	#N/A	#N/A	#N/A	#N/A	#N/A	#N/A	#N/A	#N/A	bi	fig|297314.1220.peg.1597	100
peg.739	HNP82_000743	JACHFW010000002	177962	178981	Cytoplasmic	+	UDP-glucose 4-epimerase (EC 5.1.3.2)		MBB5263645.1	FIG00022300	idu(3);Rhamnose_containing_glycans idu(3);CBSS-296591.1.peg.2330 idu(3);Lactose_and_Galactose_Uptake_and_Utilization idu(3);N-linked_Glycosylation_in_Bacteria	#N/A	#N/A	#N/A	#N/A	#N/A	#N/A	#N/A	#N/A	#N/A	#N/A	bi	fig|297314.1220.peg.1596	100
peg.740	HNP82_000744	JACHFW010000002	179706	179107	Cytoplasmic	-	hypothetical protein		MBB5263646.1			#N/A	#N/A	#N/A	#N/A	#N/A	#N/A	#N/A	#N/A	#N/A	#N/A	bi	fig|297314.1220.peg.1595	100
peg.741	HNP82_000745	JACHFW010000002	179947	181245	Cytoplasmic	+	NAD(FAD)-utilizing dehydrogenases		MBB5263647.1	FIG01045177	ff	#N/A	#N/A	#N/A	#N/A	#N/A	#N/A	#N/A	#N/A	#N/A	#N/A	bi	fig|297314.1220.peg.1594	99.54
peg.742	HNP82_000746	JACHFW010000002	181656	183284	Cytoplasmic	+	NAD(FAD)-utilizing dehydrogenase, sll0175 homolog		MBB5263648.1	FIG00010169	ff	#N/A	#N/A	#N/A	#N/A	#N/A	#N/A	#N/A	#N/A	#N/A	#N/A	bi	fig|297314.1220.peg.1593	100
peg.743	HNP82_000747	JACHFW010000002	183338	184189	Cytoplasmic	+	Glutamate 5-kinase (EC 2.7.2.11)		MBB5263649.1	FIG01961855	icw(1);Proline_Synthesis	#N/A	#N/A	#N/A	#N/A	#N/A	#N/A	#N/A	#N/A	#N/A	#N/A	bi	fig|297314.1220.peg.1592	100
peg.744	HNP82_000748	JACHFW010000002	184261	184491	Cytoplasmic	+	hypothetical protein		MBB5263650.1			#N/A	#N/A	#N/A	#N/A	#N/A	#N/A	#N/A	#N/A	#N/A	#N/A	bi	fig|297314.1220.peg.1591	100
peg.745	HNP82_000749	JACHFW010000002	184497	185150	Cytoplasmic	+	5-formyltetrahydrofolate cyclo-ligase (EC 6.3.3.2)		MBB5263651.1	FIG00000252	isu;One-carbon_metabolism_by_tetrahydropterines isu;Serine-glyoxylate_cycle isu;Folate_Biosynthesis isu;5-FCL-like_protein	#N/A	#N/A	#N/A	#N/A	#N/A	#N/A	#N/A	#N/A	#N/A	#N/A	bi	fig|297314.1220.peg.1590	99.54
peg.746	HNP82_000750	JACHFW010000002	185183	186451	Cytoplasmic	+	Gamma-glutamyl phosphate reductase (EC 1.2.1.41)		MBB5263652.1	FIG00000365	isu;Proline_Synthesis	#N/A	#N/A	#N/A	#N/A	#N/A	#N/A	#N/A	#N/A	#N/A	#N/A	bi	fig|297314.1220.peg.1589	100
peg.747	HNP82_000751	JACHFW010000002	186484	186819	CytoplasmicMembrane	+	hypothetical protein		MBB5263653.1			#N/A	#N/A	#N/A	#N/A	#N/A	#N/A	#N/A	#N/A	#N/A	#N/A	bi	fig|297314.1220.peg.1588	98.2
peg.748	HNP82_000752	JACHFW010000002	187039	188490	Cytoplasmic	+	tRNA-i(6)A37 methylthiotransferase		MBB5263654.1	FIG00108342	isu;tRNA_processing isu;Methylthiotransferases	#N/A	#N/A	#N/A	#N/A	#N/A	#N/A	#N/A	#N/A	#N/A	#N/A	bi	fig|297314.1220.peg.1586	99.79
peg.749	HNP82_000753	JACHFW010000002	188495	190603	Cytoplasmic	+	Glutamine synthetase type III, GlnN (EC 6.3.1.2)		MBB5263655.1	FIG00132839	idu(1);Glutamine,_Glutamate,_Aspartate_and_Asparagine_Biosynthesis idu(1);Ammonia_assimilation idu(1);Glutamine_synthetases idu(1);Peptidoglycan_Biosynthesis	#N/A	#N/A	#N/A	#N/A	#N/A	#N/A	#N/A	#N/A	#N/A	#N/A	bi	fig|297314.1220.peg.1585	100
peg.750	HNP82_000754	JACHFW010000002	190689	193412	CytoplasmicMembrane	+	DNA mismatch repair protein MutS		MBB5263656.1	FIG00000356	isu;DNA_repair_system_including_RecA,_MutS_and_a_hypothetical_protein isu;DNA_repair,_bacterial_MutL-MutS_system	#N/A	#N/A	#N/A	#N/A	#N/A	#N/A	#N/A	#N/A	#N/A	#N/A	bi	fig|297314.1220.peg.1584	99.89
peg.751	HNP82_000755	JACHFW010000002	193432	195414	Cytoplasmic	+	DNA mismatch repair protein MutL		MBB5263657.1	FIG00000380	icw(1);DNA_repair,_bacterial_MutL-MutS_system	#N/A	#N/A	#N/A	#N/A	#N/A	#N/A	#N/A	#N/A	#N/A	#N/A	bi	fig|297314.1220.peg.1583	99.55
peg.752	HNP82_000756	JACHFW010000002	195434	196384	Cytoplasmic	+	tRNA dimethylallyltransferase (EC 2.5.1.75)		MBB5263658.1	FIG00000196	isu;tRNA_processing	#N/A	#N/A	#N/A	#N/A	#N/A	#N/A	#N/A	#N/A	#N/A	#N/A	bi	fig|297314.1220.peg.1582	100
peg.753	HNP82_000757	JACHFW010000002	196377	197663	Cytoplasmic	+	Aluminum resistance protein		MBB5263659.1	FIG00774347	ff	#N/A	#N/A	#N/A	#N/A	#N/A	#N/A	#N/A	#N/A	#N/A	#N/A	bi	fig|297314.1220.peg.1581	100
peg.754	HNP82_000758	JACHFW010000002	197825	198517	CytoplasmicMembrane	+	DNA repair protein RadC		MBB5263660.1	FIG00037431	isu;Bacterial_cell_division_cluster isu;DNA_repair,_bacterial	#N/A	#N/A	#N/A	#N/A	#N/A	#N/A	#N/A	#N/A	#N/A	#N/A	bi	fig|297314.1220.peg.1580	100
peg.755	HNP82_000759	JACHFW010000002	198595	199617	Cytoplasmic	+	Rod shape-determining protein MreB		MBB5263661.1	FIG00065314	icw(2);Bacterial_cell_division_cluster icw(2);Bacterial_Cell_Division icw(2);Bacterial_Cytoskeleton	#N/A	#N/A	#N/A	#N/A	#N/A	#N/A	#N/A	#N/A	#N/A	#N/A	bi	fig|297314.1220.peg.1579	100
peg.756	HNP82_000760	JACHFW010000002	199633	200589	Cytoplasmic	+	Rod shape-determining protein MreC		MBB5263662.1	FIG00000460	icw(4);Bacterial_cell_division_cluster icw(4);Bacterial_Cell_Division isu;CBSS-354.1.peg.2917 icw(4);Bacterial_Cytoskeleton	#N/A	#N/A	#N/A	#N/A	#N/A	#N/A	#N/A	#N/A	#N/A	#N/A	bi	fig|297314.1220.peg.1578	100
peg.757	HNP82_000761	JACHFW010000002	200608	201120	CytoplasmicMembrane	+	Rod shape-determining protein MreD		MBB5263663.1	FIG00001024	icw(1);Bacterial_cell_division_cluster icw(2);Bacterial_Cell_Division icw(1);CBSS-354.1.peg.2917 icw(2);Bacterial_Cytoskeleton	#N/A	#N/A	#N/A	#N/A	#N/A	#N/A	#N/A	#N/A	#N/A	#N/A	bi	fig|297314.1220.peg.1577	100
peg.758	HNP82_000762	JACHFW010000002	201113	203971	CytoplasmicMembrane	+	Cell division protein FtsI [Peptidoglycan synthetase] (EC 2.4.1.129) @ Penicillin-binding protein 2 (PBP-2)		MBB5263664.1	FIG01304964	icw(3);Bacterial_cell_division_cluster idu(4);Bacterial_Cell_Division isu;CBSS-83331.1.peg.3039 isu;CBSS-83331.1.peg.3039 isu;16S_rRNA_modification_within_P_site_of_ribosome isu;16S_rRNA_modification_within_P_site_of_ribosome idu(4);Flagellum_in_Campylobacter idu(4);Bacterial_Cytoskeleton icw(1);Peptidoglycan_Biosynthesis icw(1);Peptidoglycan_Biosynthesis	#N/A	#N/A	#N/A	#N/A	#N/A	#N/A	#N/A	#N/A	#N/A	#N/A	bi	fig|297314.1220.peg.1576	99.58
peg.759	HNP82_000763	JACHFW010000002	204084	204875	CytoplasmicMembrane	+	Septum site-determining protein MinD		MBB5263665.1	FIG00000519	isu;Septum_site-determining_cluster_Min icw(3);Bacterial_cell_division_cluster icw(3);Bacterial_Cell_Division icw(3);Bacterial_Cytoskeleton	#N/A	#N/A	#N/A	#N/A	#N/A	#N/A	#N/A	#N/A	#N/A	#N/A	bi	fig|297314.1220.peg.1575	100
peg.760	HNP82_000764	JACHFW010000002	204893	205186	Cytoplasmic	+	Cell division topological specificity factor MinE		MBB5263666.1		icw(1);Septum_site-determining_cluster_Min icw(4);Bacterial_cell_division_cluster icw(5);Bacterial_Cell_Division icw(5);Bacterial_Cytoskeleton	#N/A	#N/A	#N/A	#N/A	#N/A	#N/A	#N/A	#N/A	#N/A	#N/A	bi	fig|297314.1220.peg.1574	100
peg.761	HNP82_000765	JACHFW010000002	205170	206309	CytoplasmicMembrane	+	Cell division protein FtsW		MBB5263667.1	FIG00000025	icw(1);Bacterial_Cell_Division icw(1);Bacterial_Cytoskeleton	#N/A	#N/A	#N/A	#N/A	#N/A	#N/A	#N/A	#N/A	#N/A	#N/A	bi	fig|297314.1220.peg.1573	100
peg.762	HNP82_000766	JACHFW010000002	206317	206712	Cytoplasmic	+	Methylglyoxal synthase (EC 4.2.3.3)		MBB5263668.1	FIG00000967	idu(1);Methylglyoxal_Metabolism	#N/A	#N/A	#N/A	#N/A	#N/A	#N/A	#N/A	#N/A	#N/A	#N/A	bi	fig|297314.1220.peg.1572	100
peg.763	HNP82_000767	JACHFW010000002	206819	207805	CytoplasmicMembrane	+	D-alanyl-D-alanine carboxypeptidase (EC 3.4.16.4)		MBB5263669.1	FIG00561498	idu(6);Murein_Hydrolases idu(6);CBSS-84588.1.peg.1247 idu(6);Metallocarboxypeptidases_(EC_3.4.17.-) idu(6);Peptidoglycan_Biosynthesis	#N/A	#N/A	#N/A	#N/A	#N/A	#N/A	#N/A	#N/A	#N/A	#N/A	bi	fig|297314.1220.peg.1571	99.7
peg.764	HNP82_000768	JACHFW010000002	207997	208416	Unknown	+	FIG00515532: hypothetical protein		MBB5263670.1	FIG00515528	ff	#N/A	#N/A	#N/A	#N/A	#N/A	#N/A	#N/A	#N/A	#N/A	#N/A	bi	fig|297314.1220.peg.1570	100
peg.765	HNP82_000769	JACHFW010000002	208716	208507	CytoplasmicMembrane	-	DUF378 domain-containing protein		MBB5263671.1			#N/A	#N/A	#N/A	#N/A	#N/A	#N/A	#N/A	#N/A	#N/A	#N/A	bi	fig|297314.1220.peg.1569	100
peg.766	HNP82_000770	JACHFW010000002	208869	209816	Cytoplasmic	+	COG1242: Predicted Fe-S oxidoreductase		MBB5263672.1	FIG00001867	idu(1);An_Fe-S_oxireductase_coupled_with_a_methyltransferase	#N/A	#N/A	#N/A	#N/A	#N/A	#N/A	#N/A	#N/A	#N/A	#N/A	bi	fig|297314.1220.peg.1568	99.68
peg.767	HNP82_000771	JACHFW010000002	209846	211276	Cytoplasmic	+	Membrane-fusion protein		MBB5263673.1			#N/A	#N/A	#N/A	#N/A	#N/A	#N/A	#N/A	#N/A	#N/A	#N/A	bi	fig|297314.1220.peg.1567	100
peg.768	HNP82_000772	JACHFW010000002	211300	212010	Cytoplasmic	+	Hypothetical protein YggS, proline synthase co-transcribed bacterial homolog PROSC		MBB5263674.1	FIG00003955	isu;A_Hypothetical_Protein_Related_to_Proline_Metabolism	#N/A	#N/A	#N/A	#N/A	#N/A	#N/A	#N/A	#N/A	#N/A	#N/A	bi	fig|297314.1220.peg.1566	100
peg.769	HNP82_000773	JACHFW010000002	212023	212658	Unknown	+	FIG001960: FtsZ-interacting protein related to cell division		MBB5263675.1	FIG00001960	ff	#N/A	#N/A	#N/A	#N/A	#N/A	#N/A	#N/A	#N/A	#N/A	#N/A	bi	fig|297314.1220.peg.1565	100
peg.770	HNP82_000774	JACHFW010000002	212704	213387	Cytoplasmic	+	Cell division initiation protein DivIVA		MBB5263676.1	FIG00001414	isu;Bacterial_Cell_Division isu;Bacterial_Cytoskeleton	#N/A	#N/A	#N/A	#N/A	#N/A	#N/A	#N/A	#N/A	#N/A	#N/A	bi	fig|297314.1220.peg.1564	100
peg.771	HNP82_000775	JACHFW010000002	213513	214610	Cytoplasmic	+	3-dehydroquinate synthase (EC 4.2.3.4)		MBB5263677.1	FIG00000224	isu;Chorismate_Synthesis isu;Common_Pathway_For_Synthesis_of_Aromatic_Compounds_(DAHP_synthase_to_chorismate)	#N/A	#N/A	#N/A	#N/A	#N/A	#N/A	#N/A	#N/A	#N/A	#N/A	bi	fig|297314.1220.peg.1563	100
peg.772	HNP82_000776	JACHFW010000002	214627	215163	CytoplasmicMembrane	+	Lipoprotein signal peptidase (EC 3.4.23.36)		MBB5263678.1	FIG00000081	isu;Signal_peptidase isu;Sex_pheromones_in_Enterococcus_faecalis_and_other_Firmicutes isu;CBSS-36873.1.peg.4752 isu;Lipoprotein_Biosynthesis	#N/A	#N/A	#N/A	#N/A	#N/A	#N/A	#N/A	#N/A	#N/A	#N/A	bi	fig|297314.1220.peg.1562	99.44
peg.773	HNP82_000777	JACHFW010000002	215156	216073	Cytoplasmic	+	Ribosomal large subunit pseudouridine synthase D (EC 4.2.1.70)		MBB5263679.1	FIG00000124	isu;Ribosome_biogenesis_bacterial isu;RNA_pseudouridine_syntheses	#N/A	#N/A	#N/A	#N/A	#N/A	#N/A	#N/A	#N/A	#N/A	#N/A	bi	fig|297314.1220.peg.1561	100
peg.774	HNP82_000778	JACHFW010000002	216403	216570	Cytoplasmic	+	transcriptional regulator with XRE-family HTH domain		MBB5263680.1			#N/A	#N/A	#N/A	#N/A	#N/A	#N/A	#N/A	#N/A	#N/A	#N/A	bi	fig|297314.1220.peg.1560	100
peg.775	HNP82_000779	JACHFW010000002	216782	217459	Cytoplasmic	+	Two-component response regulator vanRB		MBB5263681.1			#N/A	#N/A	#N/A	#N/A	#N/A	#N/A	#N/A	#N/A	#N/A	#N/A	bi	fig|297314.1220.peg.402	52.89
peg.776	HNP82_000780	JACHFW010000002	217440	218801	Cytoplasmic	+	two-component sensor kinase		MBB5263682.1	FIG01520253	ff	#N/A	#N/A	#N/A	#N/A	#N/A	#N/A	#N/A	#N/A	#N/A	#N/A	uni	fig|297314.1220.peg.745	32
peg.777	HNP82_000781	JACHFW010000002	218888	218986	Unknown	+	hypothetical protein		MBB5263683.1			#N/A	#N/A	#N/A	#N/A	#N/A	#N/A	#N/A	#N/A	#N/A	#N/A	-		0
peg.778	HNP82_000782	JACHFW010000002	220332	221894	Cytoplasmic	+	Mobile element protein		MBB5263684.1	FIG01306568	ff	#N/A	#N/A	#N/A	#N/A	#N/A	#N/A	#N/A	#N/A	#N/A	#N/A	-		0
peg.779	HNP82_000783	JACHFW010000002	221901	222677	Cytoplasmic	+	Mobile element protein		MBB5263685.1	FIG01306568	ff	#N/A	#N/A	#N/A	#N/A	#N/A	#N/A	#N/A	#N/A	#N/A	#N/A	uni	fig|297314.1220.peg.1787	38.18
peg.780	HNP82_000784	JACHFW010000002	223156	222731	CytoplasmicMembrane	-	hypothetical protein		MBB5263686.1			#N/A	#N/A	#N/A	#N/A	#N/A	#N/A	#N/A	#N/A	#N/A	#N/A	-		0
peg.781	HNP82_000785	JACHFW010000002	224104	223178	Unknown	-	putative esterase		MBB5263687.1	FIG00016132	ff	#N/A	#N/A	#N/A	#N/A	#N/A	#N/A	#N/A	#N/A	#N/A	#N/A	-		0
peg.782	HNP82_000786	JACHFW010000002	224990	224187	Cytoplasmic	-	FIG01291636: hypothetical protein		MBB5263688.1	FIG01291632	ff	#N/A	#N/A	#N/A	#N/A	#N/A	#N/A	#N/A	#N/A	#N/A	#N/A	-		0
peg.783	HNP82_000787	JACHFW010000002	225329	225742	Cytoplasmic	+	hypothetical protein		MBB5263689.1			#N/A	#N/A	#N/A	#N/A	#N/A	#N/A	#N/A	#N/A	#N/A	#N/A	-		0
peg.784	HNP82_000788	JACHFW010000002	225854	226249	Unknown	+	replication protein		MBB5263690.1	FIG01342770	ff	#N/A	#N/A	#N/A	#N/A	#N/A	#N/A	#N/A	#N/A	#N/A	#N/A	-		0
peg.785	HNP82_000789	JACHFW010000002	226433	227377	Cytoplasmic	+	FIG00527453: hypothetical protein		MBB5263691.1	FIG01371541	ff	#N/A	#N/A	#N/A	#N/A	#N/A	#N/A	#N/A	#N/A	#N/A	#N/A	-		0
peg.786	HNP82_000790	JACHFW010000002	228386	227775	Cytoplasmic	-	hypothetical protein		MBB5263692.1			#N/A	#N/A	#N/A	#N/A	#N/A	#N/A	#N/A	#N/A	#N/A	#N/A	-		0
peg.787	HNP82_000791	JACHFW010000002	229282	228563	Cytoplasmic	-	Transcription accessory protein (S1 RNA-binding domain)		MBB5263693.1	FIG00001712	idu(1);CBSS-243265.1.peg.198 idu(1);Cell_division-ribosomal_stress_proteins_cluster idu(1);Transcription_factors_bacterial	#N/A	#N/A	#N/A	#N/A	#N/A	#N/A	#N/A	#N/A	#N/A	#N/A	-		0
peg.788	HNP82_000792	JACHFW010000002	230519	229554	Cytoplasmic	-	Arabinose operon regulatory protein		MBB5263694.1	FIG00002890	ff	#N/A	#N/A	#N/A	#N/A	#N/A	#N/A	#N/A	#N/A	#N/A	#N/A	uni	fig|297314.1220.peg.635	35.23
peg.789	HNP82_000793	JACHFW010000002	230747	231325	CytoplasmicMembrane	+	Substrate-specific component BL0695 of predicted ECF transporter		MBB5263695.1	FIG00013534	icw(4);ECF_class_transporters	#N/A	#N/A	#N/A	#N/A	#N/A	#N/A	#N/A	#N/A	#N/A	#N/A	-		0
peg.790	HNP82_000794	JACHFW010000002	231325	232062	CytoplasmicMembrane	+	Transmembrane component BL0694 of energizing module of predicted ECF transporter		MBB5263696.1	FIG00010442	icw(1);ECF_class_transporters	#N/A	#N/A	#N/A	#N/A	#N/A	#N/A	#N/A	#N/A	#N/A	#N/A	-		0
peg.791	HNP82_000795	JACHFW010000002	232145	233569	CytoplasmicMembrane	+	Duplicated ATPase component BL0693 of energizing module of predicted ECF transporter		MBB5263697.1	FIG00340292	icw(3);ECF_class_transporters	#N/A	#N/A	#N/A	#N/A	#N/A	#N/A	#N/A	#N/A	#N/A	#N/A	uni	fig|297314.1220.peg.480	34.58
peg.792	HNP82_000796	JACHFW010000002	234571	233579	Cytoplasmic	-	Arabinose operon regulatory protein		MBB5263698.1	FIG00002890	ff	#N/A	#N/A	#N/A	#N/A	#N/A	#N/A	#N/A	#N/A	#N/A	#N/A	uni	fig|297314.1220.peg.1931	37.5
peg.793	HNP82_000797	JACHFW010000002	234773	235357	CytoplasmicMembrane	+	Substrate-specific component BL0695 of predicted ECF transporter		MBB5263699.1	FIG00013534	icw(5);ECF_class_transporters	#N/A	#N/A	#N/A	#N/A	#N/A	#N/A	#N/A	#N/A	#N/A	#N/A	-		0
peg.794	HNP82_000798	JACHFW010000002	235357	236097	CytoplasmicMembrane	+	Transmembrane component BL0694 of energizing module of predicted ECF transporter		MBB5263700.1	FIG00010442	icw(1);ECF_class_transporters	#N/A	#N/A	#N/A	#N/A	#N/A	#N/A	#N/A	#N/A	#N/A	#N/A	-		0
peg.795	HNP82_000799	JACHFW010000002	236110	237582	CytoplasmicMembrane	+	Duplicated ATPase component BL0693 of energizing module of predicted ECF transporter		MBB5263701.1	FIG00340292	icw(2);ECF_class_transporters	#N/A	#N/A	#N/A	#N/A	#N/A	#N/A	#N/A	#N/A	#N/A	#N/A	uni	fig|297314.1220.peg.62	33.5
peg.796	HNP82_000800	JACHFW010000002	237579	239324	CytoplasmicMembrane	+	ABC-type multidrug transport system, ATPase and permease components		MBB5263702.1	FIG00801376	ff	#N/A	#N/A	#N/A	#N/A	#N/A	#N/A	#N/A	#N/A	#N/A	#N/A	uni	fig|297314.1220.peg.128	34.28
peg.797	HNP82_000801	JACHFW010000002	239339	241075	CytoplasmicMembrane	+	Transport ATP-binding protein CydC		MBB5263703.1	FIG00046358	idu(1);Terminal_cytochrome_d_ubiquinol_oxidases idu(1);Terminal_cytochrome_oxidases	#N/A	#N/A	#N/A	#N/A	#N/A	#N/A	#N/A	#N/A	#N/A	#N/A	uni	fig|297314.1220.peg.128	36.81
peg.798	HNP82_000802	JACHFW010000002	241086	241469	Cytoplasmic	+	Multi antimicrobial extrusion protein (Na(+)/drug antiporter), MATE family of MDR efflux pumps		MBB5263704.1	FIG00000402	idu(31);Riboflavin,_FMN_and_FAD_metabolism_in_plants idu(31);Multidrug_Resistance_Efflux_Pumps	#N/A	#N/A	#N/A	#N/A	#N/A	#N/A	#N/A	#N/A	#N/A	#N/A	-		0
peg.799	HNP82_000803	JACHFW010000002	241494	241883	Cytoplasmic	+	Rrf2 family protein		MBB5263705.1			#N/A	#N/A	#N/A	#N/A	#N/A	#N/A	#N/A	#N/A	#N/A	#N/A	uni	fig|297314.1220.peg.113	26.72
peg.800	HNP82_000804	JACHFW010000002	243054	242074	Cytoplasmic	-	Transcriptional regulator, AraC family		MBB5263706.1			#N/A	#N/A	#N/A	#N/A	#N/A	#N/A	#N/A	#N/A	#N/A	#N/A	uni	fig|297314.1220.peg.2410	31.97
peg.801	HNP82_000805	JACHFW010000002	243241	243852	CytoplasmicMembrane	+	Substrate-specific component BL0695 of predicted ECF transporter		MBB5263707.1	FIG00013534	icw(2);ECF_class_transporters	#N/A	#N/A	#N/A	#N/A	#N/A	#N/A	#N/A	#N/A	#N/A	#N/A	-		0
peg.802	HNP82_000806	JACHFW010000002	243849	244574	CytoplasmicMembrane	+	Transmembrane component BL0694 of energizing module of predicted ECF transporter		MBB5263708.1	FIG00010442	idu(2);ECF_class_transporters	#N/A	#N/A	#N/A	#N/A	#N/A	#N/A	#N/A	#N/A	#N/A	#N/A	-		0
peg.803	HNP82_000807	JACHFW010000002	244571	246094	CytoplasmicMembrane	+	Duplicated ATPase component BL0693 of energizing module of predicted ECF transporter		MBB5263709.1	FIG00340292	icw(1);ECF_class_transporters	#N/A	#N/A	#N/A	#N/A	#N/A	#N/A	#N/A	#N/A	#N/A	#N/A	uni	fig|297314.1220.peg.480	31.33
peg.804	HNP82_000808	JACHFW010000002	246091	247854	CytoplasmicMembrane	+	FIG00522828: hypothetical protein		MBB5263710.1	FIG00522827	ff	#N/A	#N/A	#N/A	#N/A	#N/A	#N/A	#N/A	#N/A	#N/A	#N/A	uni	fig|297314.1220.peg.638	32.79
peg.805	HNP82_000809	JACHFW010000002	247847	249556	CytoplasmicMembrane	+	Export ABC transporter		MBB5263711.1	FIG00668190	ff	#N/A	#N/A	#N/A	#N/A	#N/A	#N/A	#N/A	#N/A	#N/A	#N/A	uni	fig|297314.1220.peg.127	35.1
peg.806	HNP82_000810	JACHFW010000002	249569	249952	Cytoplasmic	+	Multi antimicrobial extrusion protein (Na(+)/drug antiporter), MATE family of MDR efflux pumps		MBB5263712.1	FIG00000402	icw(1);Riboflavin,_FMN_and_FAD_metabolism_in_plants icw(1);Multidrug_Resistance_Efflux_Pumps	#N/A	#N/A	#N/A	#N/A	#N/A	#N/A	#N/A	#N/A	#N/A	#N/A	-		0
peg.807	HNP82_000811	JACHFW010000002	249976	250368	Cytoplasmic	+	Predicted transcriptional regulator of NADH dehydrogenase, Rrf2 family		MBB5263713.1		isu;Rrf2_family_transcriptional_regulators	#N/A	#N/A	#N/A	#N/A	#N/A	#N/A	#N/A	#N/A	#N/A	#N/A	uni	fig|297314.1220.peg.113	30
peg.808	HNP82_000812	JACHFW010000002	250520	251128	Cytoplasmic	+	SAM-dependent methyltransferase		MBB5263714.1			#N/A	#N/A	#N/A	#N/A	#N/A	#N/A	#N/A	#N/A	#N/A	#N/A	uni	fig|297314.1220.peg.907	29.61
peg.809	HNP82_000813	JACHFW010000002	251193	251753	Cytoplasmic	+	Transcriptional regulator, TetR family		MBB5263715.1			#N/A	#N/A	#N/A	#N/A	#N/A	#N/A	#N/A	#N/A	#N/A	#N/A	uni	fig|297314.1220.peg.129	40.98
peg.810	HNP82_000814	JACHFW010000002	251868	253223	CytoplasmicMembrane	+	Multi antimicrobial extrusion protein (Na(+)/drug antiporter), MATE family of MDR efflux pumps		MBB5263716.1	FIG00000402	icw(1);Riboflavin,_FMN_and_FAD_metabolism_in_plants icw(1);Multidrug_Resistance_Efflux_Pumps	#N/A	#N/A	#N/A	#N/A	#N/A	#N/A	#N/A	#N/A	#N/A	#N/A	uni	fig|297314.1220.peg.2646	28.68
peg.811	HNP82_000815	JACHFW010000002	253252	253683	Cytoplasmic	+	Rrf2 family protein		MBB5263717.1			#N/A	#N/A	#N/A	#N/A	#N/A	#N/A	#N/A	#N/A	#N/A	#N/A	uni	fig|297314.1220.peg.113	27.93
peg.812	HNP82_000816	JACHFW010000002	253855	254250	Cytoplasmic	+	hypothetical protein		MBB5263718.1			#N/A	#N/A	#N/A	#N/A	#N/A	#N/A	#N/A	#N/A	#N/A	#N/A	uni	fig|297314.1220.peg.1560	92.11
peg.813	HNP82_000817	JACHFW010000002	254461	255135	Cytoplasmic	+	Two-component response regulator vanRB		MBB5263719.1			#N/A	#N/A	#N/A	#N/A	#N/A	#N/A	#N/A	#N/A	#N/A	#N/A	uni	fig|297314.1220.peg.402	51.11
peg.814	HNP82_000818	JACHFW010000002	255119	256480	Cytoplasmic	+	two-component sensor kinase		MBB5263720.1	FIG01520253	ff	#N/A	#N/A	#N/A	#N/A	#N/A	#N/A	#N/A	#N/A	#N/A	#N/A	uni	fig|297314.1220.peg.745	29.01
peg.815	HNP82_000819	JACHFW010000002	256566	257075	CytoplasmicMembrane	+	Transcriptional regulator, XRE family		MBB5263721.1	FIG00822523	ff	#N/A	#N/A	#N/A	#N/A	#N/A	#N/A	#N/A	#N/A	#N/A	#N/A	uni	fig|297314.1220.peg.2053	39.71
peg.816	HNP82_000820	JACHFW010000002	257100	257573	CytoplasmicMembrane	+	hypothetical protein		MBB5263722.1			#N/A	#N/A	#N/A	#N/A	#N/A	#N/A	#N/A	#N/A	#N/A	#N/A	-		0
peg.817	HNP82_000821	JACHFW010000002	257600	257959	Cytoplasmic	+	two-component sensor kinase		MBB5263723.1	FIG01520253	ff	#N/A	#N/A	#N/A	#N/A	#N/A	#N/A	#N/A	#N/A	#N/A	#N/A	uni	fig|297314.1220.peg.1210	44.12
peg.818	HNP82_000822	JACHFW010000002	258225	258653	Cytoplasmic	+	Transcriptional regulator, XRE family		MBB5263724.1			#N/A	#N/A	#N/A	#N/A	#N/A	#N/A	#N/A	#N/A	#N/A	#N/A	uni	fig|297314.1220.peg.1690	40.68
peg.819	HNP82_000823	JACHFW010000002	258715	258966	CytoplasmicMembrane	+	two-component sensor kinase		MBB5263725.1	FIG01520253	ff	#N/A	#N/A	#N/A	#N/A	#N/A	#N/A	#N/A	#N/A	#N/A	#N/A	-		0
peg.820	HNP82_000824	JACHFW010000002	259290	260015	Cytoplasmic	+	Two-component response regulator		MBB5263726.1			#N/A	#N/A	#N/A	#N/A	#N/A	#N/A	#N/A	#N/A	#N/A	#N/A	uni	fig|297314.1220.peg.1981	88.28
peg.821	HNP82_000825	JACHFW010000002	260012	261298	CytoplasmicMembrane	+	Two-component sensor histidine kinase		MBB5263727.1			#N/A	#N/A	#N/A	#N/A	#N/A	#N/A	#N/A	#N/A	#N/A	#N/A	uni	fig|297314.1220.peg.1982	87.15
peg.822	HNP82_000826	JACHFW010000002	261467	261637	CytoplasmicMembrane	+	putative membrane protein		MBB5263728.1			#N/A	#N/A	#N/A	#N/A	#N/A	#N/A	#N/A	#N/A	#N/A	#N/A	uni	fig|297314.1220.peg.1983	89.29
peg.823	HNP82_000827	JACHFW010000002	261643	262353	CytoplasmicMembrane	+	ABC transporter, ATP-binding protein		MBB5263729.1			#N/A	#N/A	#N/A	#N/A	#N/A	#N/A	#N/A	#N/A	#N/A	#N/A	uni	fig|297314.1220.peg.1984	84.75
peg.824	HNP82_000828	JACHFW010000002	262337	263554	CytoplasmicMembrane	+	hypothetical protein		MBB5263730.1			#N/A	#N/A	#N/A	#N/A	#N/A	#N/A	#N/A	#N/A	#N/A	#N/A	uni	fig|297314.1220.peg.1985	75.73
peg.825	HNP82_000829	JACHFW010000002	263557	263778	Unknown	+	hypothetical protein		MBB5263731.1			#N/A	#N/A	#N/A	#N/A	#N/A	#N/A	#N/A	#N/A	#N/A	#N/A	-		0
peg.826	HNP82_000830	JACHFW010000002	263928	265046	Cytoplasmic	+	Transcriptional regulator		MBB5263732.1			#N/A	#N/A	#N/A	#N/A	#N/A	#N/A	#N/A	#N/A	#N/A	#N/A	uni	fig|297314.1220.peg.1465	45.1
peg.827	HNP82_000831	JACHFW010000002	265047	265964	CytoplasmicMembrane	+	ABC transporter, ATP-binding protein		MBB5263733.1			#N/A	#N/A	#N/A	#N/A	#N/A	#N/A	#N/A	#N/A	#N/A	#N/A	uni	fig|297314.1220.peg.417	35.91
peg.828	HNP82_000832	JACHFW010000002	265961	266746	CytoplasmicMembrane	+	ABC transporter permease protein		MBB5263734.1			#N/A	#N/A	#N/A	#N/A	#N/A	#N/A	#N/A	#N/A	#N/A	#N/A	-		0
peg.829	HNP82_000833	JACHFW010000002	267303	268427	CytoplasmicMembrane	+	ABC transporter, permease protein		MBB5263735.1			#N/A	#N/A	#N/A	#N/A	#N/A	#N/A	#N/A	#N/A	#N/A	#N/A	bi	fig|297314.1220.peg.280	26.11
peg.830	HNP82_000834	JACHFW010000002	268443	269708	CytoplasmicMembrane	+	FIG00529180: hypothetical protein		MBB5263736.1	FIG00529177	ff	#N/A	#N/A	#N/A	#N/A	#N/A	#N/A	#N/A	#N/A	#N/A	#N/A	uni	fig|297314.1220.peg.281	28.36
peg.831	HNP82_000835	JACHFW010000002	269796	270974	CytoplasmicMembrane	+	FIG00528913: hypothetical protein		MBB5263737.1	FIG00528903	ff	#N/A	#N/A	#N/A	#N/A	#N/A	#N/A	#N/A	#N/A	#N/A	#N/A	uni	fig|297314.1220.peg.281	29.97
peg.832	HNP82_000836	JACHFW010000002	271015	271719	CytoplasmicMembrane	+	ABC transporter domain protein		MBB5263738.1	FIG01526565	ff	#N/A	#N/A	#N/A	#N/A	#N/A	#N/A	#N/A	#N/A	#N/A	#N/A	uni	fig|297314.1220.peg.1978	95.45
peg.833	HNP82_000837	JACHFW010000002	271719	272138	Unknown	+	hypothetical protein		MBB5263739.1			#N/A	#N/A	#N/A	#N/A	#N/A	#N/A	#N/A	#N/A	#N/A	#N/A	-		0
peg.834	HNP82_000838	JACHFW010000002	272178	272570	Cytoplasmic	+	Rrf2 family protein		MBB5263740.1			#N/A	#N/A	#N/A	#N/A	#N/A	#N/A	#N/A	#N/A	#N/A	#N/A	-		0
peg.835	HNP82_000839	JACHFW010000002	272833	273681	Cytoplasmic	+	O-methyltransferase domain protein		MBB5263741.1	FIG01226926	ff	#N/A	#N/A	#N/A	#N/A	#N/A	#N/A	#N/A	#N/A	#N/A	#N/A	-		0
peg.836	HNP82_000840	JACHFW010000002	273717	274235	CytoplasmicMembrane	+	hypothetical protein		MBB5263742.1			#N/A	#N/A	#N/A	#N/A	#N/A	#N/A	#N/A	#N/A	#N/A	#N/A	-		0
peg.837	HNP82_000841	JACHFW010000002	274311	275129	CytoplasmicMembrane	+	Gb|AAF35419.1		MBB5263743.1			#N/A	#N/A	#N/A	#N/A	#N/A	#N/A	#N/A	#N/A	#N/A	#N/A	-		0
peg.838	HNP82_000842	JACHFW010000002	275176	275661	CytoplasmicMembrane	+	hypothetical protein		MBB5263744.1			#N/A	#N/A	#N/A	#N/A	#N/A	#N/A	#N/A	#N/A	#N/A	#N/A	-		0
peg.839	HNP82_000843	JACHFW010000002	276667	275846	Cytoplasmic	-	hypothetical protein		MBB5263745.1			#N/A	#N/A	#N/A	#N/A	#N/A	#N/A	#N/A	#N/A	#N/A	#N/A	-		0
peg.840	HNP82_000844	JACHFW010000002	276798	277124	Cytoplasmic	+	hypothetical protein		MBB5263746.1			#N/A	#N/A	#N/A	#N/A	#N/A	#N/A	#N/A	#N/A	#N/A	#N/A	uni	fig|297314.1220.peg.2053	28.57
peg.841	HNP82_000845	JACHFW010000002	277949	277173	CytoplasmicMembrane	-	NPQTN specific sortase B		MBB5263747.1	FIG00002385	ff	#N/A	#N/A	#N/A	#N/A	#N/A	#N/A	#N/A	#N/A	#N/A	#N/A	uni	fig|297314.1220.peg.2114	29.34
peg.842	HNP82_000846	JACHFW010000002	278557	277946	Cytoplasmic	-	Resolvase/integrase		MBB5263748.1			#N/A	#N/A	#N/A	#N/A	#N/A	#N/A	#N/A	#N/A	#N/A	#N/A	-		0
peg.843	HNP82_000847	JACHFW010000002	278842	279492	Unknown	+	hypothetical protein		MBB5263749.1			#N/A	#N/A	#N/A	#N/A	#N/A	#N/A	#N/A	#N/A	#N/A	#N/A	-		0
peg.844	HNP82_000848	JACHFW010000002	279492	279587	Unknown	+	hypothetical protein		MBB5263750.1			#N/A	#N/A	#N/A	#N/A	#N/A	#N/A	#N/A	#N/A	#N/A	#N/A	-		0
peg.845	HNP82_000849	JACHFW010000002	279511	279783	Cytoplasmic	+	hypothetical protein		MBB5263751.1			#N/A	#N/A	#N/A	#N/A	#N/A	#N/A	#N/A	#N/A	#N/A	#N/A	uni	fig|297314.1220.peg.1207	34.07
peg.846	HNP82_000850	JACHFW010000002	279977	280429	Cytoplasmic	+	Response regulator of the LytR/AlgR family		MBB5263752.1			#N/A	#N/A	#N/A	#N/A	#N/A	#N/A	#N/A	#N/A	#N/A	#N/A	-		0
peg.847	HNP82_000851	JACHFW010000002	280442	281011	Unknown	+	Phytoene dehydrogenase and related proteins		MBB5263753.1		isu;Carotenoids	#N/A	#N/A	#N/A	#N/A	#N/A	#N/A	#N/A	#N/A	#N/A	#N/A	-		0
peg.848	HNP82_000852	JACHFW010000002	281095	281655	Cytoplasmic	+	RNA polymerase sigma-54 factor RpoN		MBB5263754.1	FIG00006092	idu(1);Flagellar_motility idu(1);Flagellum idu(1);Transcription_initiation,_bacterial_sigma_factors	#N/A	#N/A	#N/A	#N/A	#N/A	#N/A	#N/A	#N/A	#N/A	#N/A	-		0
peg.849	HNP82_000853	JACHFW010000002	281652	282392	Cytoplasmic	+	hypothetical protein		MBB5263755.1			#N/A	#N/A	#N/A	#N/A	#N/A	#N/A	#N/A	#N/A	#N/A	#N/A	-		0
peg.850	HNP82_000854	JACHFW010000002	282548	283099	Cytoplasmic	+	hypothetical protein		MBB5263756.1			#N/A	#N/A	#N/A	#N/A	#N/A	#N/A	#N/A	#N/A	#N/A	#N/A	-		0
peg.851	HNP82_000855	JACHFW010000002	283188	283412	Unknown	+	hypothetical protein		MBB5263757.1			#N/A	#N/A	#N/A	#N/A	#N/A	#N/A	#N/A	#N/A	#N/A	#N/A	uni	fig|297314.1220.peg.2053	39.47
peg.852	HNP82_000856	JACHFW010000002	283390	283605	Cytoplasmic	+	hypothetical protein		MBB5263758.1			#N/A	#N/A	#N/A	#N/A	#N/A	#N/A	#N/A	#N/A	#N/A	#N/A	-		0
peg.853	HNP82_000857	JACHFW010000002	283726	284952	Cytoplasmic	+	ATPase component BioM of energizing module of biotin ECF transporter		MBB5263759.1	FIG00040248	icw(1);ECF_class_transporters idu(4);Biotin_biosynthesis	#N/A	#N/A	#N/A	#N/A	#N/A	#N/A	#N/A	#N/A	#N/A	#N/A	bi	fig|297314.1220.peg.1742	38.41
peg.854	HNP82_000858	JACHFW010000002	284949	285347	CytoplasmicMembrane	+	Substrate-specific component BL0695 of predicted ECF transporter		MBB5263760.1	FIG00013534	icw(2);ECF_class_transporters	#N/A	#N/A	#N/A	#N/A	#N/A	#N/A	#N/A	#N/A	#N/A	#N/A	-		0
peg.855	HNP82_000859	JACHFW010000002	285347	286441	CytoplasmicMembrane	+	Duplicated ATPase component BL0693 of energizing module of predicted ECF transporter		MBB5263761.1	FIG00340292	idu(3);ECF_class_transporters	#N/A	#N/A	#N/A	#N/A	#N/A	#N/A	#N/A	#N/A	#N/A	#N/A	uni	fig|297314.1220.peg.580	32.67
peg.856	HNP82_000860	JACHFW010000002	286447	286620	Unknown	+	Multi antimicrobial extrusion protein (Na(+)/drug antiporter), MATE family of MDR efflux pumps		MBB5263762.1	FIG00000402	idu(31);Riboflavin,_FMN_and_FAD_metabolism_in_plants idu(31);Multidrug_Resistance_Efflux_Pumps	#N/A	#N/A	#N/A	#N/A	#N/A	#N/A	#N/A	#N/A	#N/A	#N/A	-		0
peg.857	HNP82_000861	JACHFW010000002	288126	287062	CytoplasmicMembrane	-	sensor histidine kinase		MBB5263763.1	FIG00431356	ff	#N/A	#N/A	#N/A	#N/A	#N/A	#N/A	#N/A	#N/A	#N/A	#N/A	bi	fig|297314.1220.peg.2039	100
peg.858	HNP82_000862	JACHFW010000002	288797	288123	Cytoplasmic	-	Two-component response regulator colocalized with HrtAB transporter		MBB5263764.1	FIG00011651	ff	#N/A	#N/A	#N/A	#N/A	#N/A	#N/A	#N/A	#N/A	#N/A	#N/A	bi	fig|297314.1220.peg.2038	100
peg.859	HNP82_000863	JACHFW010000002	289050	290807	CytoplasmicMembrane	+	Lipid A export ATP-binding/permease protein MsbA		MBB5263765.1	FIG00017059	ff	#N/A	#N/A	#N/A	#N/A	#N/A	#N/A	#N/A	#N/A	#N/A	#N/A	bi	fig|297314.1220.peg.2037	100
peg.860	HNP82_000864	JACHFW010000002	290807	292642	CytoplasmicMembrane	+	probable permease protein of ABC transporter system		MBB5263766.1	FIG00672379	ff	#N/A	#N/A	#N/A	#N/A	#N/A	#N/A	#N/A	#N/A	#N/A	#N/A	bi	fig|297314.1220.peg.2036	100
peg.861	HNP82_000865	JACHFW010000002	292661	293263	CytoplasmicMembrane	+	Cytidylate kinase (EC 2.7.4.25)		MBB5263767.1			#N/A	#N/A	#N/A	#N/A	#N/A	#N/A	#N/A	#N/A	#N/A	#N/A	bi	fig|297314.1220.peg.2035	100
peg.862	HNP82_000866	JACHFW010000002	296895	293341	CytoplasmicMembrane	-	ABC-type antimicrobial peptide transport system, ATPase component		MBB5263768.1	FIG01288836	ff	N	N	GT4	N	N	1	#N/A	#N/A	#N/A	#N/A	bi	fig|297314.1220.peg.2034	99.92
peg.863	HNP82_000867	JACHFW010000002	297595	298233	CytoplasmicMembrane	+	FIG00530467: hypothetical protein		MBB5263769.1	FIG00530465	ff	#N/A	#N/A	#N/A	#N/A	#N/A	#N/A	#N/A	#N/A	#N/A	#N/A	bi	fig|297314.1220.peg.2033	100
peg.864	HNP82_000868	JACHFW010000002	298574	298930	Unknown	+	hypothetical protein		MBB5263770.1			#N/A	#N/A	#N/A	#N/A	#N/A	#N/A	#N/A	#N/A	#N/A	#N/A	bi	fig|297314.1220.peg.2032	99.15
peg.865	HNP82_000869	JACHFW010000002	299086	300174	Cytoplasmic	+	Tyrosine recombinase XerC		MBB5263771.1	FIG00600726	isu;CBSS-323850.3.peg.3269	#N/A	#N/A	#N/A	#N/A	#N/A	#N/A	#N/A	#N/A	#N/A	#N/A	bi	fig|297314.1220.peg.2031	99.72
peg.866	HNP82_000870	JACHFW010000002	300383	301132	Cytoplasmic	+	tRNA(Cytosine32)-2-thiocytidine synthetase		MBB5263772.1	FIG00138938	ff	#N/A	#N/A	#N/A	#N/A	#N/A	#N/A	#N/A	#N/A	#N/A	#N/A	bi	fig|297314.1220.peg.2030	100
peg.867	HNP82_000871	JACHFW010000002	301509	301114	CytoplasmicMembrane	-	hypothetical protein		MBB5263773.1			#N/A	#N/A	#N/A	#N/A	#N/A	#N/A	#N/A	#N/A	#N/A	#N/A	bi	fig|297314.1220.peg.2029	99.24
peg.868	HNP82_000872	JACHFW010000002	301815	302432	Cytoplasmic	+	SOS-response repressor and protease LexA (EC 3.4.21.88)		MBB5263774.1	FIG00000510	idu(1);DNA_repair,_bacterial_UmuCD_system idu(1);DNA_repair,_bacterial	#N/A	#N/A	#N/A	#N/A	#N/A	#N/A	#N/A	#N/A	#N/A	#N/A	bi	fig|297314.1220.peg.2027	100
peg.869	HNP82_000873	JACHFW010000002	302617	303837	Cytoplasmic	+	6-phosphofructokinase (EC 2.7.1.11)		MBB5263775.1	FIG00058830	idu(4);N-Acetyl-Galactosamine_and_Galactosamine_Utilization idu(4);Glycolysis_and_Gluconeogenesis,_including_Archaeal_enzymes idu(4);Glycolysis_and_Gluconeogenesis idu(4);D-Tagatose_and_Galactitol_Utilization	#N/A	#N/A	#N/A	#N/A	#N/A	#N/A	#N/A	#N/A	#N/A	#N/A	bi	fig|297314.1220.peg.2026	99.26
peg.870	HNP82_000874	JACHFW010000002	304311	303958	Unknown	-	Ribosomal silencing factor RsfA (former Iojap)		MBB5263776.1	FIG00135315	ff	#N/A	#N/A	#N/A	#N/A	#N/A	#N/A	#N/A	#N/A	#N/A	#N/A	bi	fig|297314.1220.peg.2025	100
peg.871	HNP82_000875	JACHFW010000002	304903	304304	Cytoplasmic	-	Hydrolase (HAD superfamily), YqeK		MBB5263777.1	FIG00014849	ff	#N/A	#N/A	#N/A	#N/A	#N/A	#N/A	#N/A	#N/A	#N/A	#N/A	bi	fig|297314.1220.peg.2024	100
peg.872	HNP82_000876	JACHFW010000002	305726	305073	Cytoplasmic	-	Nicotinate-nucleotide adenylyltransferase (EC 2.7.7.18)		MBB5263778.1	FIG01279159	isu;NAD_and_NADP_cofactor_biosynthesis_global	#N/A	#N/A	#N/A	#N/A	#N/A	#N/A	#N/A	#N/A	#N/A	#N/A	bi	fig|297314.1220.peg.2023	99.54
peg.873	HNP82_000877	JACHFW010000002	306046	305747	Cytoplasmic	-	FIG004454: RNA binding protein		MBB5263779.1	FIG00001879	ff	#N/A	#N/A	#N/A	#N/A	#N/A	#N/A	#N/A	#N/A	#N/A	#N/A	bi	fig|297314.1220.peg.2022	100
peg.874	HNP82_000878	JACHFW010000002	307342	306059	Cytoplasmic	-	GTP-binding protein Obg		MBB5263780.1	FIG00000169	isu;Universal_GTPases icw(3);CBSS-176279.3.peg.868	#N/A	#N/A	#N/A	#N/A	#N/A	#N/A	#N/A	#N/A	#N/A	#N/A	bi	fig|297314.1220.peg.2021	100
peg.875	HNP82_000879	JACHFW010000002	307742	307452	Cytoplasmic	-	LSU ribosomal protein L27p		MBB5263781.1	FIG00000189	icw(1);Ribosome_LSU_bacterial icw(1);CBSS-176279.3.peg.868	#N/A	#N/A	#N/A	#N/A	#N/A	#N/A	#N/A	#N/A	#N/A	#N/A	bi	fig|297314.1220.peg.2020	100
peg.876	HNP82_000880	JACHFW010000002	308070	307747	Unknown	-	FIG139598: Potential ribosomal protein		MBB5263782.1		icw(2);CBSS-176279.3.peg.868	#N/A	#N/A	#N/A	#N/A	#N/A	#N/A	#N/A	#N/A	#N/A	#N/A	bi	fig|297314.1220.peg.2019	100
peg.877	HNP82_000881	JACHFW010000002	308400	308092	Unknown	-	LSU ribosomal protein L21p		MBB5263783.1	FIG00000276	isu;Ribosome_LSU_bacterial isu;CBSS-176279.3.peg.868	#N/A	#N/A	#N/A	#N/A	#N/A	#N/A	#N/A	#N/A	#N/A	#N/A	bi	fig|297314.1220.peg.2018	100
peg.878	HNP82_000882	JACHFW010000002	308605	308507	Unknown	-	hypothetical protein		MBB5263784.1			#N/A	#N/A	#N/A	#N/A	#N/A	#N/A	#N/A	#N/A	#N/A	#N/A	bi	fig|297314.1220.peg.2017	100
peg.879	HNP82_000883	JACHFW010000002	309242	308613	Cytoplasmic	-	Cytidylate kinase (EC 2.7.4.25)		MBB5263785.1	FIG00041008	ff	#N/A	#N/A	#N/A	#N/A	#N/A	#N/A	#N/A	#N/A	#N/A	#N/A	bi	fig|297314.1220.peg.2016	100
peg.880	HNP82_000884	JACHFW010000002	309891	309382	CytoplasmicMembrane	-	Phosphatidylglycerophosphatase B (EC 3.1.3.27)		MBB5263786.1		isu;Osmotic_stress_cluster isu;Glycerolipid_and_Glycerophospholipid_Metabolism_in_Bacteria	#N/A	#N/A	#N/A	#N/A	#N/A	#N/A	#N/A	#N/A	#N/A	#N/A	bi	fig|297314.1220.peg.2015	99.41
peg.881	HNP82_000885	JACHFW010000002	311113	309884	Cytoplasmic	-	Cytoplasmic axial filament protein CafA and Ribonuclease G (EC 3.1.4.-)		MBB5263787.1	FIG00059426	isu;RNA_processing_and_degradation,_bacterial isu;Bacterial_Cell_Division isu;CBSS-354.1.peg.2917 icw(1);CBSS-335543.6.peg.1659	#N/A	#N/A	#N/A	#N/A	#N/A	#N/A	#N/A	#N/A	#N/A	#N/A	bi	fig|297314.1220.peg.2014	100
peg.882	HNP82_000886	JACHFW010000002	311833	311132	Cytoplasmic	-	FIG017108: hypothetical protein		MBB5263788.1	FIG00017108	isu;CBSS-335543.6.peg.1659	#N/A	#N/A	#N/A	#N/A	#N/A	#N/A	#N/A	#N/A	#N/A	#N/A	bi	fig|297314.1220.peg.2013	98.28
peg.883	HNP82_000887	JACHFW010000002	313688	311817	Cytoplasmic	-	FIG092679: Fe-S oxidoreductase		MBB5263789.1	FIG00006594	icw(2);CBSS-335543.6.peg.1659	#N/A	#N/A	#N/A	#N/A	#N/A	#N/A	#N/A	#N/A	#N/A	#N/A	bi	fig|297314.1220.peg.2012	99.84
peg.884	HNP82_000888	JACHFW010000002	314486	314037	Unknown	-	hypothetical protein		MBB5263790.1			#N/A	#N/A	#N/A	#N/A	#N/A	#N/A	#N/A	#N/A	#N/A	#N/A	-		0
peg.885	HNP82_000889	JACHFW010000002	314653	314483	Unknown	-	secreted protein		MBB5263791.1	FIG00662021	ff	#N/A	#N/A	#N/A	#N/A	#N/A	#N/A	#N/A	#N/A	#N/A	#N/A	-		0
peg.886	HNP82_000890	JACHFW010000002	315022	315378	CytoplasmicMembrane	+	Two component system histidine kinase (EC 2.7.3.-)		MBB5263792.1	FIG01361358	ff	#N/A	#N/A	#N/A	#N/A	#N/A	#N/A	#N/A	#N/A	#N/A	#N/A	bi	fig|297314.1220.peg.301	89.09
peg.887	HNP82_000891	JACHFW010000002	315375	315710	CytoplasmicMembrane	+	Integral membrane sensor signal transduction histidine kinase precursor		MBB5263793.1			#N/A	#N/A	#N/A	#N/A	#N/A	#N/A	#N/A	#N/A	#N/A	#N/A	bi	fig|297314.1220.peg.302	100
peg.888	HNP82_000892	JACHFW010000002	317272	315830	Cytoplasmic	-	Amidophosphoribosyltransferase (EC 2.4.2.14)		MBB5263794.1	FIG00000179	idu(1);De_Novo_Purine_Biosynthesis	#N/A	#N/A	#N/A	#N/A	#N/A	#N/A	#N/A	#N/A	#N/A	#N/A	bi	fig|297314.1220.peg.303	100
peg.889	HNP82_000893	JACHFW010000002	317657	317400	Unknown	-	hypothetical protein		MBB5263795.1			#N/A	#N/A	#N/A	#N/A	#N/A	#N/A	#N/A	#N/A	#N/A	#N/A	bi	fig|297314.1220.peg.304	100
peg.890	HNP82_000894	JACHFW010000002	318098	319237	Cytoplasmic	+	Glucose-1-phosphate adenylyltransferase (EC 2.7.7.27)		MBB5263796.1	FIG00000717	idu(2);Glycogen_metabolism idu(2);Glycogen_metabolism_cluster	N	N	N	CBM48+GH13_9	N	1	#N/A	#N/A	63.8	QAV27616.1|CBM48|GH13_9	bi	fig|297314.1220.peg.306	100
peg.891	HNP82_000895	JACHFW010000002	319239	320363	Cytoplasmic	+	Glycogen biosynthesis protein GlgD, glucose-1-phosphate adenylyltransferase family		MBB5263797.1	FIG00002944	icw(1);Glycogen_metabolism	#N/A	#N/A	#N/A	#N/A	#N/A	#N/A	#N/A	#N/A	#N/A	#N/A	bi	fig|297314.1220.peg.307	100
peg.892	HNP82_000896	JACHFW010000002	322425	320401	Cytoplasmic	-	glycogen debranching enzyme-related protein		MBB5263798.1	FIG01954013	ff	N	GH133(287-641)	N	GH133	N	2	5.2e-116	0.983871	57.5	QRT29816.1|GH133	bi	fig|297314.1220.peg.308	99.7
peg.893	HNP82_000897	JACHFW010000002	324169	322385	Cytoplasmic	-	Pullulanase (EC 3.2.1.41)		MBB5263799.1	FIG00181043	isu;Maltose_and_Maltodextrin_Utilization	3.2.1.1|3.2.1.41|3.2.1.68|3.2.1.-	GH13_14(109-422)	CBM25+CBM41+GH13+CBM48	CBM48+GH13_14	N	3	8.7e-101	0.99654	61.2	QHB23535.1|CBM48|GH13_14	bi	fig|297314.1220.peg.309	99.66
peg.894	HNP82_000898	JACHFW010000002	324442	325215	Cytoplasmic	+	Maltose operon transcriptional repressor MalR, LacI family		MBB5263800.1	FIG00008778	icw(1);Maltose_and_Maltodextrin_Utilization	#N/A	#N/A	#N/A	#N/A	#N/A	#N/A	#N/A	#N/A	#N/A	#N/A	bi	fig|297314.1220.peg.313	98.83
peg.895	HNP82_000899	JACHFW010000002	326142	325483	Cytoplasmic	-	Hydrolase, haloacid dehalogenase-like family		MBB5263801.1			#N/A	#N/A	#N/A	#N/A	#N/A	#N/A	#N/A	#N/A	#N/A	#N/A	bi	fig|297314.1220.peg.314	100
peg.896	HNP82_000900	JACHFW010000002	327599	326139	Cytoplasmic	-	Aminoacyl-histidine dipeptidase (Peptidase D) (EC 3.4.13.3)		MBB5263802.1	FIG00001188	isu;Recycling_of_Peptidoglycan_Amino_Acids isu;Dipeptidases_(EC_3.4.13.-)	#N/A	#N/A	#N/A	#N/A	#N/A	#N/A	#N/A	#N/A	#N/A	#N/A	bi	fig|297314.1220.peg.315	99.79
peg.897	HNP82_000901	JACHFW010000002	328980	327616	Cytoplasmic	-	FIG00526737: hypothetical protein		MBB5263803.1	FIG01032098	ff	#N/A	#N/A	#N/A	#N/A	#N/A	#N/A	#N/A	#N/A	#N/A	#N/A	bi	fig|297314.1220.peg.316	99.78
peg.898	HNP82_000902	JACHFW010000002	329268	328996	Unknown	-	ACT domain protein		MBB5263804.1	FIG00003568	isu;Unspecified_monosaccharide_transport_cluster	#N/A	#N/A	#N/A	#N/A	#N/A	#N/A	#N/A	#N/A	#N/A	#N/A	bi	fig|297314.1220.peg.317	98.89
peg.899	HNP82_000903	JACHFW010000002	330136	329345	Cytoplasmic	-	Zn-dependent hydrolase (beta-lactamase superfamily)		MBB5263805.1	FIG00052300	ff	#N/A	#N/A	#N/A	#N/A	#N/A	#N/A	#N/A	#N/A	#N/A	#N/A	bi	fig|297314.1220.peg.318	100
peg.900	HNP82_000904	JACHFW010000002	331906	330389	Extracellular	-	Spore cortex-lytic enzyme, lytic transglycosylase SleB		MBB5263806.1			#N/A	#N/A	#N/A	#N/A	#N/A	#N/A	#N/A	#N/A	#N/A	#N/A	bi	fig|297314.1220.peg.319	99.8
peg.901	HNP82_000905	JACHFW010000002	332914	332327	Cytoplasmic	-	Dephospho-CoA kinase (EC 2.7.1.24)		MBB5263807.1	FIG00000267	isu;Coenzyme_A_Biosynthesis	#N/A	#N/A	#N/A	#N/A	#N/A	#N/A	#N/A	#N/A	#N/A	#N/A	bi	fig|297314.1220.peg.321	100
peg.902	HNP82_000906	JACHFW010000002	335571	332932	Cytoplasmic	-	DNA polymerase I (EC 2.7.7.7)		MBB5263808.1	FIG00000404	isu;DNA_Repair_Base_Excision isu;DNA-replication	#N/A	#N/A	#N/A	#N/A	#N/A	#N/A	#N/A	#N/A	#N/A	#N/A	bi	fig|297314.1220.peg.322	99.66
peg.903	HNP82_000907	JACHFW010000002	336090	335575	Cytoplasmic	-	hypothetical protein		MBB5263809.1			#N/A	#N/A	#N/A	#N/A	#N/A	#N/A	#N/A	#N/A	#N/A	#N/A	bi	fig|297314.1220.peg.323	100
peg.904	HNP82_000908	JACHFW010000002	336397	337824	Cytoplasmic	+	Threonine dehydrogenase and related Zn-dependent dehydrogenases		MBB5263810.1	FIG00053044	isu;Threonine_degradation	#N/A	#N/A	#N/A	#N/A	#N/A	#N/A	#N/A	#N/A	#N/A	#N/A	bi	fig|297314.1220.peg.324	100
peg.905	HNP82_000909	JACHFW010000002	339029	338199	Cytoplasmic	-	hypothetical protein		MBB5263811.1			#N/A	#N/A	#N/A	#N/A	#N/A	#N/A	#N/A	#N/A	#N/A	#N/A	-		0
peg.906	HNP82_000910	JACHFW010000002	340800	340315	Cytoplasmic	-	tmRNA-binding protein SmpB		MBB5263812.1	FIG00000194	isu;Staphylococcal_pathogenicity_islands_SaPI isu;Heat_shock_dnaK_gene_cluster_extended isu;Translation_termination_factors_bacterial	#N/A	#N/A	#N/A	#N/A	#N/A	#N/A	#N/A	#N/A	#N/A	#N/A	bi	fig|297314.1220.peg.125	100
peg.907	HNP82_000911	JACHFW010000002	342952	340760	Cytoplasmic	-	3'-to-5' exoribonuclease RNase R		MBB5263813.1	FIG00000308	isu;RNA_processing_and_degradation,_bacterial	#N/A	#N/A	#N/A	#N/A	#N/A	#N/A	#N/A	#N/A	#N/A	#N/A	bi	fig|297314.1220.peg.124	99.86
peg.908	HNP82_000912	JACHFW010000002	343346	343107	CytoplasmicMembrane	-	Preprotein translocase subunit SecG (TC 3.A.5.1.1)		MBB5263814.1	FIG00001563	isu;Murein_hydrolase_regulation_and_cell_death icw(1);CBSS-331978.3.peg.2915	#N/A	#N/A	#N/A	#N/A	#N/A	#N/A	#N/A	#N/A	#N/A	#N/A	bi	fig|297314.1220.peg.123	100
peg.909	HNP82_000913	JACHFW010000002	344950	343409	Cytoplasmic	-	2,3-bisphosphoglycerate-independent phosphoglycerate mutase (EC 5.4.2.1)		MBB5263815.1	FIG00000624	isu;Entner-Doudoroff_Pathway isu;Phosphoglycerate_mutase_protein_family icw(1);Glycolysis_and_Gluconeogenesis,_including_Archaeal_enzymes icw(1);Glycolysis_and_Gluconeogenesis	#N/A	#N/A	#N/A	#N/A	#N/A	#N/A	#N/A	#N/A	#N/A	#N/A	bi	fig|297314.1220.peg.122	99.61
peg.910	HNP82_000914	JACHFW010000002	345149	347437	CytoplasmicMembrane	+	Transcriptional regulator, AraC family		MBB5263816.1			N	GH39(451-704)	N	N	N	1	1.2e-20	0.589327	#N/A	#N/A	bi	fig|297314.1220.peg.121	98.82
peg.911	HNP82_000915	JACHFW010000002	348299	347550	Cytoplasmic	-	Triosephosphate isomerase (EC 5.3.1.1)		MBB5263817.1	FIG00000076	idu(1);Calvin-Benson_cycle idu(1);Glycolysis_and_Gluconeogenesis,_including_Archaeal_enzymes idu(1);Glycolysis_and_Gluconeogenesis idu(1);CBSS-331978.3.peg.2915	#N/A	#N/A	#N/A	#N/A	#N/A	#N/A	#N/A	#N/A	#N/A	#N/A	bi	fig|297314.1220.peg.120	100
peg.912	HNP82_000916	JACHFW010000002	349512	348319	Cytoplasmic	-	Phosphoglycerate kinase (EC 2.7.2.3)		MBB5263818.1	FIG00054459	icw(1);Entner-Doudoroff_Pathway icw(1);Calvin-Benson_cycle icw(2);Glycolysis_and_Gluconeogenesis,_including_Archaeal_enzymes icw(2);Glycolysis_and_Gluconeogenesis	#N/A	#N/A	#N/A	#N/A	#N/A	#N/A	#N/A	#N/A	#N/A	#N/A	bi	fig|297314.1220.peg.119	100
peg.913	HNP82_000917	JACHFW010000002	350763	349750	Cytoplasmic	-	NAD-dependent glyceraldehyde-3-phosphate dehydrogenase (EC 1.2.1.12)		MBB5263819.1	FIG00132586	icw(1);Entner-Doudoroff_Pathway icw(2);Calvin-Benson_cycle isu;Redox-dependent_regulation_of_nucleus_processes isu;Pyridoxin_(Vitamin_B6)_Biosynthesis icw(2);Glycolysis_and_Gluconeogenesis	#N/A	#N/A	#N/A	#N/A	#N/A	#N/A	#N/A	#N/A	#N/A	#N/A	bi	fig|297314.1220.peg.118	100
peg.914	HNP82_000918	JACHFW010000002	351451	351047	Unknown	-	Inosine-5'-monophosphate dehydrogenase (EC 1.1.1.205)		MBB5263820.1	FIG01315946	idu(1);Purine_conversions	#N/A	#N/A	#N/A	#N/A	#N/A	#N/A	#N/A	#N/A	#N/A	#N/A	bi	fig|297314.1220.peg.117	100
peg.915	HNP82_000919	JACHFW010000002	352557	351466	Cytoplasmic	-	tRNA-specific 2-thiouridylase MnmA		MBB5263821.1	FIG00000626	isu;RNA_methylation	#N/A	#N/A	#N/A	#N/A	#N/A	#N/A	#N/A	#N/A	#N/A	#N/A	bi	fig|297314.1220.peg.116	100
peg.916	HNP82_000920	JACHFW010000002	353000	352563	Cytoplasmic	-	Iron-sulfur cluster assembly scaffold protein IscU/NifU-like		MBB5263822.1	FIG00149470	ff	#N/A	#N/A	#N/A	#N/A	#N/A	#N/A	#N/A	#N/A	#N/A	#N/A	bi	fig|297314.1220.peg.115	100
peg.917	HNP82_000921	JACHFW010000002	354216	353035	Cytoplasmic	-	Cysteine desulfurase (EC 2.8.1.7)		MBB5263823.1	FIG00000001	idu(6);CBSS-84588.1.peg.1247 idu(6);CBSS-393130.3.peg.794 idu(6);Alanine_biosynthesis	#N/A	#N/A	#N/A	#N/A	#N/A	#N/A	#N/A	#N/A	#N/A	#N/A	bi	fig|297314.1220.peg.114	100
peg.918	HNP82_000922	JACHFW010000002	354665	354219	Cytoplasmic	-	Iron-sulfur cluster regulator IscR		MBB5263824.1	FIG00000621	isu;Rrf2_family_transcriptional_regulators icw(1);Alanine_biosynthesis	#N/A	#N/A	#N/A	#N/A	#N/A	#N/A	#N/A	#N/A	#N/A	#N/A	bi	fig|297314.1220.peg.113	100
peg.919	HNP82_000923	JACHFW010000002	356718	354745	Cytoplasmic	-	DNA ligase (EC 6.5.1.2)		MBB5263825.1	FIG00051439	isu;DNA_Repair_Base_Excision isu;CBSS-393121.3.peg.1913	#N/A	#N/A	#N/A	#N/A	#N/A	#N/A	#N/A	#N/A	#N/A	#N/A	bi	fig|297314.1220.peg.112	99.7
peg.920	HNP82_000924	JACHFW010000002	357487	356777	Cytoplasmic	-	Ribosomal large subunit pseudouridine synthase F (EC 4.2.1.70) ## LSU Psi2604		MBB5263826.1		isu;RNA_pseudouridine_syntheses	#N/A	#N/A	#N/A	#N/A	#N/A	#N/A	#N/A	#N/A	#N/A	#N/A	bi	fig|297314.1220.peg.111	99.58
peg.921	HNP82_000925	JACHFW010000002	358678	357695	Cytoplasmic	-	ADP-ribosylglycohydrolase		MBB5263827.1	FIG01370949	ff	#N/A	#N/A	#N/A	#N/A	#N/A	#N/A	#N/A	#N/A	#N/A	#N/A	bi	fig|297314.1220.peg.110	99.39
peg.922	HNP82_000926	JACHFW010000002	359417	358692	Cytoplasmic	-	hypothetical protein		MBB5263828.1			#N/A	#N/A	#N/A	#N/A	#N/A	#N/A	#N/A	#N/A	#N/A	#N/A	bi	fig|297314.1220.peg.109	99.59
peg.923	HNP82_000927	JACHFW010000002	360161	359451	Cytoplasmic	-	Manganese-dependent protein-tyrosine phosphatase (EC 3.1.3.48)		MBB5263829.1	FIG00002449	idu(2);Exopolysaccharide_Biosynthesis	#N/A	#N/A	#N/A	#N/A	#N/A	#N/A	#N/A	#N/A	#N/A	#N/A	bi	fig|297314.1220.peg.108	100
peg.924	HNP82_000928	JACHFW010000002	361075	360242	Unknown	-	hypothetical protein		MBB5263830.1			#N/A	#N/A	#N/A	#N/A	#N/A	#N/A	#N/A	#N/A	#N/A	#N/A	bi	fig|297314.1220.peg.107	100
peg.925	HNP82_000929	JACHFW010000002	363382	361898	Cytoplasmic	-	hypothetical protein		MBB5263831.1			#N/A	#N/A	#N/A	#N/A	#N/A	#N/A	#N/A	#N/A	#N/A	#N/A	bi	fig|297314.1220.peg.106	99.8
peg.926	HNP82_000930	JACHFW010000002	365274	363721	Cytoplasmic	-	FIG002344: Hydrolase (HAD superfamily)		MBB5263832.1	FIG00002344	isu;CBSS-469378.4.peg.430	#N/A	#N/A	#N/A	#N/A	#N/A	#N/A	#N/A	#N/A	#N/A	#N/A	bi	fig|297314.1220.peg.105	100
peg.927	HNP82_000931	JACHFW010000002	366027	365407	Cytoplasmic	-	Regulatory protein RecX		MBB5263833.1		icw(1);DNA_repair_system_including_RecA,_MutS_and_a_hypothetical_protein icw(1);RecA_and_RecX	#N/A	#N/A	#N/A	#N/A	#N/A	#N/A	#N/A	#N/A	#N/A	#N/A	bi	fig|297314.1220.peg.2162	99.5
peg.928	HNP82_000932	JACHFW010000002	367117	366017	Cytoplasmic	-	RecA protein		MBB5263834.1	FIG00000234	isu;DNA_repair,_bacterial_UmuCD_system isu;DNA-replication isu;DNA_repair_system_including_RecA,_MutS_and_a_hypothetical_protein isu;DNA_repair,_bacterial_RecFOR_pathway icw(1);CBSS-469378.4.peg.430 isu;RecA_and_RecX isu;DNA_repair,_bacterial	#N/A	#N/A	#N/A	#N/A	#N/A	#N/A	#N/A	#N/A	#N/A	#N/A	bi	fig|297314.1220.peg.2161	99.73
peg.929	HNP82_000933	JACHFW010000002	368221	367568	CytoplasmicMembrane	-	hypothetical protein		MBB5263835.1			#N/A	#N/A	#N/A	#N/A	#N/A	#N/A	#N/A	#N/A	#N/A	#N/A	bi	fig|297314.1220.peg.2160	100
peg.930	HNP82_000934	JACHFW010000002	369104	368250	CytoplasmicMembrane	-	CAAX amino terminal protease family protein		MBB5263836.1			#N/A	#N/A	#N/A	#N/A	#N/A	#N/A	#N/A	#N/A	#N/A	#N/A	bi	fig|297314.1220.peg.2159	100
peg.931	HNP82_000935	JACHFW010000002	370142	369279	CytoplasmicMembrane	-	hypothetical protein		MBB5263837.1			#N/A	#N/A	#N/A	#N/A	#N/A	#N/A	#N/A	#N/A	#N/A	#N/A	bi	fig|297314.1220.peg.2158	100
peg.932	HNP82_000936	JACHFW010000002	371076	370132	CytoplasmicMembrane	-	ABC transporter, ATP-binding protein		MBB5263838.1	FIG00744535	ff	#N/A	#N/A	#N/A	#N/A	#N/A	#N/A	#N/A	#N/A	#N/A	#N/A	bi	fig|297314.1220.peg.2157	100
peg.933	HNP82_000937	JACHFW010000002	373625	371076	CytoplasmicMembrane	-	hypothetical protein		MBB5263839.1			#N/A	#N/A	#N/A	#N/A	#N/A	#N/A	#N/A	#N/A	#N/A	#N/A	bi	fig|297314.1220.peg.2156	99.76
peg.934	HNP82_000938	JACHFW010000002	375022	373793	Cytoplasmic	-	sensor histidine kinase		MBB5263840.1	FIG00431356	ff	#N/A	#N/A	#N/A	#N/A	#N/A	#N/A	#N/A	#N/A	#N/A	#N/A	bi	fig|297314.1220.peg.2155	100
peg.935	HNP82_000939	JACHFW010000002	375710	375012	Cytoplasmic	-	Phosphate regulon transcriptional regulatory protein PhoB (SphR)		MBB5263841.1	FIG01290653	idu(3);High_affinity_phosphate_transporter_and_control_of_PHO_regulon idu(3);Phosphate_metabolism idu(3);PhoR-PhoB_two-component_regulatory_system	#N/A	#N/A	#N/A	#N/A	#N/A	#N/A	#N/A	#N/A	#N/A	#N/A	bi	fig|297314.1220.peg.2154	100
peg.936	HNP82_000940	JACHFW010000002	377984	376323	Cytoplasmic	-	Uridine kinase (EC 2.7.1.48)		MBB5263842.1	FIG00000995	ff	#N/A	#N/A	#N/A	#N/A	#N/A	#N/A	#N/A	#N/A	#N/A	#N/A	bi	fig|297314.1220.peg.2305	100
peg.937	HNP82_000941	JACHFW010000002	378790	377996	Cytoplasmic	-	FIG146262: hypothetical protein		MBB5263843.1	FIG00292025	ff	#N/A	#N/A	#N/A	#N/A	#N/A	#N/A	#N/A	#N/A	#N/A	#N/A	bi	fig|297314.1220.peg.2304	99.62
peg.938	HNP82_000942	JACHFW010000002	379491	378787	Cytoplasmic	-	Putative tRNA-m1A22 methylase		MBB5263844.1	FIG00008776	icw(3);CBSS-349161.4.peg.2417	#N/A	#N/A	#N/A	#N/A	#N/A	#N/A	#N/A	#N/A	#N/A	#N/A	bi	fig|297314.1220.peg.2303	99.15
peg.939	HNP82_000943	JACHFW010000002	380627	379524	Cytoplasmic	-	RNA polymerase sigma factor RpoD		MBB5263845.1	FIG00038814	icw(1);CBSS-349161.4.peg.2417 icw(1);Macromolecular_synthesis_operon icw(1);Flagellum icw(1);Transcription_initiation,_bacterial_sigma_factors	#N/A	#N/A	#N/A	#N/A	#N/A	#N/A	#N/A	#N/A	#N/A	#N/A	bi	fig|297314.1220.peg.2302	100
peg.940	HNP82_000944	JACHFW010000002	381765	380662	Cytoplasmic	-	RNA polymerase sigma factor RpoD		MBB5263846.1	FIG00038814	icw(1);CBSS-349161.4.peg.2417 icw(1);Macromolecular_synthesis_operon icw(1);Flagellum icw(1);Transcription_initiation,_bacterial_sigma_factors	#N/A	#N/A	#N/A	#N/A	#N/A	#N/A	#N/A	#N/A	#N/A	#N/A	bi	fig|297314.1220.peg.216	100
peg.941	HNP82_000945	JACHFW010000002	383575	381800	Cytoplasmic	-	DNA primase (EC 2.7.7.-)		MBB5263847.1	FIG00019251	icw(2);CBSS-349161.4.peg.2417 idu(1);DNA-replication icw(2);Macromolecular_synthesis_operon	#N/A	#N/A	#N/A	#N/A	#N/A	#N/A	#N/A	#N/A	#N/A	#N/A	bi	fig|297314.1220.peg.215	100
peg.942	HNP82_000946	JACHFW010000002	383764	384858	Cytoplasmic	+	A/G-specific adenine glycosylase (EC 3.2.2.-)		MBB5263848.1	FIG00000395	isu;DNA_repair,_bacterial	#N/A	#N/A	#N/A	#N/A	#N/A	#N/A	#N/A	#N/A	#N/A	#N/A	bi	fig|297314.1220.peg.214	99.18
peg.943	HNP82_000947	JACHFW010000002	386012	384855	Cytoplasmic	-	Tellurite resistance protein		MBB5263849.1	FIG01368698	ff	#N/A	#N/A	#N/A	#N/A	#N/A	#N/A	#N/A	#N/A	#N/A	#N/A	bi	fig|297314.1220.peg.213	100
peg.944	HNP82_000948	JACHFW010000002	387391	386027	Cytoplasmic	-	hypothetical protein		MBB5263850.1			#N/A	#N/A	#N/A	#N/A	#N/A	#N/A	#N/A	#N/A	#N/A	#N/A	bi	fig|297314.1220.peg.212	100
peg.945	HNP82_000949	JACHFW010000002	387694	387446	Unknown	-	hypothetical protein		MBB5263851.1			#N/A	#N/A	#N/A	#N/A	#N/A	#N/A	#N/A	#N/A	#N/A	#N/A	bi	fig|297314.1220.peg.211	100
peg.946	HNP82_000950	JACHFW010000002	389831	387726	CytoplasmicMembrane	-	Ferrous iron transport protein B		MBB5263852.1	FIG00014199	idu(1);CBSS-196620.1.peg.2477 idu(1);Campylobacter_Iron_Metabolism	#N/A	#N/A	#N/A	#N/A	#N/A	#N/A	#N/A	#N/A	#N/A	#N/A	bi	fig|297314.1220.peg.210	99.71
peg.947	HNP82_000951	JACHFW010000002	390057	389824	Unknown	-	hypothetical protein		MBB5263853.1			#N/A	#N/A	#N/A	#N/A	#N/A	#N/A	#N/A	#N/A	#N/A	#N/A	bi	fig|297314.1220.peg.209	100
peg.948	HNP82_000952	JACHFW010000002	391875	390286	CytoplasmicMembrane	-	predicted protein		MBB5263854.1	FIG01353043	ff	#N/A	#N/A	#N/A	#N/A	#N/A	#N/A	#N/A	#N/A	#N/A	#N/A	bi	fig|297314.1220.peg.208	99.05
peg.949	HNP82_000953	JACHFW010000002	392569	391868	CytoplasmicMembrane	-	ABC transporter, ATP binding protein		MBB5263855.1	FIG01308443	ff	#N/A	#N/A	#N/A	#N/A	#N/A	#N/A	#N/A	#N/A	#N/A	#N/A	bi	fig|297314.1220.peg.207	100
peg.950	HNP82_000954	JACHFW010000002	395120	392586	Cytoplasmic	-	Probable flavoprotein		MBB5263856.1	FIG01413912	ff	#N/A	#N/A	#N/A	#N/A	#N/A	#N/A	#N/A	#N/A	#N/A	#N/A	bi	fig|297314.1220.peg.206	99.88
peg.951	HNP82_000955	JACHFW010000002	395391	395921	CytoplasmicMembrane	+	hypothetical protein		MBB5263857.1			#N/A	#N/A	#N/A	#N/A	#N/A	#N/A	#N/A	#N/A	#N/A	#N/A	bi	fig|297314.1220.peg.205	99.43
peg.952	HNP82_000956	JACHFW010000002	397208	396225	Cytoplasmic	-	Phosphate acetyltransferase (EC 2.3.1.8)		MBB5263858.1	FIG00000522	idu(1);Pyruvate_metabolism_II:_acetyl-CoA,_acetogenesis_from_pyruvate idu(1);Ethanolamine_utilization idu(1);Fermentations:_Lactate idu(1);Fermentations:_Mixed_acid idu(1);Propanediol_utilization idu(1);Threonine_anaerobic_catabolism_gene_cluster	#N/A	#N/A	#N/A	#N/A	#N/A	#N/A	#N/A	#N/A	#N/A	#N/A	bi	fig|297314.1220.peg.204	100
peg.953	HNP82_000957	JACHFW010000002	397433	397621	Cytoplasmic	+	hypothetical protein		MBB5263859.1			#N/A	#N/A	#N/A	#N/A	#N/A	#N/A	#N/A	#N/A	#N/A	#N/A	bi	fig|297314.1220.peg.203	100
peg.954	HNP82_000958	JACHFW010000002	397843	399564	Cytoplasmic	+	Acetolactate synthase large subunit (EC 2.2.1.6)		MBB5263860.1	FIG00136692	idu(1);Acetolactate_synthase_subunits idu(1);Branched-Chain_Amino_Acid_Biosynthesis idu(1);Acetoin,_butanediol_metabolism	#N/A	#N/A	#N/A	#N/A	#N/A	#N/A	#N/A	#N/A	#N/A	#N/A	bi	fig|297314.1220.peg.201	99.65
peg.955	HNP82_000959	JACHFW010000002	399576	400085	Cytoplasmic	+	Acetolactate synthase small subunit (EC 2.2.1.6)		MBB5263861.1	FIG00000433	icw(1);Acetolactate_synthase_subunits icw(1);Branched-Chain_Amino_Acid_Biosynthesis icw(1);Acetoin,_butanediol_metabolism	#N/A	#N/A	#N/A	#N/A	#N/A	#N/A	#N/A	#N/A	#N/A	#N/A	bi	fig|297314.1220.peg.200	100
peg.956	HNP82_000960	JACHFW010000002	400964	400620	Cytoplasmic	-	HicB family protein		MBB5263862.1			#N/A	#N/A	#N/A	#N/A	#N/A	#N/A	#N/A	#N/A	#N/A	#N/A	bi	fig|297314.1220.peg.199	100
peg.957	HNP82_000961	JACHFW010000002	401215	400961	Cytoplasmic	-	HicA protein		MBB5263863.1			#N/A	#N/A	#N/A	#N/A	#N/A	#N/A	#N/A	#N/A	#N/A	#N/A	bi	fig|297314.1220.peg.198	97.62
peg.958	HNP82_000962	JACHFW010000002	401495	403072	Cytoplasmic	+	hypothetical protein		MBB5263864.1			#N/A	#N/A	#N/A	#N/A	#N/A	#N/A	#N/A	#N/A	#N/A	#N/A	bi	fig|297314.1220.peg.197	100
peg.959	HNP82_000963	JACHFW010000002	403120	403560	Unknown	+	hypothetical protein		MBB5263865.1			#N/A	#N/A	#N/A	#N/A	#N/A	#N/A	#N/A	#N/A	#N/A	#N/A	bi	fig|297314.1220.peg.196	99.32
peg.960	HNP82_000964	JACHFW010000002	404648	403548	CytoplasmicMembrane	-	Cell envelope-associated transcriptional attenuator LytR-CpsA-Psr, subfamily F1 (as in PMID19099556)		MBB5263866.1		idu(1);Cell_envelope-associated_LytR-CpsA-Psr_transcriptional_attenuators	#N/A	#N/A	#N/A	#N/A	#N/A	#N/A	#N/A	#N/A	#N/A	#N/A	bi	fig|297314.1220.peg.195	99.45
peg.961	HNP82_000965	JACHFW010000002	407434	404735	Unknown	-	hypothetical protein		MBB5263867.1			#N/A	#N/A	#N/A	#N/A	#N/A	#N/A	#N/A	#N/A	#N/A	#N/A	bi	fig|297314.1220.peg.194	99.78
peg.962	HNP82_000966	JACHFW010000002	409097	408252	Cytoplasmic	-	hypothetical protein		MBB5263868.1			#N/A	#N/A	#N/A	#N/A	#N/A	#N/A	#N/A	#N/A	#N/A	#N/A	bi	fig|297314.1220.peg.192	100
peg.963	HNP82_000967	JACHFW010000002	409381	409124	Cytoplasmic	-	hypothetical protein		MBB5263869.1			#N/A	#N/A	#N/A	#N/A	#N/A	#N/A	#N/A	#N/A	#N/A	#N/A	bi	fig|297314.1220.peg.191	100
peg.964	HNP82_000968	JACHFW010000002	410001	409855	Cytoplasmic	-	hypothetical protein		MBB5263870.1			#N/A	#N/A	#N/A	#N/A	#N/A	#N/A	#N/A	#N/A	#N/A	#N/A	-		0
peg.965	HNP82_000969	JACHFW010000002	409918	410250	CytoplasmicMembrane	+	hypothetical protein		MBB5263871.1			#N/A	#N/A	#N/A	#N/A	#N/A	#N/A	#N/A	#N/A	#N/A	#N/A	bi	fig|297314.1220.peg.189	100
peg.966	HNP82_000970	JACHFW010000002	410911	410699	Unknown	-	hypothetical protein		MBB5263872.1			#N/A	#N/A	#N/A	#N/A	#N/A	#N/A	#N/A	#N/A	#N/A	#N/A	bi	fig|297314.1220.peg.188	100
peg.967	HNP82_000971	JACHFW010000002	412885	411047	Cytoplasmic	-	Glucosamine--fructose-6-phosphate aminotransferase [isomerizing] (EC 2.6.1.16)		MBB5263873.1	FIG00000038	idu(1);Inteins idu(1);Sialic_Acid_Metabolism idu(1);UDP-N-acetylmuramate_from_Fructose-6-phosphate_Biosynthesis	#N/A	#N/A	#N/A	#N/A	#N/A	#N/A	#N/A	#N/A	#N/A	#N/A	bi	fig|297314.1220.peg.187	100
peg.968	HNP82_000972	JACHFW010000002	414265	412910	Cytoplasmic	-	Phosphoglucosamine mutase (EC 5.4.2.10)		MBB5263874.1	FIG00009682	idu(3);Bacterial_checkpoint-control-related_cluster icw(1);Sialic_Acid_Metabolism icw(1);UDP-N-acetylmuramate_from_Fructose-6-phosphate_Biosynthesis	#N/A	#N/A	#N/A	#N/A	#N/A	#N/A	#N/A	#N/A	#N/A	#N/A	bi	fig|297314.1220.peg.186	99.78
peg.969	HNP82_000973	JACHFW010000002	414944	414399	Cytoplasmic	-	site-specific recombinase like		MBB5263875.1			#N/A	#N/A	#N/A	#N/A	#N/A	#N/A	#N/A	#N/A	#N/A	#N/A	bi	fig|297314.1220.peg.185	98.9
peg.970	HNP82_000974	JACHFW010000002	415776	415045	Cytoplasmic	-	hypothetical protein		MBB5263876.1			#N/A	#N/A	#N/A	#N/A	#N/A	#N/A	#N/A	#N/A	#N/A	#N/A	bi	fig|297314.1220.peg.184	94.65
peg.971	HNP82_000975	JACHFW010000002	416515	415793	Cytoplasmic	-	hypothetical protein		MBB5263877.1			#N/A	#N/A	#N/A	#N/A	#N/A	#N/A	#N/A	#N/A	#N/A	#N/A	bi	fig|297314.1220.peg.183	96.67
peg.972	HNP82_000976	JACHFW010000002	417196	416765	CytoplasmicMembrane	-	hypothetical protein		MBB5263878.1			#N/A	#N/A	#N/A	#N/A	#N/A	#N/A	#N/A	#N/A	#N/A	#N/A	bi	fig|297314.1220.peg.182	100
peg.973	HNP82_000977	JACHFW010000002	418426	417209	Cytoplasmic	-	Capsular polysaccharide synthesis enzyme Cap5F		MBB5263879.1	FIG01280122	isu;Serotype_determining_Capsular_polysaccharide_biosynthesis_in_Staphylococcus	#N/A	#N/A	#N/A	#N/A	#N/A	#N/A	#N/A	#N/A	#N/A	#N/A	bi	fig|297314.1220.peg.181	97.78
peg.974	HNP82_000978	JACHFW010000002	419613	418444	Cytoplasmic	-	UDP-N-acetylglucosamine 2-epimerase (EC 5.1.3.14)		MBB5263880.1	FIG00000482	idu(3);CMP-N-acetylneuraminate_Biosynthesis idu(3);Legionaminic_Acid_Biosynthesis idu(3);Sialic_Acid_Metabolism	N	N	GT0	GT0	N	2	#N/A	#N/A	69.3	AOP03843.1|GT0	bi	fig|297314.1220.peg.180	99.49
peg.975	HNP82_000979	JACHFW010000002	421489	419789	Cytoplasmic	-	hypothetical protein		MBB5263881.1			#N/A	#N/A	#N/A	#N/A	#N/A	#N/A	#N/A	#N/A	#N/A	#N/A	bi	fig|297314.1220.peg.179	99.47
peg.976	HNP82_000980	JACHFW010000002	421971	421804	Cytoplasmic	-	hypothetical protein		MBB5263882.1			#N/A	#N/A	#N/A	#N/A	#N/A	#N/A	#N/A	#N/A	#N/A	#N/A	-		0
peg.977	HNP82_000988	JACHFW010000003	1	75	Extracellular	+	hypothetical protein		MBB5263883.1			#N/A	#N/A	#N/A	#N/A	#N/A	#N/A	#N/A	#N/A	#N/A	#N/A	-		0
peg.978	HNP82_000989	JACHFW010000003	348	518	Cytoplasmic	+	Ferredoxin		MBB5263884.1	FIG00001676	idu(7);Soluble_cytochromes_and_functionally_related_electron_carriers	#N/A	#N/A	#N/A	#N/A	#N/A	#N/A	#N/A	#N/A	#N/A	#N/A	bi	fig|297314.1220.peg.446	100
peg.979	HNP82_000990	JACHFW010000003	1502	624	Cytoplasmic	-	FIG01031815: hypothetical protein		MBB5263885.1	FIG00518672	ff	#N/A	#N/A	#N/A	#N/A	#N/A	#N/A	#N/A	#N/A	#N/A	#N/A	bi	fig|297314.1220.peg.445	100
peg.980	HNP82_000991	JACHFW010000003	1791	1648	Unknown	-	hypothetical protein		MBB5263886.1			#N/A	#N/A	#N/A	#N/A	#N/A	#N/A	#N/A	#N/A	#N/A	#N/A	-		0
peg.981	HNP82_000992	JACHFW010000003	3194	1791	Cytoplasmic	-	Fumarate reductase flavoprotein subunit (EC 1.3.99.1)		MBB5263887.1	FIG00048014	idu(2);Succinate_dehydrogenase	#N/A	#N/A	#N/A	#N/A	#N/A	#N/A	#N/A	#N/A	#N/A	#N/A	uni	fig|297314.1220.peg.944	32.63
peg.982	HNP82_000993	JACHFW010000003	3448	3191	Unknown	-	hypothetical protein		MBB5263888.1			#N/A	#N/A	#N/A	#N/A	#N/A	#N/A	#N/A	#N/A	#N/A	#N/A	uni	fig|297314.1220.peg.944	37.65
peg.983	HNP82_000994	JACHFW010000003	3742	4605	Cytoplasmic	+	Transcriptional regulator, AraC family		MBB5263889.1			#N/A	#N/A	#N/A	#N/A	#N/A	#N/A	#N/A	#N/A	#N/A	#N/A	uni	fig|297314.1220.peg.856	40.71
peg.984	HNP82_000995	JACHFW010000003	6971	4740	CytoplasmicMembrane	-	signal transduction histidine kinase		MBB5263890.1			#N/A	#N/A	#N/A	#N/A	#N/A	#N/A	#N/A	#N/A	#N/A	#N/A	bi	fig|297314.1220.peg.443	100
peg.985	HNP82_000996	JACHFW010000003	7191	8120	Cytoplasmic	+	Thioredoxin reductase (EC 1.8.1.9)		MBB5263891.1	FIG00018396	isu;Thioredoxin-disulfide_reductase isu;Glycine_reductase,_sarcosine_reductase_and_betaine_reductase	#N/A	#N/A	#N/A	#N/A	#N/A	#N/A	#N/A	#N/A	#N/A	#N/A	bi	fig|297314.1220.peg.442	99.35
peg.986	HNP82_000997	JACHFW010000003	8124	8906	Cytoplasmic	+	Hydrolase (HAD superfamily) in cluster with DUF1447		MBB5263892.1	FIG00003535	idu(2);Bacterial_RNA-metabolizing_Zn-dependent_hydrolases idu(2);Conserved_gene_cluster_associated_with_Met-tRNA_formyltransferase icw(1);Queuosine-Archaeosine_Biosynthesis	#N/A	#N/A	#N/A	#N/A	#N/A	#N/A	#N/A	#N/A	#N/A	#N/A	bi	fig|297314.1220.peg.441	99.62
peg.987	HNP82_000998	JACHFW010000003	8954	9895	Unknown	+	Lysophospholipase (EC 3.1.1.5); Monoglyceride lipase (EC 3.1.1.23); putative		MBB5263893.1	FIG00001043	idu(1);Triacylglycerol_metabolism idu(1);Triacylglycerol_metabolism	#N/A	#N/A	#N/A	#N/A	#N/A	#N/A	#N/A	#N/A	#N/A	#N/A	bi	fig|297314.1220.peg.440	100
peg.988	HNP82_000999	JACHFW010000003	9933	10370	Cytoplasmic	+	Guanosine-3',5'-bis(Diphosphate) 3'-pyrophosphohydrolase (EC 3.1.7.2)		MBB5263894.1			#N/A	#N/A	#N/A	#N/A	#N/A	#N/A	#N/A	#N/A	#N/A	#N/A	bi	fig|297314.1220.peg.439	98.62
peg.989	HNP82_001000	JACHFW010000003	11249	10506	Unknown	-	NAD-dependent protein deacetylase of SIR2 family		MBB5263895.1	FIG00008490	idu(1);Pyruvate_metabolism_II:_acetyl-CoA,_acetogenesis_from_pyruvate idu(1);Redox-dependent_regulation_of_nucleus_processes	#N/A	#N/A	#N/A	#N/A	#N/A	#N/A	#N/A	#N/A	#N/A	#N/A	bi	fig|297314.1220.peg.438	100
peg.990	HNP82_001001	JACHFW010000003	12388	11246	Cytoplasmic	-	hypothetical protein		MBB5263896.1			#N/A	#N/A	#N/A	#N/A	#N/A	#N/A	#N/A	#N/A	#N/A	#N/A	bi	fig|297314.1220.peg.437	99.74
peg.991	HNP82_001002	JACHFW010000003	12560	13081	Cytoplasmic	+	Peptidyl-prolyl cis-trans isomerase (EC 5.2.1.8)		MBB5263897.1	FIG01955868	idu(1);Peptidyl-prolyl_cis-trans_isomerase_containing_cluster idu(1);Queuosine-Archaeosine_Biosynthesis	#N/A	#N/A	#N/A	#N/A	#N/A	#N/A	#N/A	#N/A	#N/A	#N/A	bi	fig|297314.1220.peg.436	100
peg.992	HNP82_001003	JACHFW010000003	13524	14081	CytoplasmicMembrane	+	Substrate-specific component PdxU of predicted pyridoxine ECF transporter		MBB5263898.1	FIG00015468	isu;ECF_class_transporters	#N/A	#N/A	#N/A	#N/A	#N/A	#N/A	#N/A	#N/A	#N/A	#N/A	bi	fig|297314.1220.peg.434	98.38
peg.993	HNP82_001004	JACHFW010000003	14072	15241	Cytoplasmic	+	Aminopeptidase YpdF (MP-, MA-, MS-, AP-, NP- specific)		MBB5263899.1	FIG00135469	idu(1);Protein_degradation	#N/A	#N/A	#N/A	#N/A	#N/A	#N/A	#N/A	#N/A	#N/A	#N/A	bi	fig|297314.1220.peg.433	98.97
peg.994	HNP82_001005	JACHFW010000003	15337	15918	CytoplasmicMembrane	+	conserved hypothetical protein		MBB5263900.1	FIG00629156	ff	#N/A	#N/A	#N/A	#N/A	#N/A	#N/A	#N/A	#N/A	#N/A	#N/A	bi	fig|297314.1220.peg.432	99.48
peg.995	HNP82_001006	JACHFW010000003	17041	15965	Cytoplasmic	-	tRNA-specific adenosine-34 deaminase (EC 3.5.4.-)		MBB5263901.1	FIG00000291	isu;tRNA_processing	#N/A	#N/A	#N/A	#N/A	#N/A	#N/A	#N/A	#N/A	#N/A	#N/A	bi	fig|297314.1220.peg.431	99.72
peg.996	HNP82_001007	JACHFW010000003	17222	17917	Cytoplasmic	+	Ribonucleotide reductase of class III (anaerobic), activating protein (EC 1.97.1.4)		MBB5263902.1	FIG00000897	idu(3);Ribonucleotide_reduction	#N/A	#N/A	#N/A	#N/A	#N/A	#N/A	#N/A	#N/A	#N/A	#N/A	bi	fig|297314.1220.peg.430	100
peg.997	HNP82_001008	JACHFW010000003	18590	19582	Cytoplasmic	+	Fic family protein		MBB5263903.1			#N/A	#N/A	#N/A	#N/A	#N/A	#N/A	#N/A	#N/A	#N/A	#N/A	bi	fig|297314.1220.peg.429	99.09
peg.998	HNP82_001009	JACHFW010000003	20425	19685	Cytoplasmic	-	3-oxoacyl-[acyl-carrier protein] reductase (EC 1.1.1.100)		MBB5263904.1	FIG00621114	idu(3);CBSS-246196.1.peg.364 idu(3);Fatty_Acid_Biosynthesis_FASII	#N/A	#N/A	#N/A	#N/A	#N/A	#N/A	#N/A	#N/A	#N/A	#N/A	bi	fig|297314.1220.peg.428	99.59
peg.999	HNP82_001010	JACHFW010000003	21431	20415	Cytoplasmic	-	Spore photoproduct lyase (EC 4.1.99.-)		MBB5263905.1	FIG01315921	ff	#N/A	#N/A	#N/A	#N/A	#N/A	#N/A	#N/A	#N/A	#N/A	#N/A	bi	fig|297314.1220.peg.427	99.7
peg.1000	HNP82_001011	JACHFW010000003	22306	21422	Cytoplasmic	-	Spore photoproduct lyase (EC 4.1.99.-)		MBB5263906.1			#N/A	#N/A	#N/A	#N/A	#N/A	#N/A	#N/A	#N/A	#N/A	#N/A	bi	fig|297314.1220.peg.426	98.98
peg.1001	HNP82_001012	JACHFW010000003	23523	22327	CytoplasmicMembrane	-	N-Acetyl-D-glucosamine permease 2, possible		MBB5263907.1	FIG01305829	isu;Chitin_and_N-acetylglucosamine_utilization	#N/A	#N/A	#N/A	#N/A	#N/A	#N/A	#N/A	#N/A	#N/A	#N/A	bi	fig|297314.1220.peg.425	100
peg.1002	HNP82_001013	JACHFW010000003	24041	23520	Cytoplasmic	-	Histone acetyltransferase HPA2 and related acetyltransferases		MBB5263908.1			#N/A	#N/A	#N/A	#N/A	#N/A	#N/A	#N/A	#N/A	#N/A	#N/A	bi	fig|297314.1220.peg.424	98.84
peg.1003	HNP82_001014	JACHFW010000003	25957	24092	CytoplasmicMembrane	-	ABC transporter, periplasmic spermidine putrescine-binding protein PotD (TC 3.A.1.11.1)		MBB5263909.1	FIG00005022	icw(2);Polyamine_Metabolism	#N/A	#N/A	#N/A	#N/A	#N/A	#N/A	#N/A	#N/A	#N/A	#N/A	bi	fig|297314.1220.peg.423	100
peg.1004	HNP82_001015	JACHFW010000003	26785	25967	CytoplasmicMembrane	-	Spermidine Putrescine ABC transporter permease component PotB (TC 3.A.1.11.1)		MBB5263910.1	FIG00004037	isu;Polyamine_Metabolism	#N/A	#N/A	#N/A	#N/A	#N/A	#N/A	#N/A	#N/A	#N/A	#N/A	bi	fig|297314.1220.peg.422	99.26
peg.1005	HNP82_001016	JACHFW010000003	27828	26785	CytoplasmicMembrane	-	Putrescine transport ATP-binding protein PotA (TC 3.A.1.11.1)		MBB5263911.1	FIG00007514	icw(1);Polyamine_Metabolism	#N/A	#N/A	#N/A	#N/A	#N/A	#N/A	#N/A	#N/A	#N/A	#N/A	bi	fig|297314.1220.peg.421	99.71
peg.1006	HNP82_001017	JACHFW010000003	28171	27971	Unknown	-	hypothetical protein		MBB5263912.1			#N/A	#N/A	#N/A	#N/A	#N/A	#N/A	#N/A	#N/A	#N/A	#N/A	bi	fig|297314.1220.peg.420	100
peg.1007	HNP82_001018	JACHFW010000003	29833	28637	Cytoplasmic	-	Erythrocyte membrane-associated giant protein antigen 332		MBB5263913.1			#N/A	#N/A	#N/A	#N/A	#N/A	#N/A	#N/A	#N/A	#N/A	#N/A	bi	fig|297314.1220.peg.419	99.25
peg.1008	HNP82_001019	JACHFW010000003	31269	30067	CytoplasmicMembrane	-	ABC-type Na+ efflux pump, permease component		MBB5263914.1			#N/A	#N/A	#N/A	#N/A	#N/A	#N/A	#N/A	#N/A	#N/A	#N/A	bi	fig|297314.1220.peg.418	98.5
peg.1009	HNP82_001020	JACHFW010000003	32046	31273	CytoplasmicMembrane	-	ABC transporter, ATP-binding protein		MBB5263915.1	FIG00744535	ff	#N/A	#N/A	#N/A	#N/A	#N/A	#N/A	#N/A	#N/A	#N/A	#N/A	bi	fig|297314.1220.peg.417	97.28
peg.1010	HNP82_001021	JACHFW010000003	32447	32082	Unknown	-	Transcriptional regulator, PadR family		MBB5263916.1		idu(3);CBSS-1352.1.peg.856	#N/A	#N/A	#N/A	#N/A	#N/A	#N/A	#N/A	#N/A	#N/A	#N/A	bi	fig|297314.1220.peg.416	95.83
peg.1011	HNP82_001022	JACHFW010000003	32749	33999	Cytoplasmic	+	abortive infection protein, putative		MBB5263917.1			#N/A	#N/A	#N/A	#N/A	#N/A	#N/A	#N/A	#N/A	#N/A	#N/A	bi	fig|297314.1220.peg.415	100
peg.1012	HNP82_001023	JACHFW010000003	34204	34581	Cytoplasmic	+	hypothetical protein		MBB5263918.1			#N/A	#N/A	#N/A	#N/A	#N/A	#N/A	#N/A	#N/A	#N/A	#N/A	-		0
peg.1013	HNP82_001024	JACHFW010000003	35570	34695	Cytoplasmic	-	SSU rRNA (adenine(1518)-N(6)/adenine(1519)-N(6))-dimethyltransferase (EC 2.1.1.182)		MBB5263919.1	FIG00000225	isu;RNA_methylation isu;Ribosome_biogenesis_bacterial	#N/A	#N/A	#N/A	#N/A	#N/A	#N/A	#N/A	#N/A	#N/A	#N/A	bi	fig|297314.1220.peg.414	99.66
peg.1014	HNP82_001025	JACHFW010000003	35798	36484	Unknown	+	hypothetical protein		MBB5263920.1			#N/A	#N/A	#N/A	#N/A	#N/A	#N/A	#N/A	#N/A	#N/A	#N/A	bi	fig|297314.1220.peg.413	100
peg.1015	HNP82_001026	JACHFW010000003	36512	36817	Cytoplasmic	+	hypothetical protein		MBB5263921.1			#N/A	#N/A	#N/A	#N/A	#N/A	#N/A	#N/A	#N/A	#N/A	#N/A	bi	fig|297314.1220.peg.412	97.87
peg.1016	HNP82_001027	JACHFW010000003	38930	36834	CytoplasmicMembrane	-	Penicillin-binding protein 3		MBB5263922.1	FIG01955947	isu;CBSS-83331.1.peg.3039 isu;16S_rRNA_modification_within_P_site_of_ribosome	#N/A	#N/A	#N/A	#N/A	#N/A	#N/A	#N/A	#N/A	#N/A	#N/A	bi	fig|297314.1220.peg.411	99.71
peg.1017	HNP82_001028	JACHFW010000003	40037	38952	Unknown	-	Cell division trigger factor (EC 5.2.1.8)		MBB5263923.1	FIG00000286	idu(1);Bacterial_Cell_Division	#N/A	#N/A	#N/A	#N/A	#N/A	#N/A	#N/A	#N/A	#N/A	#N/A	bi	fig|297314.1220.peg.410	99.72
peg.1018	HNP82_001029	JACHFW010000003	40874	40101	Cytoplasmic	-	Putative deoxyribonuclease YcfH		MBB5263924.1	FIG00000184	isu;YcfH	#N/A	#N/A	#N/A	#N/A	#N/A	#N/A	#N/A	#N/A	#N/A	#N/A	bi	fig|297314.1220.peg.409	99.61
peg.1019	HNP82_001030	JACHFW010000003	41228	41917	Cytoplasmic	+	Histidinol-phosphatase (EC 3.1.3.15)		MBB5263925.1	FIG00229257	idu(1);Histidine_Biosynthesis	#N/A	#N/A	#N/A	#N/A	#N/A	#N/A	#N/A	#N/A	#N/A	#N/A	bi	fig|297314.1220.peg.408	79.84
peg.1020	HNP82_001031	JACHFW010000003	42854	42024	Unknown	-	Pyridoxal kinase (EC 2.7.1.35)		MBB5263926.1	FIG00001020	idu(1);Pyridoxin_(Vitamin_B6)_Biosynthesis	#N/A	#N/A	#N/A	#N/A	#N/A	#N/A	#N/A	#N/A	#N/A	#N/A	bi	fig|297314.1220.peg.407	100
peg.1021	HNP82_001032	JACHFW010000003	43568	42939	CytoplasmicMembrane	-	hypothetical protein		MBB5263927.1			#N/A	#N/A	#N/A	#N/A	#N/A	#N/A	#N/A	#N/A	#N/A	#N/A	bi	fig|297314.1220.peg.406	99.52
peg.1022	HNP82_001033	JACHFW010000003	45549	43573	Cytoplasmic	-	Methionyl-tRNA synthetase (EC 6.1.1.10)		MBB5263928.1	FIG01265301	isu;tRNA_aminoacylation,_Met	N	N	N	GH84	N	1	#N/A	#N/A	49.9	CCO12633.2|GH84	bi	fig|297314.1220.peg.405	99.85
peg.1023	HNP82_001034	JACHFW010000003	48288	46243	CytoplasmicMembrane	-	conserved domain protein		MBB5263929.1			#N/A	#N/A	#N/A	#N/A	#N/A	#N/A	#N/A	#N/A	#N/A	#N/A	bi	fig|297314.1220.peg.828	99.4
peg.1024	HNP82_001035	JACHFW010000003	49099	48263	Cytoplasmic	-	DNA-binding response regulator, AraC family		MBB5263930.1			#N/A	#N/A	#N/A	#N/A	#N/A	#N/A	#N/A	#N/A	#N/A	#N/A	bi	fig|297314.1220.peg.829	100
peg.1025	HNP82_001036	JACHFW010000003	50271	49171	Cytoplasmic	-	Selenide,water dikinase (EC 2.7.9.3) @ selenocysteine-containing		MBB5263931.1	FIG01197097	isu;Hypothetical_protein_HNE_2485	#N/A	#N/A	#N/A	#N/A	#N/A	#N/A	#N/A	#N/A	#N/A	#N/A	bi	fig|297314.1220.peg.830	99.18
peg.1026	HNP82_001037	JACHFW010000003	50518	50306	Unknown	-	hypothetical protein		MBB5263932.1			#N/A	#N/A	#N/A	#N/A	#N/A	#N/A	#N/A	#N/A	#N/A	#N/A	bi	fig|297314.1220.peg.831	98.57
peg.1027	HNP82_001038	JACHFW010000003	51579	50515	CytoplasmicMembrane	-	Glutamate synthase [NADPH] large chain (EC 1.4.1.13)		MBB5263933.1	FIG00000539	idu(4);Glutamine,_Glutamate,_Aspartate_and_Asparagine_Biosynthesis idu(4);Ammonia_assimilation	#N/A	#N/A	#N/A	#N/A	#N/A	#N/A	#N/A	#N/A	#N/A	#N/A	bi	fig|297314.1220.peg.832	97.74
peg.1028	HNP82_001039	JACHFW010000003	51966	51727	Cytoplasmic	-	hypothetical protein		MBB5263934.1			#N/A	#N/A	#N/A	#N/A	#N/A	#N/A	#N/A	#N/A	#N/A	#N/A	bi	fig|297314.1220.peg.833	100
peg.1029	HNP82_001040	JACHFW010000003	53096	51963	Cytoplasmic	-	Cysteine desulfurase (EC 2.8.1.7)		MBB5263935.1	FIG00000001	idu(6);CBSS-84588.1.peg.1247 idu(6);CBSS-393130.3.peg.794 idu(6);Alanine_biosynthesis	#N/A	#N/A	#N/A	#N/A	#N/A	#N/A	#N/A	#N/A	#N/A	#N/A	bi	fig|297314.1220.peg.834	100
peg.1030	HNP82_001041	JACHFW010000003	54261	53281	Cytoplasmic	-	Uroporphyrinogen-III decarboxylase		MBB5263936.1			#N/A	#N/A	#N/A	#N/A	#N/A	#N/A	#N/A	#N/A	#N/A	#N/A	bi	fig|297314.1220.peg.835	98.77
peg.1031	HNP82_001042	JACHFW010000003	55910	54285	Unknown	-	putative aldouronate transport system substrate-binding protein		MBB5263937.1			#N/A	#N/A	#N/A	#N/A	#N/A	#N/A	#N/A	#N/A	#N/A	#N/A	bi	fig|297314.1220.peg.836	99.08
peg.1032	HNP82_001043	JACHFW010000003	56677	55982	Cytoplasmic	-	Predicted N-ribosylNicotinamide CRP-like regulator		MBB5263938.1		isu;NAD_and_NADP_cofactor_biosynthesis_global	#N/A	#N/A	#N/A	#N/A	#N/A	#N/A	#N/A	#N/A	#N/A	#N/A	bi	fig|297314.1220.peg.837	100
peg.1033	HNP82_001044	JACHFW010000003	56726	56634	Unknown	-	hypothetical protein		MBB5263939.1			#N/A	#N/A	#N/A	#N/A	#N/A	#N/A	#N/A	#N/A	#N/A	#N/A	-		0
peg.1034	HNP82_001045	JACHFW010000003	58617	56953	Unknown	-	putative aldouronate transport system substrate-binding protein		MBB5263940.1			#N/A	#N/A	#N/A	#N/A	#N/A	#N/A	#N/A	#N/A	#N/A	#N/A	bi	fig|297314.1220.peg.839	99.82
peg.1035	HNP82_001046	JACHFW010000003	59474	58695	Cytoplasmic	-	Hydroxypyruvate isomerase (EC 5.3.1.22)		MBB5263941.1		idu(1);Glycerate_metabolism	#N/A	#N/A	#N/A	#N/A	#N/A	#N/A	#N/A	#N/A	#N/A	#N/A	bi	fig|297314.1220.peg.840	100
peg.1036	HNP82_001047	JACHFW010000003	60304	60699	Cytoplasmic	+	hypothetical protein		MBB5263942.1			#N/A	#N/A	#N/A	#N/A	#N/A	#N/A	#N/A	#N/A	#N/A	#N/A	bi	fig|297314.1220.peg.841	99.24
peg.1037	HNP82_001048	JACHFW010000003	61931	60975	Cytoplasmic	-	iron-sulfur flavoprotein		MBB5263943.1			#N/A	#N/A	#N/A	#N/A	#N/A	#N/A	#N/A	#N/A	#N/A	#N/A	bi	fig|297314.1220.peg.843	100
peg.1038	HNP82_001049	JACHFW010000003	62340	64181	CytoplasmicMembrane	+	FIG01032197: hypothetical protein		MBB5263944.1	FIG01658031	ff	#N/A	#N/A	#N/A	#N/A	#N/A	#N/A	#N/A	#N/A	#N/A	#N/A	bi	fig|297314.1220.peg.844	98.21
peg.1039	HNP82_001050	JACHFW010000003	64449	66056	Cytoplasmic	+	Phosphoenolpyruvate carboxykinase [ATP] (EC 4.1.1.49)		MBB5263945.1	FIG00000834	isu;Serine-glyoxylate_cycle isu;Pyruvate_metabolism_I:_anaplerotic_reactions,_PEP	#N/A	#N/A	#N/A	#N/A	#N/A	#N/A	#N/A	#N/A	#N/A	#N/A	bi	fig|297314.1220.peg.846	100
peg.1040	HNP82_001051	JACHFW010000003	66163	66798	Cytoplasmic	+	predicted protein		MBB5263946.1			#N/A	#N/A	#N/A	#N/A	#N/A	#N/A	#N/A	#N/A	#N/A	#N/A	bi	fig|297314.1220.peg.847	100
peg.1041	HNP82_001052	JACHFW010000003	67285	66851	Cytoplasmic	-	Transcriptional regulator of fatty acid biosynthesis FabT		MBB5263947.1	FIG00005771	isu;Fatty_Acid_Biosynthesis_FASII	#N/A	#N/A	#N/A	#N/A	#N/A	#N/A	#N/A	#N/A	#N/A	#N/A	bi	fig|297314.1220.peg.848	99.31
peg.1042	HNP82_001053	JACHFW010000003	67808	67461	Unknown	-	hypothetical protein		MBB5263948.1			#N/A	#N/A	#N/A	#N/A	#N/A	#N/A	#N/A	#N/A	#N/A	#N/A	-		0
peg.1043	HNP82_001054	JACHFW010000003	68658	67792	Cytoplasmic	-	rRNA small subunit methyltransferase I		MBB5263949.1	FIG00000260	isu;Heat_shock_dnaK_gene_cluster_extended isu;16S_rRNA_modification_within_P_site_of_ribosome	#N/A	#N/A	#N/A	#N/A	#N/A	#N/A	#N/A	#N/A	#N/A	#N/A	bi	fig|297314.1220.peg.849	99.65
peg.1044	HNP82_001055	JACHFW010000003	69001	70362	CytoplasmicMembrane	+	Multi antimicrobial extrusion protein (Na(+)/drug antiporter), MATE family of MDR efflux pumps		MBB5263950.1	FIG00000402	idu(31);Riboflavin,_FMN_and_FAD_metabolism_in_plants idu(31);Multidrug_Resistance_Efflux_Pumps	#N/A	#N/A	#N/A	#N/A	#N/A	#N/A	#N/A	#N/A	#N/A	#N/A	bi	fig|297314.1220.peg.850	99.56
peg.1045	HNP82_001056	JACHFW010000003	70991	70473	Unknown	-	Oxygen-insensitive NAD(P)H nitroreductase		MBB5263951.1			#N/A	#N/A	#N/A	#N/A	#N/A	#N/A	#N/A	#N/A	#N/A	#N/A	bi	fig|297314.1220.peg.851	100
peg.1046	HNP82_001057	JACHFW010000003	72944	72141	Cytoplasmic	-	DNA-binding MurR/RpiR family transcriptional regulator		MBB5263952.1			#N/A	#N/A	#N/A	#N/A	#N/A	#N/A	#N/A	#N/A	#N/A	#N/A	bi	fig|297314.1220.peg.853	100
peg.1047	HNP82_001058	JACHFW010000003	73191	74183	Cytoplasmic	+	2-amino-3-carboxymuconate-6-semialdehyde decarboxylase (EC 4.1.1.45)		MBB5263953.1			#N/A	#N/A	#N/A	#N/A	#N/A	#N/A	#N/A	#N/A	#N/A	#N/A	uni	fig|297314.1220.peg.1326	24.64
peg.1048	HNP82_001059	JACHFW010000003	74219	75850	Unknown	+	putative aldouronate transport system substrate-binding protein		MBB5263954.1			#N/A	#N/A	#N/A	#N/A	#N/A	#N/A	#N/A	#N/A	#N/A	#N/A	uni	fig|297314.1220.peg.2327	37.34
peg.1049	HNP82_001060	JACHFW010000003	75959	76432	Unknown	+	hypothetical protein		MBB5263955.1			#N/A	#N/A	#N/A	#N/A	#N/A	#N/A	#N/A	#N/A	#N/A	#N/A	uni	fig|297314.1220.peg.2438	71.52
peg.1050	HNP82_001061	JACHFW010000003	76425	77477	Cytoplasmic	+	sugar phosphate isomerase/epimerase		MBB5263956.1			#N/A	#N/A	#N/A	#N/A	#N/A	#N/A	#N/A	#N/A	#N/A	#N/A	uni	fig|297314.1220.peg.2439	64.74
peg.1051	HNP82_001062	JACHFW010000003	77501	78874	CytoplasmicMembrane	+	Multiple sugar ABC transporter, membrane-spanning permease protein MsmF		MBB5263957.1	FIG00007586	ff	#N/A	#N/A	#N/A	#N/A	#N/A	#N/A	#N/A	#N/A	#N/A	#N/A	uni	fig|297314.1220.peg.950	49.89
peg.1052	HNP82_001063	JACHFW010000003	78893	79798	CytoplasmicMembrane	+	putative aldouronate transport system permease protein		MBB5263958.1			#N/A	#N/A	#N/A	#N/A	#N/A	#N/A	#N/A	#N/A	#N/A	#N/A	uni	fig|297314.1220.peg.951	63.79
peg.1053	HNP82_001064	JACHFW010000003	80897	79932	Cytoplasmic	-	Uroporphyrinogen-III decarboxylase		MBB5263959.1			#N/A	#N/A	#N/A	#N/A	#N/A	#N/A	#N/A	#N/A	#N/A	#N/A	bi	fig|297314.1220.peg.854	98.44
peg.1054	HNP82_001065	JACHFW010000003	81678	81034	Cytoplasmic	-	5-methyltetrahydrofolate--homocysteine methyltransferase (EC 2.1.1.13)		MBB5263960.1	FIG00000672	ff	#N/A	#N/A	#N/A	#N/A	#N/A	#N/A	#N/A	#N/A	#N/A	#N/A	bi	fig|297314.1220.peg.855	100
peg.1055	HNP82_001066	JACHFW010000003	82035	83285	Cytoplasmic	+	Two-component response regulator yesN, associated with MetSO reductase		MBB5263961.1			#N/A	#N/A	#N/A	#N/A	#N/A	#N/A	#N/A	#N/A	#N/A	#N/A	bi	fig|297314.1220.peg.856	100
peg.1056	HNP82_001067	JACHFW010000003	84365	83352	Cytoplasmic	-	Methylcobamide:CoM methyltransferase MtbA		MBB5263962.1	FIG01361484	ff	#N/A	#N/A	#N/A	#N/A	#N/A	#N/A	#N/A	#N/A	#N/A	#N/A	bi	fig|297314.1220.peg.857	100
peg.1057	HNP82_001068	JACHFW010000003	86588	84645	CytoplasmicMembrane	-	Transport ATP-binding protein CydC		MBB5263963.1	FIG00046358	idu(1);Terminal_cytochrome_d_ubiquinol_oxidases idu(1);Terminal_cytochrome_oxidases	#N/A	#N/A	#N/A	#N/A	#N/A	#N/A	#N/A	#N/A	#N/A	#N/A	bi	fig|297314.1220.peg.858	100
peg.1058	HNP82_001069	JACHFW010000003	88401	86572	CytoplasmicMembrane	-	Lipid A export ATP-binding/permease protein MsbA		MBB5263964.1	FIG00017059	ff	#N/A	#N/A	#N/A	#N/A	#N/A	#N/A	#N/A	#N/A	#N/A	#N/A	bi	fig|297314.1220.peg.859	99.51
peg.1059	HNP82_001070	JACHFW010000003	89836	89159	Cytoplasmic	-	HAD-superfamily hydrolase, subfamily IA, variant 3		MBB5263965.1			#N/A	#N/A	#N/A	#N/A	#N/A	#N/A	#N/A	#N/A	#N/A	#N/A	bi	fig|297314.1220.peg.1882	99.11
peg.1060	HNP82_001071	JACHFW010000003	90881	89829	Cytoplasmic	-	Deblocking aminopeptidase (EC 3.4.11.-)		MBB5263966.1	FIG00001530	isu;Protein_degradation	#N/A	#N/A	#N/A	#N/A	#N/A	#N/A	#N/A	#N/A	#N/A	#N/A	bi	fig|297314.1220.peg.1881	99.43
peg.1061	HNP82_001072	JACHFW010000003	91776	91273	Cytoplasmic	-	hypothetical protein		MBB5263967.1			#N/A	#N/A	#N/A	#N/A	#N/A	#N/A	#N/A	#N/A	#N/A	#N/A	bi	fig|297314.1220.peg.1880	99.4
peg.1062	HNP82_001073	JACHFW010000003	92125	91784	Cytoplasmic	-	Flavodoxin		MBB5263968.1	FIG00010844	idu(5);Flavodoxin	#N/A	#N/A	#N/A	#N/A	#N/A	#N/A	#N/A	#N/A	#N/A	#N/A	bi	fig|297314.1220.peg.1879	90.27
peg.1063	HNP82_001074	JACHFW010000003	94931	92217	Cytoplasmic	-	Possible DNA-binding protein		MBB5263969.1	FIG01244967	ff	N	GH106(29-898)	GH0	GH106	N	3	4.3e-75	0.958738	50.4	ABX41053.1|GH106	bi	fig|297314.1220.peg.1877	99.45
peg.1064	HNP82_001075	JACHFW010000003	95295	95924	Unknown	+	hypothetical protein		MBB5263970.1			#N/A	#N/A	#N/A	#N/A	#N/A	#N/A	#N/A	#N/A	#N/A	#N/A	bi	fig|297314.1220.peg.1876	100
peg.1065	HNP82_001076	JACHFW010000003	96182	96379	Unknown	+	hypothetical protein		MBB5263971.1			#N/A	#N/A	#N/A	#N/A	#N/A	#N/A	#N/A	#N/A	#N/A	#N/A	uni	fig|297314.1220.peg.1875	100
peg.1066	HNP82_001077	JACHFW010000003	96449	97759	Cytoplasmic	+	hypothetical protein		MBB5263972.1			#N/A	#N/A	#N/A	#N/A	#N/A	#N/A	#N/A	#N/A	#N/A	#N/A	bi	fig|297314.1220.peg.1875	100
peg.1067	HNP82_001078	JACHFW010000003	99272	97881	Unknown	-	hypothetical protein		MBB5263973.1			#N/A	#N/A	#N/A	#N/A	#N/A	#N/A	#N/A	#N/A	#N/A	#N/A	bi	fig|297314.1220.peg.1874	98.7
peg.1068	HNP82_001079	JACHFW010000003	99642	99776	Unknown	+	hypothetical protein		MBB5263974.1			#N/A	#N/A	#N/A	#N/A	#N/A	#N/A	#N/A	#N/A	#N/A	#N/A	-		0
peg.1069	HNP82_001080	JACHFW010000003	99894	100826	Cytoplasmic	+	Alfa-L-rhamnosidase (EC 3.2.1.40)		MBB5263975.1			N	CBM67(29-168)	N	N	N	1	1.4e-17	0.795455	#N/A	#N/A	bi	fig|297314.1220.peg.1873	96.55
peg.1070	HNP82_001081	JACHFW010000003	101063	102109	Cytoplasmic	+	Alfa-L-rhamnosidase (EC 3.2.1.40)		MBB5263976.1	FIG00038343	ff	3.2.1.40	GH78(67-253)	CBM67	N	N	2	8.2e-57	0.355159	#N/A	#N/A	bi	fig|297314.1220.peg.1872	89.26
peg.1071	HNP82_001082	JACHFW010000003	103204	102104	Cytoplasmic	-	Transcriptional regulator, AraC family		MBB5263977.1			#N/A	#N/A	#N/A	#N/A	#N/A	#N/A	#N/A	#N/A	#N/A	#N/A	bi	fig|297314.1220.peg.1871	99.45
peg.1072	HNP82_001083	JACHFW010000003	103497	104483	Cytoplasmic	+	putative aldouronate transport system substrate-binding protein		MBB5263978.1			#N/A	#N/A	#N/A	#N/A	#N/A	#N/A	#N/A	#N/A	#N/A	#N/A	bi	fig|297314.1220.peg.1870	95.5
peg.1073	HNP82_001084	JACHFW010000003	104880	106175	Unknown	+	hypothetical protein		MBB5263979.1			#N/A	#N/A	#N/A	#N/A	#N/A	#N/A	#N/A	#N/A	#N/A	#N/A	-		0
peg.1074	HNP82_001085	JACHFW010000003	106194	107342	Cytoplasmic	+	hypothetical protein		MBB5263980.1			#N/A	#N/A	#N/A	#N/A	#N/A	#N/A	#N/A	#N/A	#N/A	#N/A	-		0
peg.1075	HNP82_001086	JACHFW010000003	107372	107803	Cytoplasmic	+	hypothetical protein		MBB5263981.1			#N/A	#N/A	#N/A	#N/A	#N/A	#N/A	#N/A	#N/A	#N/A	#N/A	-		0
peg.1076	HNP82_001087	JACHFW010000003	107957	108136	Unknown	+	Type I restriction-modification system, DNA-methyltransferase subunit M (EC 2.1.1.72)		MBB5263982.1	FIG00000477	isu;Restriction-Modification_System isu;Type_I_Restriction-Modification	#N/A	#N/A	#N/A	#N/A	#N/A	#N/A	#N/A	#N/A	#N/A	#N/A	-		0
peg.1077	HNP82_001088	JACHFW010000003	110806	108830	Unknown	-	hypothetical protein		MBB5263983.1			#N/A	#N/A	#N/A	#N/A	#N/A	#N/A	#N/A	#N/A	#N/A	#N/A	uni	fig|297314.1220.peg.518	25.77
peg.1078	HNP82_001089	JACHFW010000003	112881	110803	CytoplasmicMembrane	-	hypothetical protein		MBB5263984.1			#N/A	#N/A	#N/A	#N/A	#N/A	#N/A	#N/A	#N/A	#N/A	#N/A	-		0
peg.1079	HNP82_001090	JACHFW010000003	113240	112878	Unknown	-	hypothetical protein		MBB5263985.1			#N/A	#N/A	#N/A	#N/A	#N/A	#N/A	#N/A	#N/A	#N/A	#N/A	-		0
peg.1080	HNP82_001091	JACHFW010000003	113833	113240	CytoplasmicMembrane	-	Cytidylate kinase (EC 2.7.4.25)		MBB5263986.1	FIG00041008	ff	#N/A	#N/A	#N/A	#N/A	#N/A	#N/A	#N/A	#N/A	#N/A	#N/A	uni	fig|297314.1220.peg.2016	36.55
peg.1081	HNP82_001092	JACHFW010000003	114044	114628	Unknown	+	Transcriptional regulator, TetR family		MBB5263987.1			#N/A	#N/A	#N/A	#N/A	#N/A	#N/A	#N/A	#N/A	#N/A	#N/A	uni	fig|297314.1220.peg.2515	41.94
peg.1082	HNP82_001093	JACHFW010000003	115228	114875	Cytoplasmic	-	Arsenate reductase (EC 1.20.4.1)		MBB5263988.1	FIG00000770	idu(1);CBSS-315749.4.peg.3658 idu(1);Anaerobic_respiratory_reductases	#N/A	#N/A	#N/A	#N/A	#N/A	#N/A	#N/A	#N/A	#N/A	#N/A	bi	fig|297314.1220.peg.2838	100
peg.1083	HNP82_001094	JACHFW010000003	115860	115225	Cytoplasmic	-	Cytidylate kinase (EC 2.7.4.25)		MBB5263989.1	FIG00041008	ff	#N/A	#N/A	#N/A	#N/A	#N/A	#N/A	#N/A	#N/A	#N/A	#N/A	bi	fig|297314.1220.peg.2839	99.53
peg.1084	HNP82_001095	JACHFW010000003	117390	116038	CytoplasmicMembrane	-	Multi antimicrobial extrusion protein (Na(+)/drug antiporter), MATE family of MDR efflux pumps		MBB5263990.1	FIG00000402	idu(31);Riboflavin,_FMN_and_FAD_metabolism_in_plants idu(31);Multidrug_Resistance_Efflux_Pumps	#N/A	#N/A	#N/A	#N/A	#N/A	#N/A	#N/A	#N/A	#N/A	#N/A	bi	fig|297314.1220.peg.2840	99.78
peg.1085	HNP82_001096	JACHFW010000003	117850	117407	Cytoplasmic	-	Transcriptional regulator, MarR family		MBB5263991.1			#N/A	#N/A	#N/A	#N/A	#N/A	#N/A	#N/A	#N/A	#N/A	#N/A	bi	fig|297314.1220.peg.2841	99.32
peg.1086	HNP82_001097	JACHFW010000003	118491	119633	Unknown	+	Vitamin B12 ABC transporter, B12-binding component BtuF		MBB5263992.1	FIG00016684	icw(1);Coenzyme_B12_biosynthesis	#N/A	#N/A	#N/A	#N/A	#N/A	#N/A	#N/A	#N/A	#N/A	#N/A	bi	fig|297314.1220.peg.2843	98.95
peg.1087	HNP82_001098	JACHFW010000003	119643	120701	CytoplasmicMembrane	+	Vitamin B12 ABC transporter, permease component BtuC		MBB5263993.1	FIG00003124	icw(2);Coenzyme_B12_biosynthesis	#N/A	#N/A	#N/A	#N/A	#N/A	#N/A	#N/A	#N/A	#N/A	#N/A	bi	fig|297314.1220.peg.2844	98.58
peg.1088	HNP82_001099	JACHFW010000003	120698	121459	CytoplasmicMembrane	+	Vitamin B12 ABC transporter, ATPase component BtuD		MBB5263994.1	FIG00004481	isu;Coenzyme_B12_biosynthesis	#N/A	#N/A	#N/A	#N/A	#N/A	#N/A	#N/A	#N/A	#N/A	#N/A	bi	fig|297314.1220.peg.2845	94.47
peg.1089	HNP82_001100	JACHFW010000003	122189	121503	CytoplasmicMembrane	-	hypothetical protein		MBB5263995.1			#N/A	#N/A	#N/A	#N/A	#N/A	#N/A	#N/A	#N/A	#N/A	#N/A	bi	fig|297314.1220.peg.2846	100
peg.1090	HNP82_001101	JACHFW010000003	122283	123275	Cytoplasmic	+	Putative transcriptional regulator, LysR family (N-terminal fragment), degenerate		MBB5263996.1	FIG01952938	ff	#N/A	#N/A	#N/A	#N/A	#N/A	#N/A	#N/A	#N/A	#N/A	#N/A	bi	fig|297314.1220.peg.2847	99.7
peg.1091	HNP82_001102	JACHFW010000003	124026	123199	Cytoplasmic	-	Inosose dehydratase (EC 4.2.1.44)		MBB5263997.1		idu(1);Inositol_catabolism	#N/A	#N/A	#N/A	#N/A	#N/A	#N/A	#N/A	#N/A	#N/A	#N/A	uni	fig|297314.1220.peg.2589	29
peg.1092	HNP82_001103	JACHFW010000003	124860	124042	Cytoplasmic	-	hypothetical protein		MBB5263998.1			#N/A	#N/A	#N/A	#N/A	#N/A	#N/A	#N/A	#N/A	#N/A	#N/A	bi	fig|297314.1220.peg.2848	96.69
peg.1093	HNP82_001104	JACHFW010000003	124999	125844	Cytoplasmic	+	Transcriptional regulator, AraC family		MBB5263999.1			#N/A	#N/A	#N/A	#N/A	#N/A	#N/A	#N/A	#N/A	#N/A	#N/A	bi	fig|297314.1220.peg.2849	100
peg.1094	HNP82_001105	JACHFW010000003	127446	125878	CytoplasmicMembrane	-	Beta-galactosidase (EC 3.2.1.23)		MBB5264000.1	FIG00001548	idu(5);Galactosylceramide_and_Sulfatide_metabolism idu(5);Lactose_utilization idu(5);Lactose_and_Galactose_Uptake_and_Utilization	N	GH35(16-207)	N	GH35	N	2	2e-29	0.579805	50.8	QOL68900.1|GH35	bi	fig|297314.1220.peg.2850	100
peg.1095	HNP82_001106	JACHFW010000003	128554	127811	CytoplasmicMembrane	-	tRNA (adenine37-N(6))-methyltransferase TrmN6 (EC 2.1.1.223)		MBB5264001.1	FIG00000648	isu;RNA_methylation	#N/A	#N/A	#N/A	#N/A	#N/A	#N/A	#N/A	#N/A	#N/A	#N/A	bi	fig|297314.1220.peg.2852	99.19
peg.1096	HNP82_001107	JACHFW010000003	129453	128551	Cytoplasmic	-	Signal peptidase-like protein		MBB5264002.1	FIG00007916	isu;Heat_shock_dnaK_gene_cluster_extended	#N/A	#N/A	#N/A	#N/A	#N/A	#N/A	#N/A	#N/A	#N/A	#N/A	bi	fig|297314.1220.peg.2853	99.67
peg.1097	HNP82_001108	JACHFW010000003	130446	129457	Cytoplasmic	-	DNA polymerase III delta prime subunit (EC 2.7.7.7)		MBB5264003.1	FIG00057709	isu;DNA-replication	#N/A	#N/A	#N/A	#N/A	#N/A	#N/A	#N/A	#N/A	#N/A	#N/A	bi	fig|297314.1220.peg.2854	100
peg.1098	HNP82_001109	JACHFW010000003	131052	130453	Cytoplasmic	-	Guanylate kinase (EC 2.7.4.8)		MBB5264004.1	FIG00000131	idu(1);Purine_conversions idu(1);CBSS-323097.3.peg.2594	#N/A	#N/A	#N/A	#N/A	#N/A	#N/A	#N/A	#N/A	#N/A	#N/A	bi	fig|297314.1220.peg.2855	99.5
peg.1099	HNP82_001110	JACHFW010000003	132601	131045	Cytoplasmic	-	Arginine decarboxylase (EC 4.1.1.19); Lysine decarboxylase (EC 4.1.1.18); Ornithine decarboxylase (EC 4.1.1.17)		MBB5264005.1	FIG01304505	icw(1);Arginine_and_Ornithine_Degradation icw(1);Arginine_and_Ornithine_Degradation isu;Lysine_degradation idu(1);Polyamine_Metabolism isu;Polyamine_Metabolism	#N/A	#N/A	#N/A	#N/A	#N/A	#N/A	#N/A	#N/A	#N/A	#N/A	bi	fig|297314.1220.peg.2856	99.23
peg.1100	HNP82_001111	JACHFW010000003	134111	132594	Cytoplasmic	-	UDP-N-acetylmuramoylalanyl-D-glutamate--2,6-diaminopimelate ligase (EC 6.3.2.13)		MBB5264006.1	FIG00000243	idu(1);Peptidoglycan_biosynthesis--gjo idu(1);Methicillin_resistance_in_Staphylococci idu(1);Peptidoglycan_Biosynthesis	#N/A	#N/A	#N/A	#N/A	#N/A	#N/A	#N/A	#N/A	#N/A	#N/A	bi	fig|297314.1220.peg.2857	100
peg.1101	HNP82_001112	JACHFW010000003	134852	134133	Cytoplasmic	-	Aspartate racemase (EC 5.1.1.13)		MBB5264007.1	FIG00004410	isu;Glutamine,_Glutamate,_Aspartate_and_Asparagine_Biosynthesis	#N/A	#N/A	#N/A	#N/A	#N/A	#N/A	#N/A	#N/A	#N/A	#N/A	bi	fig|297314.1220.peg.2858	100
peg.1102	HNP82_001113	JACHFW010000003	135482	136387	Unknown	+	Arginase (EC 3.5.3.1)		MBB5264008.1	FIG00003810	isu;Arginine_and_Ornithine_Degradation	#N/A	#N/A	#N/A	#N/A	#N/A	#N/A	#N/A	#N/A	#N/A	#N/A	bi	fig|297314.1220.peg.2859	100
peg.1103	HNP82_001114	JACHFW010000003	136837	137277	Unknown	+	hypothetical protein	DgpC	MBB5264009.1			#N/A	#N/A	#N/A	#N/A	#N/A	#N/A	#N/A	#N/A	#N/A	#N/A	bi	fig|297314.1220.peg.2860	99.32
peg.1104	HNP82_001115	JACHFW010000003	137294	138265	Cytoplasmic	+	sugar phosphate isomerase/epimerase	DgpB	MBB5264010.1			#N/A	#N/A	#N/A	#N/A	#N/A	#N/A	#N/A	#N/A	#N/A	#N/A	bi	fig|297314.1220.peg.2861	99.69
peg.1105	HNP82_001116	JACHFW010000003	138669	138349	Cytoplasmic	-	Death on curing protein, Doc toxin		MBB5264011.1		idu(1);Phd-Doc,_YdcE-YdcD_toxin-antitoxin_(programmed_cell_death)_systems	#N/A	#N/A	#N/A	#N/A	#N/A	#N/A	#N/A	#N/A	#N/A	#N/A	bi	fig|297314.1220.peg.2862	100
peg.1106	HNP82_001117	JACHFW010000003	138919	138671	Unknown	-	FIG01197664: hypothetical protein		MBB5264012.1	FIG01197663	ff	#N/A	#N/A	#N/A	#N/A	#N/A	#N/A	#N/A	#N/A	#N/A	#N/A	bi	fig|297314.1220.peg.2863	100
peg.1107	HNP82_001118	JACHFW010000003	139345	139124	Unknown	-	FIG00518753: hypothetical protein		MBB5264013.1	FIG00518752	ff	#N/A	#N/A	#N/A	#N/A	#N/A	#N/A	#N/A	#N/A	#N/A	#N/A	-		0
peg.1108	HNP82_001119	JACHFW010000003	139392	139913	CytoplasmicMembrane	+	hypothetical protein		MBB5264014.1			#N/A	#N/A	#N/A	#N/A	#N/A	#N/A	#N/A	#N/A	#N/A	#N/A	bi	fig|297314.1220.peg.2864	98.73
peg.1109	HNP82_001120	JACHFW010000003	139910	140233	Unknown	+	Abortive infection protein AbiGII		MBB5264015.1			#N/A	#N/A	#N/A	#N/A	#N/A	#N/A	#N/A	#N/A	#N/A	#N/A	-		0
peg.1110	HNP82_001121	JACHFW010000003	143505	140461	CytoplasmicMembrane	-	hypothetical protein		MBB5264016.1			#N/A	#N/A	#N/A	#N/A	#N/A	#N/A	#N/A	#N/A	#N/A	#N/A	bi	fig|297314.1220.peg.2865	80.03
peg.1111	HNP82_001122	JACHFW010000003	144185	143502	CytoplasmicMembrane	-	ABC transporter, ATP-binding protein		MBB5264017.1			N	N	GT4	N	N	1	#N/A	#N/A	#N/A	#N/A	bi	fig|297314.1220.peg.2866	100
peg.1112	HNP82_001123	JACHFW010000003	144687	144424	Unknown	-	Prevent-host-death protein		MBB5264018.1			#N/A	#N/A	#N/A	#N/A	#N/A	#N/A	#N/A	#N/A	#N/A	#N/A	bi	fig|297314.1220.peg.2868	100
peg.1113	HNP82_001124	JACHFW010000003	144942	146576	Unknown	+	putative aldouronate transport system substrate-binding protein		MBB5264019.1			#N/A	#N/A	#N/A	#N/A	#N/A	#N/A	#N/A	#N/A	#N/A	#N/A	uni	fig|297314.1220.peg.1619	62.41
peg.1114	HNP82_001125	JACHFW010000003	146645	147619	Cytoplasmic	+	Iron-sulfur flavoprotein		MBB5264020.1			#N/A	#N/A	#N/A	#N/A	#N/A	#N/A	#N/A	#N/A	#N/A	#N/A	bi	fig|297314.1220.peg.2870	99.07
peg.1115	HNP82_001126	JACHFW010000003	148510	147629	Cytoplasmic	-	beta-xylosidase/AraC-like DNA-binding protein		MBB5264021.1			#N/A	#N/A	#N/A	#N/A	#N/A	#N/A	#N/A	#N/A	#N/A	#N/A	bi	fig|297314.1220.peg.2871	98.98
peg.1116	HNP82_001127	JACHFW010000003	149800	148589	Cytoplasmic	-	D-aspartate ligase (EC 6.3.1.12)		MBB5264022.1	FIG00627597	ff	#N/A	#N/A	#N/A	#N/A	#N/A	#N/A	#N/A	#N/A	#N/A	#N/A	bi	fig|297314.1220.peg.2872	100
peg.1117	HNP82_001128	JACHFW010000003	151273	149882	Cytoplasmic	-	FIG01020016: hypothetical protein		MBB5264023.1	FIG01020014	ff	#N/A	#N/A	#N/A	#N/A	#N/A	#N/A	#N/A	#N/A	#N/A	#N/A	bi	fig|297314.1220.peg.2873	99.78
peg.1118	HNP82_001129	JACHFW010000003	151582	152937	CytoplasmicMembrane	+	Multi antimicrobial extrusion protein (Na(+)/drug antiporter), MATE family of MDR efflux pumps		MBB5264024.1	FIG00000402	idu(31);Riboflavin,_FMN_and_FAD_metabolism_in_plants idu(31);Multidrug_Resistance_Efflux_Pumps	#N/A	#N/A	#N/A	#N/A	#N/A	#N/A	#N/A	#N/A	#N/A	#N/A	bi	fig|297314.1220.peg.2875	99.11
peg.1119	HNP82_001130	JACHFW010000003	152959	153624	Unknown	+	Nitroreductase family protein		MBB5264025.1	FIG01316199	ff	#N/A	#N/A	#N/A	#N/A	#N/A	#N/A	#N/A	#N/A	#N/A	#N/A	-		0
peg.1120	HNP82_001131	JACHFW010000003	154081	153707	Cytoplasmic	-	putative aldouronate transport system substrate-binding protein		MBB5264026.1			#N/A	#N/A	#N/A	#N/A	#N/A	#N/A	#N/A	#N/A	#N/A	#N/A	uni	fig|297314.1220.peg.2876	56.36
peg.1121	HNP82_001132	JACHFW010000003	154226	154038	Unknown	-	putative aldouronate transport system substrate-binding protein		MBB5264027.1			#N/A	#N/A	#N/A	#N/A	#N/A	#N/A	#N/A	#N/A	#N/A	#N/A	bi	fig|297314.1220.peg.2876	64.52
peg.1122	HNP82_001133	JACHFW010000003	154432	154250	Unknown	-	putative aldouronate transport system substrate-binding protein		MBB5264028.1			#N/A	#N/A	#N/A	#N/A	#N/A	#N/A	#N/A	#N/A	#N/A	#N/A	-		0
peg.1123	HNP82_001134	JACHFW010000003	154958	154668	CytoplasmicMembrane	-	YafQ toxin protein		MBB5264029.1	FIG00008080	isu;Toxin-antitoxin_replicon_stabilization_systems	#N/A	#N/A	#N/A	#N/A	#N/A	#N/A	#N/A	#N/A	#N/A	#N/A	-		0
peg.1124	HNP82_001135	JACHFW010000003	155233	154955	Unknown	-	DNA-damage-inducible protein J		MBB5264030.1	FIG00002504	isu;DNA_repair,_bacterial icw(1);Toxin-antitoxin_replicon_stabilization_systems	#N/A	#N/A	#N/A	#N/A	#N/A	#N/A	#N/A	#N/A	#N/A	#N/A	uni	fig|297314.1220.peg.126	44.68
peg.1125	HNP82_001136	JACHFW010000003	155340	155489	Unknown	+	hypothetical protein		MBB5264031.1			#N/A	#N/A	#N/A	#N/A	#N/A	#N/A	#N/A	#N/A	#N/A	#N/A	-		0
peg.1126	HNP82_001137	JACHFW010000003	155568	155999	Unknown	+	Transcriptional regulator, MarR family		MBB5264032.1			#N/A	#N/A	#N/A	#N/A	#N/A	#N/A	#N/A	#N/A	#N/A	#N/A	bi	fig|297314.1220.peg.2879	99.3
peg.1127	HNP82_001138	JACHFW010000003	156235	156459	Unknown	+	Probable GTPase related to EngC		MBB5264033.1	FIG00001561	isu;Universal_GTPases	#N/A	#N/A	#N/A	#N/A	#N/A	#N/A	#N/A	#N/A	#N/A	#N/A	bi	fig|297314.1220.peg.2880	100
peg.1128	HNP82_001139	JACHFW010000003	156492	156923	Cytoplasmic	+	Acetyltransferase (EC 2.3.1.-)		MBB5264034.1			#N/A	#N/A	#N/A	#N/A	#N/A	#N/A	#N/A	#N/A	#N/A	#N/A	bi	fig|297314.1220.peg.2881	100
peg.1129	HNP82_001140	JACHFW010000003	156951	157064	Unknown	+	hypothetical protein		MBB5264035.1			#N/A	#N/A	#N/A	#N/A	#N/A	#N/A	#N/A	#N/A	#N/A	#N/A	-		0
peg.1130	HNP82_001141	JACHFW010000003	157300	157031	Unknown	-	hypothetical protein		MBB5264036.1			#N/A	#N/A	#N/A	#N/A	#N/A	#N/A	#N/A	#N/A	#N/A	#N/A	bi	fig|297314.1220.peg.2882	97.75
peg.1131	HNP82_001142	JACHFW010000003	158240	157275	Cytoplasmic	-	hypothetical protein		MBB5264037.1			#N/A	#N/A	#N/A	#N/A	#N/A	#N/A	#N/A	#N/A	#N/A	#N/A	uni	fig|297314.1220.peg.2882	97.74
peg.1132	HNP82_001143	JACHFW010000003	160282	158345	Cytoplasmic	-	Fructose-1,6-bisphosphatase, Bacillus type (EC 3.1.3.11)		MBB5264038.1	FIG00008941	isu;Calvin-Benson_cycle isu;Glycolysis_and_Gluconeogenesis	#N/A	#N/A	#N/A	#N/A	#N/A	#N/A	#N/A	#N/A	#N/A	#N/A	bi	fig|297314.1220.peg.2883	99.69
peg.1133	HNP82_001144	JACHFW010000003	160597	161676	Cytoplasmic	+	D-alanine--D-alanine ligase (EC 6.3.2.4)		MBB5264039.1	FIG00000350	idu(1);Peptidoglycan_biosynthesis--gjo icw(1);Peptidoglycan_Biosynthesis	#N/A	#N/A	#N/A	#N/A	#N/A	#N/A	#N/A	#N/A	#N/A	#N/A	bi	fig|297314.1220.peg.2884	99.72
peg.1134	HNP82_001145	JACHFW010000003	161673	162296	Cytoplasmic	+	D-alanyl-D-alanine carboxypeptidase (EC 3.4.16.4)		MBB5264040.1	FIG00561498	idu(6);Murein_Hydrolases idu(6);CBSS-84588.1.peg.1247 idu(6);Metallocarboxypeptidases_(EC_3.4.17.-) idu(6);Peptidoglycan_Biosynthesis	#N/A	#N/A	#N/A	#N/A	#N/A	#N/A	#N/A	#N/A	#N/A	#N/A	bi	fig|297314.1220.peg.2885	99.52
peg.1135	HNP82_001146	JACHFW010000003	162259	163347	CytoplasmicMembrane	+	Alanine racemase (EC 5.1.1.1)		MBB5264041.1	FIG00001642	icw(1);Pyruvate_Alanine_Serine_Interconversions icw(1);Alanine_biosynthesis	#N/A	#N/A	#N/A	#N/A	#N/A	#N/A	#N/A	#N/A	#N/A	#N/A	bi	fig|297314.1220.peg.2886	94.2
peg.1136	HNP82_001147	JACHFW010000003	163354	164529	Cytoplasmic	+	Alanine racemase (EC 5.1.1.1)		MBB5264042.1	FIG00001642	icw(1);Pyruvate_Alanine_Serine_Interconversions icw(1);Alanine_biosynthesis	#N/A	#N/A	#N/A	#N/A	#N/A	#N/A	#N/A	#N/A	#N/A	#N/A	bi	fig|297314.1220.peg.2887	95.56
peg.1137	HNP82_001148	JACHFW010000003	165675	164623	Cytoplasmic	-	HigA protein (antitoxin to HigB)		MBB5264043.1	FIG00010902	icw(1);Toxin-antitoxin_replicon_stabilization_systems	#N/A	#N/A	#N/A	#N/A	#N/A	#N/A	#N/A	#N/A	#N/A	#N/A	bi	fig|297314.1220.peg.2888	100
peg.1138	HNP82_001149	JACHFW010000003	166003	165707	Cytoplasmic	-	HigB toxin protein		MBB5264044.1		isu;Toxin-antitoxin_replicon_stabilization_systems	#N/A	#N/A	#N/A	#N/A	#N/A	#N/A	#N/A	#N/A	#N/A	#N/A	bi	fig|297314.1220.peg.2889	100
peg.1139	HNP82_001150	JACHFW010000003	166958	166347	Cytoplasmic	-	hypothetical protein		MBB5264045.1			#N/A	#N/A	#N/A	#N/A	#N/A	#N/A	#N/A	#N/A	#N/A	#N/A	bi	fig|297314.1220.peg.2890	100
peg.1140	HNP82_001151	JACHFW010000003	167847	166951	Cytoplasmic	-	hydrolase, carbon-nitrogen family		MBB5264046.1	FIG01339470	ff	#N/A	#N/A	#N/A	#N/A	#N/A	#N/A	#N/A	#N/A	#N/A	#N/A	bi	fig|297314.1220.peg.2891	100
peg.1141	HNP82_001152	JACHFW010000003	168140	169969	Cytoplasmic	+	Isopentenyl-diphosphate delta-isomerase (EC 5.3.3.2)		MBB5264047.1	FIG00001616	isu;Archaeal_lipids isu;Isoprenoid_Biosynthesis isu;Isoprenoid_Biosynthesis:_Interconversions	#N/A	#N/A	#N/A	#N/A	#N/A	#N/A	#N/A	#N/A	#N/A	#N/A	bi	fig|297314.1220.peg.2893	99.84
peg.1142	HNP82_001153	JACHFW010000003	170585	170770	Unknown	+	hypothetical protein		MBB5264048.1			#N/A	#N/A	#N/A	#N/A	#N/A	#N/A	#N/A	#N/A	#N/A	#N/A	bi	fig|297314.1220.peg.2895	100
peg.1143	HNP82_001154	JACHFW010000003	170767	171291	CytoplasmicMembrane	+	Putative membrane protein		MBB5264049.1			#N/A	#N/A	#N/A	#N/A	#N/A	#N/A	#N/A	#N/A	#N/A	#N/A	bi	fig|297314.1220.peg.2896	100
peg.1144	HNP82_001155	JACHFW010000003	171466	171771	Cytoplasmic	+	Transcriptional regulator, PadR family		MBB5264050.1	FIG00002474	idu(3);CBSS-1352.1.peg.856	#N/A	#N/A	#N/A	#N/A	#N/A	#N/A	#N/A	#N/A	#N/A	#N/A	bi	fig|297314.1220.peg.2897	100
peg.1145	HNP82_001156	JACHFW010000003	171785	172876	Cytoplasmic	+	hypothetical protein		MBB5264051.1			#N/A	#N/A	#N/A	#N/A	#N/A	#N/A	#N/A	#N/A	#N/A	#N/A	bi	fig|297314.1220.peg.2898	99.72
peg.1146	HNP82_001157	JACHFW010000003	173950	172904	Cytoplasmic	-	Muramoyltetrapeptide carboxypeptidase (EC 3.4.17.13)		MBB5264052.1	FIG00004788	isu;Murein_Hydrolases isu;Recycling_of_Peptidoglycan_Amino_Acids isu;Metallocarboxypeptidases_(EC_3.4.17.-)	#N/A	#N/A	#N/A	#N/A	#N/A	#N/A	#N/A	#N/A	#N/A	#N/A	bi	fig|297314.1220.peg.2899	99.43
peg.1147	HNP82_001158	JACHFW010000003	174393	173950	Unknown	-	hypothetical protein		MBB5264053.1			#N/A	#N/A	#N/A	#N/A	#N/A	#N/A	#N/A	#N/A	#N/A	#N/A	bi	fig|297314.1220.peg.2900	100
peg.1148	HNP82_001159	JACHFW010000003	176079	174601	Cytoplasmic	-	Xylulose kinase (EC 2.7.1.17)		MBB5264054.1	FIG00000793	idu(1);Xylose_utilization	#N/A	#N/A	#N/A	#N/A	#N/A	#N/A	#N/A	#N/A	#N/A	#N/A	bi	fig|297314.1220.peg.2902	99.59
peg.1149	HNP82_001160	JACHFW010000003	177676	176201	Cytoplasmic	-	predicted xylose isomerase		MBB5264055.1	FIG01367215	icw(1);Xylose_utilization	#N/A	#N/A	#N/A	#N/A	#N/A	#N/A	#N/A	#N/A	#N/A	#N/A	bi	fig|297314.1220.peg.2903	98.78
peg.1150	HNP82_001161	JACHFW010000003	178370	177735	Unknown	-	FIG00533719: hypothetical protein		MBB5264056.1	FIG00533717	ff	#N/A	#N/A	#N/A	#N/A	#N/A	#N/A	#N/A	#N/A	#N/A	#N/A	bi	fig|297314.1220.peg.2904	98.1
peg.1151	HNP82_001162	JACHFW010000003	179934	178501	Cytoplasmic	-	carboxylesterase type B( EC:3.1.1.- )		MBB5264057.1			#N/A	#N/A	#N/A	#N/A	#N/A	#N/A	#N/A	#N/A	#N/A	#N/A	bi	fig|297314.1220.peg.2906	95.39
peg.1152	HNP82_001163	JACHFW010000003	181881	180193	Unknown	-	putative aldouronate transport system substrate-binding protein		MBB5264058.1			#N/A	#N/A	#N/A	#N/A	#N/A	#N/A	#N/A	#N/A	#N/A	#N/A	bi	fig|297314.1220.peg.2907	92.35
peg.1153	HNP82_001164	JACHFW010000003	182386	184311	Cytoplasmic	+	Beta-galactosidase (EC 3.2.1.23)		MBB5264059.1	FIG00001548	idu(5);Galactosylceramide_and_Sulfatide_metabolism idu(5);Lactose_utilization idu(5);Lactose_and_Galactose_Uptake_and_Utilization	N	GH2(37-546)	GH2	GH2	N	3	3.2e-84	0.525266	49.1	QHQ59405.1|GH2	bi	fig|297314.1220.peg.2909	100
peg.1154	HNP82_001165	JACHFW010000003	184587	184366	Unknown	-	hypothetical protein		MBB5264060.1			#N/A	#N/A	#N/A	#N/A	#N/A	#N/A	#N/A	#N/A	#N/A	#N/A	bi	fig|297314.1220.peg.2910	100
peg.1155	HNP82_001166	JACHFW010000003	185144	184626	CytoplasmicMembrane	-	Spore maturation protein B		MBB5264061.1	FIG00007495	isu;Spore_Core_Dehydration	#N/A	#N/A	#N/A	#N/A	#N/A	#N/A	#N/A	#N/A	#N/A	#N/A	bi	fig|297314.1220.peg.2911	100
peg.1156	HNP82_001167	JACHFW010000003	185437	185201	Cytoplasmic	-	hypothetical protein		MBB5264062.1			#N/A	#N/A	#N/A	#N/A	#N/A	#N/A	#N/A	#N/A	#N/A	#N/A	bi	fig|297314.1220.peg.2912	92.77
peg.1157	HNP82_001168	JACHFW010000003	186145	185510	Cytoplasmic	-	tRNA (guanine46-N7-)-methyltransferase (EC 2.1.1.33)		MBB5264063.1	FIG00002733	isu;RNA_methylation	#N/A	#N/A	#N/A	#N/A	#N/A	#N/A	#N/A	#N/A	#N/A	#N/A	bi	fig|297314.1220.peg.2913	100
peg.1158	HNP82_001169	JACHFW010000003	186628	188145	CytoplasmicMembrane	+	D-alanyl-D-alanine carboxypeptidase (EC 3.4.16.4)		MBB5264064.1	FIG00561498	idu(6);Murein_Hydrolases idu(6);CBSS-84588.1.peg.1247 idu(6);Metallocarboxypeptidases_(EC_3.4.17.-) idu(6);Peptidoglycan_Biosynthesis	#N/A	#N/A	#N/A	#N/A	#N/A	#N/A	#N/A	#N/A	#N/A	#N/A	bi	fig|297314.1220.peg.2914	99.6
peg.1159	HNP82_001170	JACHFW010000003	189223	188249	Cytoplasmic	-	Probable DNA polymerase III epsilon chain		MBB5264065.1			#N/A	#N/A	#N/A	#N/A	#N/A	#N/A	#N/A	#N/A	#N/A	#N/A	bi	fig|297314.1220.peg.2915	100
peg.1160	HNP82_001171	JACHFW010000003	189954	189310	Cytoplasmic	-	FIG00523176: hypothetical protein		MBB5264066.1	FIG00523173	ff	#N/A	#N/A	#N/A	#N/A	#N/A	#N/A	#N/A	#N/A	#N/A	#N/A	bi	fig|297314.1220.peg.2916	100
peg.1161	HNP82_001172	JACHFW010000003	190302	190709	Unknown	+	hypothetical protein		MBB5264067.1			#N/A	#N/A	#N/A	#N/A	#N/A	#N/A	#N/A	#N/A	#N/A	#N/A	bi	fig|297314.1220.peg.2561	98.5
peg.1162	HNP82_001173	JACHFW010000003	190716	191207	CytoplasmicMembrane	+	hypothetical protein		MBB5264068.1			#N/A	#N/A	#N/A	#N/A	#N/A	#N/A	#N/A	#N/A	#N/A	#N/A	bi	fig|297314.1220.peg.2562	100
peg.1163	HNP82_001174	JACHFW010000003	191735	191286	Cellwall	-	Probable Hsp20-family chaperone		MBB5264069.1	FIG01493932	ff	#N/A	#N/A	#N/A	#N/A	#N/A	#N/A	#N/A	#N/A	#N/A	#N/A	bi	fig|297314.1220.peg.2563	99.33
peg.1164	HNP82_001175	JACHFW010000003	192460	192026	Cellwall	-	Probable Hsp20-family chaperone		MBB5264070.1	FIG01493932	ff	#N/A	#N/A	#N/A	#N/A	#N/A	#N/A	#N/A	#N/A	#N/A	#N/A	bi	fig|297314.1220.peg.2564	100
peg.1165	HNP82_001176	JACHFW010000003	193051	192602	Cellwall	-	Probable Hsp20-family chaperone		MBB5264071.1	FIG01493932	ff	#N/A	#N/A	#N/A	#N/A	#N/A	#N/A	#N/A	#N/A	#N/A	#N/A	bi	fig|297314.1220.peg.2565	100
peg.1166	HNP82_001177	JACHFW010000003	193478	193317	Cytoplasmic	-	integrase		MBB5264072.1			#N/A	#N/A	#N/A	#N/A	#N/A	#N/A	#N/A	#N/A	#N/A	#N/A	-		0
peg.1167	HNP82_001178	JACHFW010000003	194187	193591	Cytoplasmic	-	hypothetical protein		MBB5264073.1			#N/A	#N/A	#N/A	#N/A	#N/A	#N/A	#N/A	#N/A	#N/A	#N/A	uni	fig|297314.1220.peg.2810	39.13
peg.1168	HNP82_001179	JACHFW010000003	195265	194390	Cytoplasmic	-	hypothetical protein		MBB5264074.1			#N/A	#N/A	#N/A	#N/A	#N/A	#N/A	#N/A	#N/A	#N/A	#N/A	-		0
peg.1169	HNP82_001180	JACHFW010000003	195278	195871	Unknown	+	Transposase		MBB5264075.1	FIG01314079	ff	#N/A	#N/A	#N/A	#N/A	#N/A	#N/A	#N/A	#N/A	#N/A	#N/A	-		0
peg.1170	HNP82_001181	JACHFW010000003	197035	196232	CytoplasmicMembrane	-	Ferrichrome transport ATP-binding protein FhuC (TC 3.A.1.14.3)		MBB5264076.1	FIG01304275	isu;Heme,_hemin_uptake_and_utilization_systems_in_GramNegatives	#N/A	#N/A	#N/A	#N/A	#N/A	#N/A	#N/A	#N/A	#N/A	#N/A	uni	fig|297314.1220.peg.141	37.6
peg.1171	HNP82_001182	JACHFW010000003	198060	197050	CytoplasmicMembrane	-	Ferrichrome transport system permease protein FhuG		MBB5264077.1			#N/A	#N/A	#N/A	#N/A	#N/A	#N/A	#N/A	#N/A	#N/A	#N/A	uni	fig|297314.1220.peg.142	32.74
peg.1172	HNP82_001183	JACHFW010000003	199057	198050	CytoplasmicMembrane	-	ABC-type Fe3+-siderophore transport system, permease component		MBB5264078.1	FIG00696717	ff	#N/A	#N/A	#N/A	#N/A	#N/A	#N/A	#N/A	#N/A	#N/A	#N/A	uni	fig|297314.1220.peg.142	35.9
peg.1173	HNP82_001184	JACHFW010000003	200082	199054	CytoplasmicMembrane	-	Ferrichrome-binding periplasmic protein precursor (TC 3.A.1.14.3)		MBB5264079.1			#N/A	#N/A	#N/A	#N/A	#N/A	#N/A	#N/A	#N/A	#N/A	#N/A	-		0
peg.1174	HNP82_001185	JACHFW010000003	200385	201380	Cytoplasmic	+	Transcriptional regulator, AraC family		MBB5264080.1			#N/A	#N/A	#N/A	#N/A	#N/A	#N/A	#N/A	#N/A	#N/A	#N/A	uni	fig|297314.1220.peg.2828	28.83
peg.1175	HNP82_001186	JACHFW010000003	201637	202755	CytoplasmicMembrane	+	membrane protein, putative		MBB5264081.1			#N/A	#N/A	#N/A	#N/A	#N/A	#N/A	#N/A	#N/A	#N/A	#N/A	uni	fig|297314.1220.peg.895	67.75
peg.1176	HNP82_001187	JACHFW010000003	203448	202834	Cytoplasmic	-	Endo-arabinase		MBB5264082.1			N	GH43_17(13-182)	N	N	N	1	1.4e-53	0.609023	#N/A	#N/A	-		0
peg.1177	HNP82_001188	JACHFW010000003	203957	203508	Cellwall	-	Probable Hsp20-family chaperone		MBB5264083.1	FIG01493932	ff	#N/A	#N/A	#N/A	#N/A	#N/A	#N/A	#N/A	#N/A	#N/A	#N/A	uni	fig|297314.1220.peg.2565	93.29
peg.1178	HNP82_001189	JACHFW010000003	204397	204236	Cytoplasmic	-	integrase		MBB5264084.1			#N/A	#N/A	#N/A	#N/A	#N/A	#N/A	#N/A	#N/A	#N/A	#N/A	-		0
peg.1179	HNP82_001190	JACHFW010000003	204719	204510	Cytoplasmic	-	putative transposase/invertase (TIGR01784 family)		MBB5264085.1			#N/A	#N/A	#N/A	#N/A	#N/A	#N/A	#N/A	#N/A	#N/A	#N/A	uni	fig|297314.1220.peg.2837	35.38
peg.1180	HNP82_001191	JACHFW010000003	205391	204723	Cytoplasmic	-	hypothetical protein		MBB5264086.1			#N/A	#N/A	#N/A	#N/A	#N/A	#N/A	#N/A	#N/A	#N/A	#N/A	bi	fig|297314.1220.peg.904	100
peg.1181	HNP82_001192	JACHFW010000003	206344	205682	CytoplasmicMembrane	-	Substrate-specific component ThiT of thiamin ECF transporter		MBB5264087.1	FIG00011622	isu;Thiamin_biosynthesis isu;ECF_class_transporters	#N/A	#N/A	#N/A	#N/A	#N/A	#N/A	#N/A	#N/A	#N/A	#N/A	bi	fig|297314.1220.peg.903	100
peg.1182	HNP82_001193	JACHFW010000003	206635	206952	Cytoplasmic	+	Transcriptional regulator, PadR family		MBB5264088.1	FIG00002474	idu(3);CBSS-1352.1.peg.856	#N/A	#N/A	#N/A	#N/A	#N/A	#N/A	#N/A	#N/A	#N/A	#N/A	bi	fig|297314.1220.peg.902	99.04
peg.1183	HNP82_001194	JACHFW010000003	206949	207497	CytoplasmicMembrane	+	hypothetical protein		MBB5264089.1			#N/A	#N/A	#N/A	#N/A	#N/A	#N/A	#N/A	#N/A	#N/A	#N/A	bi	fig|297314.1220.peg.901	98.9
peg.1184	HNP82_001195	JACHFW010000003	207955	207620	Unknown	-	hypothetical protein		MBB5264090.1			#N/A	#N/A	#N/A	#N/A	#N/A	#N/A	#N/A	#N/A	#N/A	#N/A	bi	fig|297314.1220.peg.900	100
peg.1185	HNP82_001196	JACHFW010000003	209185	208079	CytoplasmicMembrane	-	Putative membrane protein		MBB5264091.1	FIG00524042	ff	#N/A	#N/A	#N/A	#N/A	#N/A	#N/A	#N/A	#N/A	#N/A	#N/A	bi	fig|297314.1220.peg.899	99.46
peg.1186	HNP82_001197	JACHFW010000003	209957	209211	Unknown	-	Transcriptional repressor of the fructose operon, DeoR family		MBB5264092.1	FIG00001452	icw(1);Fructose_utilization	#N/A	#N/A	#N/A	#N/A	#N/A	#N/A	#N/A	#N/A	#N/A	#N/A	bi	fig|297314.1220.peg.898	100
peg.1187	HNP82_001198	JACHFW010000003	212048	210129	CytoplasmicMembrane	-	PTS system, fructose-specific IIA component (EC 2.7.1.69) / PTS system, fructose-specific IIB component (EC 2.7.1.69) / PTS system, fructose-specific IIC component (EC 2.7.1.69)		MBB5264093.1	FIG00001234	isu;Fructose_utilization isu;Fructose_utilization isu;Fructose_utilization	#N/A	#N/A	#N/A	#N/A	#N/A	#N/A	#N/A	#N/A	#N/A	#N/A	bi	fig|297314.1220.peg.897	98.75
peg.1188	HNP82_001199	JACHFW010000003	212999	212052	Cytoplasmic	-	1-phosphofructokinase (EC 2.7.1.56)		MBB5264094.1	FIG00001366	icw(2);Fructose_utilization	#N/A	#N/A	#N/A	#N/A	#N/A	#N/A	#N/A	#N/A	#N/A	#N/A	bi	fig|297314.1220.peg.896	99.36
peg.1189	HNP82_001200	JACHFW010000003	213442	214560	CytoplasmicMembrane	+	FIG00628570: hypothetical protein		MBB5264095.1	FIG00628569	ff	#N/A	#N/A	#N/A	#N/A	#N/A	#N/A	#N/A	#N/A	#N/A	#N/A	bi	fig|297314.1220.peg.895	100
peg.1190	HNP82_001201	JACHFW010000003	214587	215159	Cytoplasmic	+	Uncharacterized protein MJ0504		MBB5264096.1			#N/A	#N/A	#N/A	#N/A	#N/A	#N/A	#N/A	#N/A	#N/A	#N/A	bi	fig|297314.1220.peg.894	100
peg.1191	HNP82_001202	JACHFW010000003	217096	215327	Cytoplasmic	-	Aspartyl-tRNA synthetase (EC 6.1.1.12) @ Aspartyl-tRNA(Asn) synthetase (EC 6.1.1.23)		MBB5264097.1	FIG00000656	idu(1);tRNA_aminoacylation,_Asp_and_Asn idu(1);tRNA_aminoacylation,_Asp_and_Asn	N	N	N	GT83	N	1	#N/A	#N/A	38.8	ALR08738.2|GT83	bi	fig|297314.1220.peg.893	99.49
peg.1192	HNP82_001203	JACHFW010000003	219555	217171	Cytoplasmic	-	Transcriptional regulator of various polyols utilization, AraC family		MBB5264098.1			N	GH39(337-741)	N	N	N	1	2.8e-31	0.930394	#N/A	#N/A	uni	fig|297314.1220.peg.1746	45.38
peg.1193	HNP82_001204	JACHFW010000003	219800	220666	Unknown	+	glyoxylase-like metal-dependent hydrolase (beta-lactamase superfamily II)		MBB5264099.1			#N/A	#N/A	#N/A	#N/A	#N/A	#N/A	#N/A	#N/A	#N/A	#N/A	bi	fig|297314.1220.peg.1744	55.79
peg.1194	HNP82_001205	JACHFW010000003	220706	222304	Unknown	+	ABC-type glycerol-3-phosphate transport system substrate-binding protein		MBB5264100.1			#N/A	#N/A	#N/A	#N/A	#N/A	#N/A	#N/A	#N/A	#N/A	#N/A	bi	fig|297314.1220.peg.891	99.47
peg.1195	HNP82_001206	JACHFW010000003	222828	222391	Unknown	-	hypothetical protein	DfgB	MBB5264101.1			#N/A	#N/A	#N/A	#N/A	#N/A	#N/A	#N/A	#N/A	#N/A	#N/A	bi	fig|297314.1220.peg.890	100
peg.1196	HNP82_001207	JACHFW010000003	223744	222845	Cytoplasmic	-	sugar phosphate isomerase/epimerase	DfgA	MBB5264102.1			#N/A	#N/A	#N/A	#N/A	#N/A	#N/A	#N/A	#N/A	#N/A	#N/A	bi	fig|297314.1220.peg.889	100
peg.1197	HNP82_001208	JACHFW010000003	223941	224711	Cytoplasmic	+	Transcriptional regulator, AraC family		MBB5264103.1			#N/A	#N/A	#N/A	#N/A	#N/A	#N/A	#N/A	#N/A	#N/A	#N/A	bi	fig|297314.1220.peg.888	99.61
peg.1198	HNP82_001209	JACHFW010000003	225402	224761	Cytoplasmic	-	Galactoside O-acetyltransferase (EC 2.3.1.18)		MBB5264104.1	FIG00139238	idu(1);Lactose_utilization	#N/A	#N/A	#N/A	#N/A	#N/A	#N/A	#N/A	#N/A	#N/A	#N/A	bi	fig|297314.1220.peg.887	100
peg.1199	HNP82_001210	JACHFW010000003	226595	225504	Cytoplasmic	-	Tryptophanyl-tRNA synthetase (EC 6.1.1.2)		MBB5264105.1	FIG00000055	isu;tRNA_aminoacylation,_Trp	#N/A	#N/A	#N/A	#N/A	#N/A	#N/A	#N/A	#N/A	#N/A	#N/A	bi	fig|297314.1220.peg.886	99.72
peg.1200	HNP82_001211	JACHFW010000003	227335	226760	Extracellular	-	hypothetical protein		MBB5264106.1			#N/A	#N/A	#N/A	#N/A	#N/A	#N/A	#N/A	#N/A	#N/A	#N/A	uni	fig|297314.1220.peg.885	99.48
peg.1201	HNP82_001212	JACHFW010000003	227581	227372	Cytoplasmic	-	hypothetical protein		MBB5264107.1			#N/A	#N/A	#N/A	#N/A	#N/A	#N/A	#N/A	#N/A	#N/A	#N/A	bi	fig|297314.1220.peg.885	100
peg.1202	HNP82_001213	JACHFW010000003	228799	227594	Cytoplasmic	-	putative aldouronate transport system substrate-binding protein		MBB5264108.1			N	GH43_12(1-103)	N	N	N	1	8.5e-40	0.370107	#N/A	#N/A	bi	fig|297314.1220.peg.882	97.97
peg.1203	HNP82_001214	JACHFW010000003	229439	228966	Cytoplasmic	-	Beta-xylosidase (EC 3.2.1.37)		MBB5264109.1	FIG00003086	idu(2);Xylose_utilization	N	N	GH43	N	N	1	#N/A	#N/A	#N/A	#N/A	uni	fig|297314.1220.peg.882	97.14
peg.1204	HNP82_001215	JACHFW010000003	230785	229787	Cytoplasmic	-	FIG00912340: hypothetical protein		MBB5264110.1	FIG01477773	ff	#N/A	#N/A	#N/A	#N/A	#N/A	#N/A	#N/A	#N/A	#N/A	#N/A	-		0
peg.1205	HNP82_001216	JACHFW010000003	231398	230778	Cytoplasmic	-	hypothetical protein		MBB5264111.1			#N/A	#N/A	#N/A	#N/A	#N/A	#N/A	#N/A	#N/A	#N/A	#N/A	-		0
peg.1206	HNP82_001217	JACHFW010000003	232521	231586	Cytoplasmic	-	NAD-dependent protein deacetylase of SIR2 family		MBB5264112.1	FIG00008490	idu(1);Pyruvate_metabolism_II:_acetyl-CoA,_acetogenesis_from_pyruvate idu(1);Redox-dependent_regulation_of_nucleus_processes	#N/A	#N/A	#N/A	#N/A	#N/A	#N/A	#N/A	#N/A	#N/A	#N/A	bi	fig|297314.1220.peg.881	99.01
peg.1207	HNP82_001218	JACHFW010000003	233248	232457	Cytoplasmic	-	COG2110, Macro domain, possibly ADP-ribose binding module		MBB5264113.1	FIG00004221	ff	#N/A	#N/A	#N/A	#N/A	#N/A	#N/A	#N/A	#N/A	#N/A	#N/A	bi	fig|297314.1220.peg.880	99.62
peg.1208	HNP82_001219	JACHFW010000003	233647	233405	Cytoplasmic	-	FIG01032239: hypothetical protein		MBB5264114.1	FIG01564068	ff	#N/A	#N/A	#N/A	#N/A	#N/A	#N/A	#N/A	#N/A	#N/A	#N/A	bi	fig|297314.1220.peg.879	75
peg.1209	HNP82_001220	JACHFW010000003	234073	233810	CytoplasmicMembrane	-	Substrate-specific component RibU of riboflavin ECF transporter		MBB5264115.1	FIG00009156	idu(1);ECF_class_transporters idu(1);Riboflavin,_FMN_and_FAD_metabolism_in_plants idu(1);Riboflavin,_FMN_and_FAD_metabolism	#N/A	#N/A	#N/A	#N/A	#N/A	#N/A	#N/A	#N/A	#N/A	#N/A	bi	fig|297314.1220.peg.878	100
peg.1210	HNP82_001221	JACHFW010000003	235438	234287	Cytoplasmic	-	Carboxynorspermidine decarboxylase, putative (EC 4.1.1.-)		MBB5264116.1	FIG00116638	icw(1);Polyamine_Metabolism	#N/A	#N/A	#N/A	#N/A	#N/A	#N/A	#N/A	#N/A	#N/A	#N/A	bi	fig|297314.1220.peg.877	100
peg.1211	HNP82_001222	JACHFW010000003	236664	235462	Cytoplasmic	-	Carboxynorspermidine dehydrogenase, putative (EC 1.1.1.-)		MBB5264117.1	FIG00016265	icw(5);Polyamine_Metabolism	#N/A	#N/A	#N/A	#N/A	#N/A	#N/A	#N/A	#N/A	#N/A	#N/A	bi	fig|297314.1220.peg.876	100
peg.1212	HNP82_001223	JACHFW010000003	237620	236766	Cytoplasmic	-	Agmatinase (EC 3.5.3.11)		MBB5264118.1	FIG00052802	isu;Arginine_and_Ornithine_Degradation icw(3);Polyamine_Metabolism	#N/A	#N/A	#N/A	#N/A	#N/A	#N/A	#N/A	#N/A	#N/A	#N/A	bi	fig|297314.1220.peg.875	100
peg.1213	HNP82_001224	JACHFW010000003	238547	237684	Cytoplasmic	-	Spermidine synthase (EC 2.5.1.16)		MBB5264119.1	FIG00000642	isu;Polyamine_Metabolism	#N/A	#N/A	#N/A	#N/A	#N/A	#N/A	#N/A	#N/A	#N/A	#N/A	bi	fig|297314.1220.peg.874	100
peg.1214	HNP82_001225	JACHFW010000003	240034	238571	Cytoplasmic	-	Arginine decarboxylase (EC 4.1.1.19)		MBB5264120.1	FIG00016145	icw(1);Arginine_and_Ornithine_Degradation icw(4);Polyamine_Metabolism	#N/A	#N/A	#N/A	#N/A	#N/A	#N/A	#N/A	#N/A	#N/A	#N/A	bi	fig|297314.1220.peg.873	100
peg.1215	HNP82_001226	JACHFW010000003	240921	240160	Cytoplasmic	-	S-adenosylmethionine decarboxylase proenzyme (EC 4.1.1.50), prokaryotic class 1A		MBB5264121.1	FIG00002793	icw(1);Polyamine_Metabolism	#N/A	#N/A	#N/A	#N/A	#N/A	#N/A	#N/A	#N/A	#N/A	#N/A	bi	fig|297314.1220.peg.872	99.6
peg.1216	HNP82_001227	JACHFW010000003	243501	241483	Cytoplasmic	-	Alpha-N-arabinofuranosidase (EC 3.2.1.55)		MBB5264122.1	FIG00007157	ff	N	GH120(297-387)	GH120	GH120	N	3	1.1e-35	0.989011	74.7	QIB58251.1|GH120	bi	fig|297314.1220.peg.871	99.7
peg.1217	HNP82_001228	JACHFW010000003	243770	244690	Cytoplasmic	+	DNA-binding response regulator, AraC family		MBB5264123.1			#N/A	#N/A	#N/A	#N/A	#N/A	#N/A	#N/A	#N/A	#N/A	#N/A	bi	fig|297314.1220.peg.870	99.01
peg.1218	HNP82_001229	JACHFW010000003	244847	246217	CytoplasmicMembrane	+	Multi antimicrobial extrusion protein (Na(+)/drug antiporter), MATE family of MDR efflux pumps		MBB5264124.1	FIG00000402	idu(31);Riboflavin,_FMN_and_FAD_metabolism_in_plants idu(31);Multidrug_Resistance_Efflux_Pumps	#N/A	#N/A	#N/A	#N/A	#N/A	#N/A	#N/A	#N/A	#N/A	#N/A	bi	fig|297314.1220.peg.869	99.56
peg.1219	HNP82_001230	JACHFW010000003	247428	246286	Cytoplasmic	-	1,3-propanediol dehydrogenase (EC 1.1.1.202)		MBB5264125.1	FIG01197277	isu;Glycerol_fermentation_to_1,3-propanediol	#N/A	#N/A	#N/A	#N/A	#N/A	#N/A	#N/A	#N/A	#N/A	#N/A	bi	fig|297314.1220.peg.868	99.21
peg.1220	HNP82_001231	JACHFW010000003	247957	247421	Cytoplasmic	-	Gamma-aminobutyrate:alpha-ketoglutarate aminotransferase (EC 2.6.1.19)		MBB5264126.1	FIG00006767	isu;Putrescine_utilization_pathways	#N/A	#N/A	#N/A	#N/A	#N/A	#N/A	#N/A	#N/A	#N/A	#N/A	bi	fig|297314.1220.peg.867	98.88
peg.1221	HNP82_001232	JACHFW010000003	248726	248331	Cytoplasmic	-	hypothetical protein		MBB5264127.1			#N/A	#N/A	#N/A	#N/A	#N/A	#N/A	#N/A	#N/A	#N/A	#N/A	bi	fig|297314.1220.peg.866	97.71
peg.1222	HNP82_001233	JACHFW010000003	249521	248793	Cytoplasmic	-	hypothetical protein		MBB5264128.1			#N/A	#N/A	#N/A	#N/A	#N/A	#N/A	#N/A	#N/A	#N/A	#N/A	bi	fig|297314.1220.peg.865	98.76
peg.1223	HNP82_001234	JACHFW010000003	250254	249511	Unknown	-	Modification methylase NgoFVII (EC 2.1.1.37) (Cytosine-specific methyltransferase NgoFVII) (M.NgoFVII) (M.NgoVII)		MBB5264129.1			#N/A	#N/A	#N/A	#N/A	#N/A	#N/A	#N/A	#N/A	#N/A	#N/A	uni	fig|297314.1220.peg.865	98.35
peg.1224	HNP82_001235	JACHFW010000003	250741	250268	Cytoplasmic	-	hypothetical protein		MBB5264130.1			#N/A	#N/A	#N/A	#N/A	#N/A	#N/A	#N/A	#N/A	#N/A	#N/A	bi	fig|297314.1220.peg.864	100
peg.1225	HNP82_001236	JACHFW010000003	250882	251274	Cytoplasmic	+	Transcriptional regulator, GntR family		MBB5264131.1	FIG00621925	ff	#N/A	#N/A	#N/A	#N/A	#N/A	#N/A	#N/A	#N/A	#N/A	#N/A	bi	fig|297314.1220.peg.863	99.23
peg.1226	HNP82_001237	JACHFW010000003	251278	252699	CytoplasmicMembrane	+	membrane protein, putative		MBB5264132.1			#N/A	#N/A	#N/A	#N/A	#N/A	#N/A	#N/A	#N/A	#N/A	#N/A	bi	fig|297314.1220.peg.862	99.58
peg.1227	HNP82_001238	JACHFW010000003	253907	253266	Cytoplasmic	-	L-ribulose-5-phosphate 4-epimerase (EC 5.1.3.4)		MBB5264133.1	FIG00000986	idu(1);L-ascorbate_utilization_(and_related_gene_clusters)	#N/A	#N/A	#N/A	#N/A	#N/A	#N/A	#N/A	#N/A	#N/A	#N/A	bi	fig|297314.1220.peg.2814	100
peg.1228	HNP82_001239	JACHFW010000003	256063	254087	Cytoplasmic	-	2,4-dienoyl-CoA reductase [NADPH] (EC 1.3.1.34)	putative flavanone- and flavanonol-cleaving reductase (FCR)	MBB5264134.1	FIG00517072	ff	#N/A	#N/A	#N/A	#N/A	#N/A	#N/A	#N/A	#N/A	#N/A	#N/A	bi	fig|297314.1220.peg.2815	96.5
peg.1229	HNP82_001240	JACHFW010000003	257330	256275	Cytoplasmic	-	D-3-phosphoglycerate dehydrogenase (EC 1.1.1.95)		MBB5264135.1	FIG00031250	idu(2);Glycine_and_Serine_Utilization idu(2);Serine_Biosynthesis idu(2);Pyridoxin_(Vitamin_B6)_Biosynthesis	#N/A	#N/A	#N/A	#N/A	#N/A	#N/A	#N/A	#N/A	#N/A	#N/A	bi	fig|297314.1220.peg.2816	100
peg.1230	HNP82_001241	JACHFW010000003	258590	257445	Cytoplasmic	-	Alcohol dehydrogenase (EC 1.1.1.1)		MBB5264136.1	FIG01007502	idu(2);Glycerolipid_and_Glycerophospholipid_Metabolism_in_Bacteria idu(2);Fermentations:_Mixed_acid idu(2);Butanol_Biosynthesis idu(2);5-FCL-like_protein	#N/A	#N/A	#N/A	#N/A	#N/A	#N/A	#N/A	#N/A	#N/A	#N/A	bi	fig|297314.1220.peg.2817	99.48
peg.1231	HNP82_001242	JACHFW010000003	258819	260762	CytoplasmicMembrane	+	Transcriptional antiterminator of lichenan operon, BglG family / PTS system, cellobiose-specific IIA component (EC 2.7.1.69)		MBB5264137.1	FIG00008450	idu(1);Beta-Glucoside_Metabolism idu(1);Beta-Glucoside_Metabolism	#N/A	#N/A	#N/A	#N/A	#N/A	#N/A	#N/A	#N/A	#N/A	#N/A	bi	fig|297314.1220.peg.2818	97.97
peg.1232	HNP82_001243	JACHFW010000003	260767	261462	Cytoplasmic	+	Transcriptional regulator, TetR family		MBB5264138.1			#N/A	#N/A	#N/A	#N/A	#N/A	#N/A	#N/A	#N/A	#N/A	#N/A	bi	fig|297314.1220.peg.2819	99.57
peg.1233	HNP82_001244	JACHFW010000003	262813	261494	Cytoplasmic	-	Aspartokinase (EC 2.7.2.4)		MBB5264139.1	FIG00000132	idu(1);Lysine_Biosynthesis_DAP_Pathway,_GJO_scratch idu(1);Threonine_and_Homoserine_Biosynthesis idu(1);Lysine_Biosynthesis_DAP_Pathway	#N/A	#N/A	#N/A	#N/A	#N/A	#N/A	#N/A	#N/A	#N/A	#N/A	bi	fig|297314.1220.peg.2820	100
peg.1234	HNP82_001245	JACHFW010000003	264015	263029	CytoplasmicMembrane	-	Ribose ABC transport system, permease protein RbsC (TC 3.A.1.2.1)		MBB5264140.1		icw(2);D-ribose_utilization	#N/A	#N/A	#N/A	#N/A	#N/A	#N/A	#N/A	#N/A	#N/A	#N/A	bi	fig|297314.1220.peg.2822	91.79
peg.1235	HNP82_001246	JACHFW010000003	265517	264015	CytoplasmicMembrane	-	Ribose ABC transport system, ATP-binding protein RbsA (TC 3.A.1.2.1)		MBB5264141.1		idu(1);D-ribose_utilization	#N/A	#N/A	#N/A	#N/A	#N/A	#N/A	#N/A	#N/A	#N/A	#N/A	bi	fig|297314.1220.peg.2823	92.6
peg.1236	HNP82_001247	JACHFW010000003	266503	265517	CytoplasmicMembrane	-	Ribose ABC transport system, permease protein RbsC (TC 3.A.1.2.1)		MBB5264142.1		icw(2);D-ribose_utilization	#N/A	#N/A	#N/A	#N/A	#N/A	#N/A	#N/A	#N/A	#N/A	#N/A	bi	fig|297314.1220.peg.2824	93.9
peg.1237	HNP82_001248	JACHFW010000003	267772	266555	Unknown	-	ABC-type sugar transport system substrate-binding protein		MBB5264143.1			#N/A	#N/A	#N/A	#N/A	#N/A	#N/A	#N/A	#N/A	#N/A	#N/A	bi	fig|297314.1220.peg.2825	85.93
peg.1238	HNP82_001249	JACHFW010000003	268770	267793	Cytoplasmic	-	sugar phosphate isomerase/epimerase	DgpB	MBB5264144.1			#N/A	#N/A	#N/A	#N/A	#N/A	#N/A	#N/A	#N/A	#N/A	#N/A	bi	fig|297314.1220.peg.2826	92.9
peg.1239	HNP82_001250	JACHFW010000003	269204	268767	Cytoplasmic	-	hypothetical protein	DgpC	MBB5264145.1			#N/A	#N/A	#N/A	#N/A	#N/A	#N/A	#N/A	#N/A	#N/A	#N/A	bi	fig|297314.1220.peg.2827	91.03
peg.1240	HNP82_001251	JACHFW010000003	271894	269447	Cytoplasmic	-	Two-component response regulator yesN		MBB5264146.1			N	GH39(329-763)	N	GH39	N	2	7.6e-55	0.974478	40.2	BBG22497.1|GH39	bi	fig|297314.1220.peg.2828	77.93
peg.1241	HNP82_001252	JACHFW010000003	273800	272007	Unknown	-	hydrolase, CocE/NonD family		MBB5264147.1			#N/A	#N/A	#N/A	#N/A	#N/A	#N/A	#N/A	#N/A	#N/A	#N/A	bi	fig|297314.1220.peg.2829	97.49
peg.1242	HNP82_001253	JACHFW010000003	275006	273804	CytoplasmicMembrane	-	Succinate dehydrogenase flavoprotein subunit (EC 1.3.99.1)		MBB5264148.1		idu(1);Serine-glyoxylate_cycle idu(1);Succinate_dehydrogenase	#N/A	#N/A	#N/A	#N/A	#N/A	#N/A	#N/A	#N/A	#N/A	#N/A	uni	fig|297314.1220.peg.2830	95.75
peg.1243	HNP82_001254	JACHFW010000003	275520	275179	Unknown	-	hypothetical protein		MBB5264149.1			#N/A	#N/A	#N/A	#N/A	#N/A	#N/A	#N/A	#N/A	#N/A	#N/A	bi	fig|297314.1220.peg.2830	98.17
peg.1244	HNP82_001255	JACHFW010000003	275769	275545	Cytoplasmic	-	hypothetical protein		MBB5264150.1			#N/A	#N/A	#N/A	#N/A	#N/A	#N/A	#N/A	#N/A	#N/A	#N/A	bi	fig|297314.1220.peg.2831	98.65
peg.1245	HNP82_001256	JACHFW010000003	275987	277531	Cytoplasmic	+	Regulator of polyketide synthase expression		MBB5264151.1			#N/A	#N/A	#N/A	#N/A	#N/A	#N/A	#N/A	#N/A	#N/A	#N/A	bi	fig|297314.1220.peg.2832	99.22
peg.1246	HNP82_001257	JACHFW010000003	278016	277543	Unknown	-	Beta-lactamase (EC 3.5.2.6)		MBB5264152.1		isu;Beta-lactamase isu;Tn552	#N/A	#N/A	#N/A	#N/A	#N/A	#N/A	#N/A	#N/A	#N/A	#N/A	bi	fig|297314.1220.peg.2833	100
peg.1247	HNP82_001258	JACHFW010000003	278521	278036	Cytoplasmic	-	hypothetical protein		MBB5264153.1			#N/A	#N/A	#N/A	#N/A	#N/A	#N/A	#N/A	#N/A	#N/A	#N/A	-		0
peg.1248	HNP82_001259	JACHFW010000003	278808	279551	Unknown	+	hypothetical protein		MBB5264154.1			#N/A	#N/A	#N/A	#N/A	#N/A	#N/A	#N/A	#N/A	#N/A	#N/A	bi	fig|297314.1220.peg.2835	97.98
peg.1249	HNP82_001260	JACHFW010000003	281649	279757	Unknown	-	hypothetical protein		MBB5264155.1			#N/A	#N/A	#N/A	#N/A	#N/A	#N/A	#N/A	#N/A	#N/A	#N/A	bi	fig|297314.1220.peg.2836	96.98
peg.1250	HNP82_001261	JACHFW010000003	281961	282185	Unknown	+	Transcriptional regulator, XRE family		MBB5264156.1			#N/A	#N/A	#N/A	#N/A	#N/A	#N/A	#N/A	#N/A	#N/A	#N/A	-		0
peg.1251	HNP82_001262	JACHFW010000003	284460	282889	Unknown	-	hypothetical protein		MBB5264157.1			#N/A	#N/A	#N/A	#N/A	#N/A	#N/A	#N/A	#N/A	#N/A	#N/A	uni	fig|297314.1220.peg.2836	80
peg.1252	HNP82_001263	JACHFW010000003	284635	284856	Cytoplasmic	+	transcriptional regulator with XRE-family HTH domain		MBB5264158.1			#N/A	#N/A	#N/A	#N/A	#N/A	#N/A	#N/A	#N/A	#N/A	#N/A	-		0
peg.1253	HNP82_001264	JACHFW010000003	285274	285441	Unknown	+	hypothetical protein		MBB5264159.1			#N/A	#N/A	#N/A	#N/A	#N/A	#N/A	#N/A	#N/A	#N/A	#N/A	-		0
peg.1254	HNP82_001265	JACHFW010000003	286012	285764	Cytoplasmic	-	transcriptional regulator with XRE-family HTH domain		MBB5264160.1			#N/A	#N/A	#N/A	#N/A	#N/A	#N/A	#N/A	#N/A	#N/A	#N/A	-		0
peg.1255	HNP82_001266	JACHFW010000003	286335	286099	Cytoplasmic	-	transcriptional regulator with XRE-family HTH domain		MBB5264161.1			#N/A	#N/A	#N/A	#N/A	#N/A	#N/A	#N/A	#N/A	#N/A	#N/A	-		0
peg.1256	HNP82_001267	JACHFW010000003	286459	286782	Cytoplasmic	+	transcriptional regulator with XRE-family HTH domain		MBB5264162.1			#N/A	#N/A	#N/A	#N/A	#N/A	#N/A	#N/A	#N/A	#N/A	#N/A	uni	fig|297314.1220.peg.2134	59.09
peg.1257	HNP82_001268	JACHFW010000003	287259	286909	Cytoplasmic	-	hypothetical protein		MBB5264163.1			#N/A	#N/A	#N/A	#N/A	#N/A	#N/A	#N/A	#N/A	#N/A	#N/A	-		0
peg.1258	HNP82_001269	JACHFW010000003	287725	288123	Cytoplasmic	+	hypothetical protein		MBB5264164.1			#N/A	#N/A	#N/A	#N/A	#N/A	#N/A	#N/A	#N/A	#N/A	#N/A	-		0
peg.1259	HNP82_001270	JACHFW010000003	288290	288661	Cytoplasmic	+	hypothetical protein		MBB5264165.1			#N/A	#N/A	#N/A	#N/A	#N/A	#N/A	#N/A	#N/A	#N/A	#N/A	-		0
peg.1260	HNP82_001271	JACHFW010000003	288710	289396	CytoplasmicMembrane	+	hypothetical protein		MBB5264166.1			#N/A	#N/A	#N/A	#N/A	#N/A	#N/A	#N/A	#N/A	#N/A	#N/A	-		0
peg.1261	HNP82_001272	JACHFW010000003	289380	290174	Cytoplasmic	+	hypothetical protein		MBB5264167.1			#N/A	#N/A	#N/A	#N/A	#N/A	#N/A	#N/A	#N/A	#N/A	#N/A	-		0
peg.1262	HNP82_001273	JACHFW010000003	290610	291296	Cytoplasmic	+	hypothetical protein		MBB5264168.1			#N/A	#N/A	#N/A	#N/A	#N/A	#N/A	#N/A	#N/A	#N/A	#N/A	-		0
peg.1263	HNP82_001274	JACHFW010000003	291283	292377	Cytoplasmic	+	hypothetical protein		MBB5264169.1			#N/A	#N/A	#N/A	#N/A	#N/A	#N/A	#N/A	#N/A	#N/A	#N/A	-		0
peg.1264	HNP82_001275	JACHFW010000003	292374	292793	Cytoplasmic	+	hypothetical protein		MBB5264170.1			#N/A	#N/A	#N/A	#N/A	#N/A	#N/A	#N/A	#N/A	#N/A	#N/A	-		0
peg.1265	HNP82_001276	JACHFW010000003	292835	294022	Cytoplasmic	+	Phage integrase		MBB5264171.1			#N/A	#N/A	#N/A	#N/A	#N/A	#N/A	#N/A	#N/A	#N/A	#N/A	uni	fig|297314.1220.peg.343	24.14
peg.1266	HNP82_001283	JACHFW010000004	1179	208	CytoplasmicMembrane	-	Beta-1,3-glucosyltransferase		MBB5264172.1	FIG00086697	isu;LOS_core_oligosaccharide_biosynthesis	N	GT2(3-123)	N	N	N	1	6.8e-31	0.729412	#N/A	#N/A	uni	fig|297314.1220.peg.1802	42.59
peg.1267	HNP82_001284	JACHFW010000004	2125	1172	CytoplasmicMembrane	-	Glycosyltransferase		MBB5264173.1		idu(5);CBSS-258594.1.peg.3339	N	GT2(10-137)	N	N	N	1	1.7e-38	0.770588	#N/A	#N/A	bi	fig|297314.1220.peg.2685	39.83
peg.1268	HNP82_001285	JACHFW010000004	3422	2226	Cytoplasmic	-	Related to F420H2-dehydrogenase, beta subunit		MBB5264174.1			#N/A	#N/A	#N/A	#N/A	#N/A	#N/A	#N/A	#N/A	#N/A	#N/A	-		0
peg.1269	HNP82_001286	JACHFW010000004	4298	3432	Cytoplasmic	-	hypothetical protein		MBB5264175.1			#N/A	#N/A	#N/A	#N/A	#N/A	#N/A	#N/A	#N/A	#N/A	#N/A	-		0
peg.1270	HNP82_001287	JACHFW010000004	4591	4295	Unknown	-	hypothetical protein		MBB5264176.1			#N/A	#N/A	#N/A	#N/A	#N/A	#N/A	#N/A	#N/A	#N/A	#N/A	-		0
peg.1271	HNP82_001288	JACHFW010000004	5747	4605	Cytoplasmic	-	Glycosyl transferase, group 1		MBB5264177.1		icw(2);CBSS-258594.1.peg.3339	N	GT4(198-350)	N	N	N	1	4e-31	0.96875	#N/A	#N/A	uni	fig|297314.1220.peg.691	26.53
peg.1272	HNP82_001289	JACHFW010000004	6984	5791	Cytoplasmic	-	COG1180: Radical SAM, Pyruvate-formate lyase-activating enzyme like		MBB5264178.1	FIG00004134	ff	#N/A	#N/A	#N/A	#N/A	#N/A	#N/A	#N/A	#N/A	#N/A	#N/A	uni	fig|297314.1220.peg.335	25.15
peg.1273	HNP82_001290	JACHFW010000004	8203	7010	Cytoplasmic	-	Putative glycosyltransferase protein		MBB5264179.1	FIG00062054	isu;CBSS-258594.1.peg.3339	N	GT4(227-368)	GT4	GT4	N	3	1.8e-30	0.94375	81.5	QRT49764.1|GT4	bi	fig|297314.1220.peg.326	95.45
peg.1274	HNP82_001291	JACHFW010000004	8401	8231	CytoplasmicMembrane	-	hypothetical protein		MBB5264180.1			#N/A	#N/A	#N/A	#N/A	#N/A	#N/A	#N/A	#N/A	#N/A	#N/A	uni	fig|297314.1220.peg.327	51.06
peg.1275	HNP82_001292	JACHFW010000004	9227	8394	CytoplasmicMembrane	-	hypothetical protein		MBB5264181.1			#N/A	#N/A	#N/A	#N/A	#N/A	#N/A	#N/A	#N/A	#N/A	#N/A	bi	fig|297314.1220.peg.327	56.25
peg.1276	HNP82_001293	JACHFW010000004	10366	9227	Cytoplasmic	-	Alpha-D-GlcNAc alpha-1,2-L-rhamnosyltransferase (EC 2.4.1.-)		MBB5264182.1	FIG00002463	icw(1);Rhamnose_containing_glycans	N	GT4(204-346)	GT4	GT4	N	3	4.6e-29	0.9125	69	AQT55817.1|GT4	uni	fig|297314.1220.peg.329	68.18
peg.1277	HNP82_001294	JACHFW010000004	11282	10635	Unknown	-	Alpha-D-GlcNAc alpha-1,2-L-rhamnosyltransferase (EC 2.4.1.-)		MBB5264183.1	FIG00002463	icw(1);Rhamnose_containing_glycans	N	N	GT4	N	N	1	#N/A	#N/A	#N/A	#N/A	bi	fig|297314.1220.peg.329	99.06
peg.1278	HNP82_001295	JACHFW010000004	11672	11307	Unknown	-	hypothetical protein		MBB5264184.1			#N/A	#N/A	#N/A	#N/A	#N/A	#N/A	#N/A	#N/A	#N/A	#N/A	bi	fig|297314.1220.peg.330	100
peg.1279	HNP82_001296	JACHFW010000004	13498	11720	CytoplasmicMembrane	-	probable ABC transporter		MBB5264185.1	FIG00669058	ff	#N/A	#N/A	#N/A	#N/A	#N/A	#N/A	#N/A	#N/A	#N/A	#N/A	bi	fig|297314.1220.peg.331	99.16
peg.1280	HNP82_001297	JACHFW010000004	14048	13509	Unknown	-	hypothetical protein		MBB5264186.1			#N/A	#N/A	#N/A	#N/A	#N/A	#N/A	#N/A	#N/A	#N/A	#N/A	bi	fig|297314.1220.peg.332	97.95
peg.1281	HNP82_001298	JACHFW010000004	14622	14002	Unknown	-	hypothetical protein		MBB5264187.1			#N/A	#N/A	#N/A	#N/A	#N/A	#N/A	#N/A	#N/A	#N/A	#N/A	bi	fig|297314.1220.peg.333	88.35
peg.1282	HNP82_001299	JACHFW010000004	15133	14852	Unknown	-	hypothetical protein		MBB5264188.1			#N/A	#N/A	#N/A	#N/A	#N/A	#N/A	#N/A	#N/A	#N/A	#N/A	bi	fig|297314.1220.peg.334	42.17
peg.1283	HNP82_001300	JACHFW010000004	16198	15134	Cytoplasmic	-	Coenzyme PQQ synthesis protein E		MBB5264189.1			#N/A	#N/A	#N/A	#N/A	#N/A	#N/A	#N/A	#N/A	#N/A	#N/A	bi	fig|297314.1220.peg.335	89.27
peg.1284	HNP82_001301	JACHFW010000004	16463	16191	Unknown	-	hypothetical protein		MBB5264190.1			#N/A	#N/A	#N/A	#N/A	#N/A	#N/A	#N/A	#N/A	#N/A	#N/A	bi	fig|297314.1220.peg.336	79.78
peg.1285	HNP82_001302	JACHFW010000004	17732	16476	Cytoplasmic	-	hypothetical protein		MBB5264191.1			#N/A	#N/A	#N/A	#N/A	#N/A	#N/A	#N/A	#N/A	#N/A	#N/A	bi	fig|297314.1220.peg.337	99.76
peg.1286	HNP82_001303	JACHFW010000004	18585	17773	Cytoplasmic	-	Manganese-dependent protein-tyrosine phosphatase (EC 3.1.3.48)		MBB5264192.1	FIG00002449	idu(2);Exopolysaccharide_Biosynthesis	#N/A	#N/A	#N/A	#N/A	#N/A	#N/A	#N/A	#N/A	#N/A	#N/A	bi	fig|297314.1220.peg.338	94.55
peg.1287	HNP82_001304	JACHFW010000004	19984	18512	CytoplasmicMembrane	-	Tyrosine-protein kinase Wzc (EC 2.7.10.2)		MBB5264193.1	FIG00006955	isu;Colanic_acid_biosynthesis isu;CBSS-258594.1.peg.3339 isu;Capsular_Polysaccharides_Biosynthesis_and_Assembly	#N/A	#N/A	#N/A	#N/A	#N/A	#N/A	#N/A	#N/A	#N/A	#N/A	bi	fig|297314.1220.peg.339	98.98
peg.1288	HNP82_001305	JACHFW010000004	21401	19977	CytoplasmicMembrane	-	Tyrosine-protein kinase EpsD (EC 2.7.10.2)		MBB5264194.1		icw(1);Exopolysaccharide_Biosynthesis	#N/A	#N/A	#N/A	#N/A	#N/A	#N/A	#N/A	#N/A	#N/A	#N/A	bi	fig|297314.1220.peg.340	99.58
peg.1289	HNP82_001306	JACHFW010000004	22235	21414	Unknown	-	Peptidoglycan N-acetylglucosamine deacetylase (EC 3.5.1.-)		MBB5264195.1		idu(3);Polysaccharide_deacetylases	#N/A	#N/A	#N/A	#N/A	#N/A	#N/A	#N/A	#N/A	#N/A	#N/A	bi	fig|297314.1220.peg.341	98.9
peg.1290	HNP82_001307	JACHFW010000004	23812	22409	CytoplasmicMembrane	-	Undecaprenyl-phosphate galactosephosphotransferase (EC 2.7.8.6)		MBB5264196.1	FIG00002968	icw(2);Exopolysaccharide_Biosynthesis icw(1);CBSS-258594.1.peg.3339	#N/A	#N/A	#N/A	#N/A	#N/A	#N/A	#N/A	#N/A	#N/A	#N/A	bi	fig|297314.1220.peg.342	100
peg.1291	HNP82_001308	JACHFW010000004	24026	24970	Cytoplasmic	+	site-specific recombinase, phage integrase family		MBB5264197.1	FIG01307911	ff	#N/A	#N/A	#N/A	#N/A	#N/A	#N/A	#N/A	#N/A	#N/A	#N/A	bi	fig|297314.1220.peg.343	99.68
peg.1292	HNP82_001309	JACHFW010000004	25409	25293	Cytoplasmic	-	hypothetical protein		MBB5264198.1			#N/A	#N/A	#N/A	#N/A	#N/A	#N/A	#N/A	#N/A	#N/A	#N/A	bi	fig|297314.1220.peg.344	100
peg.1293	HNP82_001310	JACHFW010000004	25888	25406	Cytoplasmic	-	Uncharacterized domain COG3236 / GTP cyclohydrolase II (EC 3.5.4.25)		MBB5264199.1	FIG00008854	idu(1);Riboflavin_synthesis_cluster idu(1);Riboflavin,_FMN_and_FAD_metabolism_in_plants idu(1);Riboflavin,_FMN_and_FAD_metabolism	#N/A	#N/A	#N/A	#N/A	#N/A	#N/A	#N/A	#N/A	#N/A	#N/A	bi	fig|297314.1220.peg.345	95
peg.1294	HNP82_001311	JACHFW010000004	26129	25917	Unknown	-	hypothetical protein		MBB5264200.1			#N/A	#N/A	#N/A	#N/A	#N/A	#N/A	#N/A	#N/A	#N/A	#N/A	bi	fig|297314.1220.peg.346	90
peg.1295	HNP82_001312	JACHFW010000004	26450	26262	Unknown	-	hypothetical protein		MBB5264201.1			#N/A	#N/A	#N/A	#N/A	#N/A	#N/A	#N/A	#N/A	#N/A	#N/A	bi	fig|297314.1220.peg.550	100
peg.1296	HNP82_001313	JACHFW010000004	27478	26552	Cytoplasmic	-	Translation elongation factor Ts		MBB5264202.1	FIG00000191	isu;Translation_elongation_factors_bacterial icw(1);Ribosome_recycling_related_cluster icw(1);CBSS-312309.3.peg.1965	#N/A	#N/A	#N/A	#N/A	#N/A	#N/A	#N/A	#N/A	#N/A	#N/A	bi	fig|297314.1220.peg.549	100
peg.1297	HNP82_001314	JACHFW010000004	28265	27507	Cytoplasmic	-	SSU ribosomal protein S2p (SAe)		MBB5264203.1	FIG00037273	isu;Ribosome_SSU_bacterial isu;Ribosome_recycling_related_cluster isu;CBSS-312309.3.peg.1965	#N/A	#N/A	#N/A	#N/A	#N/A	#N/A	#N/A	#N/A	#N/A	#N/A	bi	fig|297314.1220.peg.548	100
peg.1298	HNP82_001315	JACHFW010000004	29194	28427	Cytoplasmic	-	GTP-sensing transcriptional pleiotropic repressor codY		MBB5264204.1	FIG00001663	icw(2);Conserved_gene_cluster_associated_with_Met-tRNA_formyltransferase	#N/A	#N/A	#N/A	#N/A	#N/A	#N/A	#N/A	#N/A	#N/A	#N/A	bi	fig|297314.1220.peg.547	100
peg.1299	HNP82_001316	JACHFW010000004	31657	29567	Cytoplasmic	-	DNA topoisomerase I (EC 5.99.1.2)		MBB5264205.1	FIG00000204	isu;Conserved_gene_cluster_associated_with_Met-tRNA_formyltransferase isu;Inteins icw(1);CBSS-272943.3.peg.1367 isu;pVir_Plasmid_of_Campylobacter isu;DNA_topoisomerases,_Type_I,_ATP-independent	#N/A	#N/A	#N/A	#N/A	#N/A	#N/A	#N/A	#N/A	#N/A	#N/A	bi	fig|297314.1220.peg.545	99.71
peg.1300	HNP82_001317	JACHFW010000004	32847	31720	Cytoplasmic	-	Rossmann fold nucleotide-binding protein Smf possibly involved in DNA uptake		MBB5264206.1	FIG00035268	icw(1);Conserved_gene_cluster_associated_with_Met-tRNA_formyltransferase isu;CBSS-272943.3.peg.1367	#N/A	#N/A	#N/A	#N/A	#N/A	#N/A	#N/A	#N/A	#N/A	#N/A	bi	fig|297314.1220.peg.544	99.73
peg.1301	HNP82_001318	JACHFW010000004	34531	32879	Cytoplasmic	-	MG(2+) CHELATASE FAMILY PROTEIN / ComM-related protein		MBB5264207.1	FIG00000635	ff	#N/A	#N/A	#N/A	#N/A	#N/A	#N/A	#N/A	#N/A	#N/A	#N/A	bi	fig|297314.1220.peg.543	96.55
peg.1302	HNP82_001319	JACHFW010000004	35481	34657	Cytoplasmic	-	Transcriptional regulator RpiR in protein degradation cluster		MBB5264208.1			#N/A	#N/A	#N/A	#N/A	#N/A	#N/A	#N/A	#N/A	#N/A	#N/A	bi	fig|297314.1220.peg.542	98.91
peg.1303	HNP82_001320	JACHFW010000004	36332	35529	Cytoplasmic	-	hypothetical protein		MBB5264209.1			#N/A	#N/A	#N/A	#N/A	#N/A	#N/A	#N/A	#N/A	#N/A	#N/A	bi	fig|297314.1220.peg.541	100
peg.1304	HNP82_001321	JACHFW010000004	37193	36357	CytoplasmicMembrane	-	Transmembrane component of general energizing module of ECF transporters		MBB5264210.1		idu(1);ECF_class_transporters	#N/A	#N/A	#N/A	#N/A	#N/A	#N/A	#N/A	#N/A	#N/A	#N/A	bi	fig|297314.1220.peg.540	99.64
peg.1305	HNP82_001322	JACHFW010000004	38904	37162	CytoplasmicMembrane	-	ATPase component of general energizing module of ECF transporters		MBB5264211.1		icw(1);ECF_class_transporters	#N/A	#N/A	#N/A	#N/A	#N/A	#N/A	#N/A	#N/A	#N/A	#N/A	bi	fig|297314.1220.peg.539	99.83
peg.1306	HNP82_001323	JACHFW010000004	39760	38906	CytoplasmicMembrane	-	hypothetical protein		MBB5264212.1			#N/A	#N/A	#N/A	#N/A	#N/A	#N/A	#N/A	#N/A	#N/A	#N/A	bi	fig|297314.1220.peg.538	99.3
peg.1307	HNP82_001324	JACHFW010000004	40205	40654	CytoplasmicMembrane	+	D-tyrosyl-tRNA(Tyr) deacylase (EC 3.6.1.n1)		MBB5264213.1	FIG00000473	ff	#N/A	#N/A	#N/A	#N/A	#N/A	#N/A	#N/A	#N/A	#N/A	#N/A	bi	fig|297314.1220.peg.537	100
peg.1308	HNP82_001325	JACHFW010000004	40699	41364	Cytoplasmic	+	M. jannaschii predicted coding region MJ0455		MBB5264214.1	FIG01412605	ff	#N/A	#N/A	#N/A	#N/A	#N/A	#N/A	#N/A	#N/A	#N/A	#N/A	bi	fig|297314.1220.peg.536	99.55
peg.1309	HNP82_001326	JACHFW010000004	42356	41454	Cytoplasmic	-	Dihydroorotate dehydrogenase, catalytic subunit (EC 1.3.3.1)		MBB5264215.1	FIG00001054	icw(1);De_Novo_Pyrimidine_Synthesis	#N/A	#N/A	#N/A	#N/A	#N/A	#N/A	#N/A	#N/A	#N/A	#N/A	bi	fig|297314.1220.peg.535	99.67
peg.1310	HNP82_001327	JACHFW010000004	43126	42356	Cytoplasmic	-	Dihydroorotate dehydrogenase electron transfer subunit (EC 1.3.3.1)		MBB5264216.1	FIG00133515	isu;De_Novo_Pyrimidine_Synthesis	#N/A	#N/A	#N/A	#N/A	#N/A	#N/A	#N/A	#N/A	#N/A	#N/A	bi	fig|297314.1220.peg.534	98.83
peg.1311	HNP82_001328	JACHFW010000004	44428	43142	Cytoplasmic	-	Dihydroorotase (EC 3.5.2.3)		MBB5264217.1	FIG00000032	icw(2);De_Novo_Pyrimidine_Synthesis	#N/A	#N/A	#N/A	#N/A	#N/A	#N/A	#N/A	#N/A	#N/A	#N/A	bi	fig|297314.1220.peg.533	99.53
peg.1312	HNP82_001329	JACHFW010000004	45201	46145	Cytoplasmic	+	D-3-phosphoglycerate dehydrogenase (EC 1.1.1.95)		MBB5264218.1	FIG00031250	idu(2);Glycine_and_Serine_Utilization idu(2);Serine_Biosynthesis idu(2);Pyridoxin_(Vitamin_B6)_Biosynthesis	#N/A	#N/A	#N/A	#N/A	#N/A	#N/A	#N/A	#N/A	#N/A	#N/A	bi	fig|297314.1220.peg.532	99.68
peg.1313	HNP82_001330	JACHFW010000004	46631	46479	Unknown	-	hypothetical protein		MBB5264219.1			#N/A	#N/A	#N/A	#N/A	#N/A	#N/A	#N/A	#N/A	#N/A	#N/A	bi	fig|297314.1220.peg.530	100
peg.1314	HNP82_001331	JACHFW010000004	47966	46686	Unknown	-	Diaminopimelate decarboxylase (EC 4.1.1.20)		MBB5264220.1	FIG00138250	idu(1);CBSS-323850.3.peg.3269 idu(1);Lysine_Biosynthesis_DAP_Pathway,_GJO_scratch idu(1);Lysine_Biosynthesis_DAP_Pathway	#N/A	#N/A	#N/A	#N/A	#N/A	#N/A	#N/A	#N/A	#N/A	#N/A	bi	fig|297314.1220.peg.529	99.77
peg.1315	HNP82_001332	JACHFW010000004	48224	49249	Cytoplasmic	+	Branched-chain amino acid aminotransferase (EC 2.6.1.42)		MBB5264221.1	FIG00050603	isu;Branched-Chain_Amino_Acid_Biosynthesis isu;Pyruvate_Alanine_Serine_Interconversions isu;Alanine_biosynthesis isu;Leucine_Biosynthesis	#N/A	#N/A	#N/A	#N/A	#N/A	#N/A	#N/A	#N/A	#N/A	#N/A	bi	fig|297314.1220.peg.528	100
peg.1316	HNP82_001333	JACHFW010000004	49913	49374	Cytoplasmic	-	Dihydrofolate reductase (EC 1.5.1.3)		MBB5264222.1	FIG00000048	isu;Folate_Biosynthesis isu;5-FCL-like_protein	#N/A	#N/A	#N/A	#N/A	#N/A	#N/A	#N/A	#N/A	#N/A	#N/A	bi	fig|297314.1220.peg.527	100
peg.1317	HNP82_001334	JACHFW010000004	50782	49934	Cytoplasmic	-	Thymidylate synthase (EC 2.1.1.45)		MBB5264223.1	FIG00000398	icw(1);Folate_Biosynthesis	#N/A	#N/A	#N/A	#N/A	#N/A	#N/A	#N/A	#N/A	#N/A	#N/A	bi	fig|297314.1220.peg.526	100
peg.1318	HNP82_001335	JACHFW010000004	52009	50795	Cytoplasmic	-	Tripeptide aminopeptidase (EC 3.4.11.4)		MBB5264224.1	FIG00554193	ff	#N/A	#N/A	#N/A	#N/A	#N/A	#N/A	#N/A	#N/A	#N/A	#N/A	bi	fig|297314.1220.peg.525	99.75
peg.1319	HNP82_001336	JACHFW010000004	52304	53395	Cytoplasmic	+	GTP pyrophosphokinase (EC 2.7.6.5) ## Bsu YjbM		MBB5264225.1			#N/A	#N/A	#N/A	#N/A	#N/A	#N/A	#N/A	#N/A	#N/A	#N/A	bi	fig|297314.1220.peg.524	99.72
peg.1320	HNP82_001337	JACHFW010000004	54692	53412	Cytoplasmic	-	GTP-binding protein HflX		MBB5264226.1	FIG00000304	isu;Hfl_operon isu;Universal_GTPases	#N/A	#N/A	#N/A	#N/A	#N/A	#N/A	#N/A	#N/A	#N/A	#N/A	bi	fig|297314.1220.peg.523	100
peg.1321	HNP82_001338	JACHFW010000004	56367	54778	Unknown	-	TPR domain protein		MBB5264227.1			#N/A	#N/A	#N/A	#N/A	#N/A	#N/A	#N/A	#N/A	#N/A	#N/A	bi	fig|297314.1220.peg.522	99.81
peg.1322	HNP82_001339	JACHFW010000004	58491	56392	CytoplasmicMembrane	-	Electron transport complex protein RnfC		MBB5264228.1		idu(1);Na(+)-translocating_NADH-quinone_oxidoreductase_and_rnf-like_group_of_electron_transport_complexes	#N/A	#N/A	#N/A	#N/A	#N/A	#N/A	#N/A	#N/A	#N/A	#N/A	bi	fig|297314.1220.peg.521	99.28
peg.1323	HNP82_001340	JACHFW010000004	60409	58712	Extracellular	-	FIG00533041: hypothetical protein		MBB5264229.1	FIG01488854	ff	#N/A	#N/A	#N/A	#N/A	#N/A	#N/A	#N/A	#N/A	#N/A	#N/A	bi	fig|297314.1220.peg.520	99.47
peg.1324	HNP82_001341	JACHFW010000004	61971	60601	Extracellular	-	Membrane proteins related to metalloendopeptidases		MBB5264230.1	FIG00011382	idu(1);CBSS-393121.3.peg.2760	#N/A	#N/A	#N/A	#N/A	#N/A	#N/A	#N/A	#N/A	#N/A	#N/A	bi	fig|297314.1220.peg.519	98.9
peg.1325	HNP82_001342	JACHFW010000004	66002	62307	CytoplasmicMembrane	-	FIG00513822: hypothetical protein		MBB5264231.1	FIG00513819	ff	#N/A	#N/A	#N/A	#N/A	#N/A	#N/A	#N/A	#N/A	#N/A	#N/A	bi	fig|297314.1220.peg.518	99.35
peg.1326	HNP82_001343	JACHFW010000004	66716	66012	CytoplasmicMembrane	-	ABC transporter ATP-binding protein YvcR		MBB5264232.1	FIG00007923	ff	#N/A	#N/A	#N/A	#N/A	#N/A	#N/A	#N/A	#N/A	#N/A	#N/A	bi	fig|297314.1220.peg.517	100
peg.1327	HNP82_001344	JACHFW010000004	67827	67078	Cytoplasmic	-	Pyruvate formate-lyase activating enzyme (EC 1.97.1.4)		MBB5264233.1	FIG00000721	idu(2);Fermentations:_Mixed_acid	#N/A	#N/A	#N/A	#N/A	#N/A	#N/A	#N/A	#N/A	#N/A	#N/A	bi	fig|297314.1220.peg.516	100
peg.1328	HNP82_001345	JACHFW010000004	70060	67829	Cytoplasmic	-	Pyruvate formate-lyase (EC 2.3.1.54)	Pyruvate formate-lyase	MBB5264234.1	FIG00002541	icw(1);Fermentations:_Mixed_acid idu(4);Butanol_Biosynthesis	#N/A	#N/A	#N/A	#N/A	#N/A	#N/A	#N/A	#N/A	#N/A	#N/A	bi	fig|297314.1220.peg.515	99.87
peg.1329	HNP82_001346	JACHFW010000004	71828	70431	Cytoplasmic	-	Conserved protein		MBB5264235.1			#N/A	#N/A	#N/A	#N/A	#N/A	#N/A	#N/A	#N/A	#N/A	#N/A	bi	fig|297314.1220.peg.513	99.35
peg.1330	HNP82_001347	JACHFW010000004	73256	71844	CytoplasmicMembrane	-	Probable poly(beta-D-mannuronate) O-acetylase (EC 2.3.1.-)		MBB5264236.1	FIG00002470	ff	#N/A	#N/A	#N/A	#N/A	#N/A	#N/A	#N/A	#N/A	#N/A	#N/A	bi	fig|297314.1220.peg.512	100
peg.1331	HNP82_001348	JACHFW010000004	73825	73322	Unknown	-	hypothetical protein		MBB5264237.1			#N/A	#N/A	#N/A	#N/A	#N/A	#N/A	#N/A	#N/A	#N/A	#N/A	bi	fig|297314.1220.peg.511	100
peg.1332	HNP82_001349	JACHFW010000004	74639	73800	Cytoplasmic	-	N-Acetylneuraminate cytidylyltransferase (EC 2.7.7.43)		MBB5264238.1		isu;CMP-N-acetylneuraminate_Biosynthesis isu;Sialic_Acid_Metabolism	#N/A	#N/A	#N/A	#N/A	#N/A	#N/A	#N/A	#N/A	#N/A	#N/A	bi	fig|297314.1220.peg.510	99.64
peg.1333	HNP82_001350	JACHFW010000004	75326	76666	CytoplasmicMembrane	+	Multi antimicrobial extrusion protein (Na(+)/drug antiporter), MATE family of MDR efflux pumps		MBB5264239.1	FIG00000402	idu(31);Riboflavin,_FMN_and_FAD_metabolism_in_plants idu(31);Multidrug_Resistance_Efflux_Pumps	#N/A	#N/A	#N/A	#N/A	#N/A	#N/A	#N/A	#N/A	#N/A	#N/A	bi	fig|297314.1220.peg.1655	99.78
peg.1334	HNP82_001351	JACHFW010000004	77939	76656	Cytoplasmic	-	Fragment flavodoxin oxidoreductase		MBB5264240.1	FIG01330943	ff	#N/A	#N/A	#N/A	#N/A	#N/A	#N/A	#N/A	#N/A	#N/A	#N/A	bi	fig|297314.1220.peg.1654	99.3
peg.1335	HNP82_001352	JACHFW010000004	78126	78596	CytoplasmicMembrane	+	Antiholin-like protein LrgA		MBB5264241.1	FIG00000832	icw(1);Murein_hydrolase_regulation_and_cell_death	#N/A	#N/A	#N/A	#N/A	#N/A	#N/A	#N/A	#N/A	#N/A	#N/A	bi	fig|297314.1220.peg.1653	100
peg.1336	HNP82_001353	JACHFW010000004	78589	79281	CytoplasmicMembrane	+	LrgA-associated membrane protein LrgB		MBB5264242.1	FIG00000822	isu;Murein_hydrolase_regulation_and_cell_death	#N/A	#N/A	#N/A	#N/A	#N/A	#N/A	#N/A	#N/A	#N/A	#N/A	bi	fig|297314.1220.peg.1652	99.57
peg.1337	HNP82_001354	JACHFW010000004	80315	79308	Cytoplasmic	-	Endo-1,4-beta-xylanase B precursor		MBB5264243.1			#N/A	#N/A	#N/A	#N/A	#N/A	#N/A	#N/A	#N/A	#N/A	#N/A	bi	fig|297314.1220.peg.1651	99.7
peg.1338	HNP82_001355	JACHFW010000004	80663	80544	Unknown	-	hypothetical protein		MBB5264244.1			#N/A	#N/A	#N/A	#N/A	#N/A	#N/A	#N/A	#N/A	#N/A	#N/A	bi	fig|297314.1220.peg.1649	100
peg.1339	HNP82_001356	JACHFW010000004	81538	80711	Unknown	-	hypothetical protein		MBB5264245.1			#N/A	#N/A	#N/A	#N/A	#N/A	#N/A	#N/A	#N/A	#N/A	#N/A	bi	fig|297314.1220.peg.1648	100
peg.1340	HNP82_001357	JACHFW010000004	81703	82602	Cytoplasmic	+	Transcriptional regulator, LysR family		MBB5264246.1			#N/A	#N/A	#N/A	#N/A	#N/A	#N/A	#N/A	#N/A	#N/A	#N/A	bi	fig|297314.1220.peg.1647	99.67
peg.1341	HNP82_001358	JACHFW010000004	83486	82833	Cytoplasmic	-	hypothetical protein		MBB5264247.1			#N/A	#N/A	#N/A	#N/A	#N/A	#N/A	#N/A	#N/A	#N/A	#N/A	bi	fig|297314.1220.peg.1646	99.54
peg.1342	HNP82_001359	JACHFW010000004	84639	83473	CytoplasmicMembrane	-	Spore germination protein GerKB		MBB5264248.1			#N/A	#N/A	#N/A	#N/A	#N/A	#N/A	#N/A	#N/A	#N/A	#N/A	bi	fig|297314.1220.peg.1645	99.22
peg.1343	HNP82_001360	JACHFW010000004	86151	84646	CytoplasmicMembrane	-	Spore germination protein GerKA		MBB5264249.1	FIG00002489	ff	#N/A	#N/A	#N/A	#N/A	#N/A	#N/A	#N/A	#N/A	#N/A	#N/A	bi	fig|297314.1220.peg.1644	99.8
peg.1344	HNP82_001361	JACHFW010000004	86953	86285	Cytoplasmic	-	Transcriptional regulator, GntR family		MBB5264250.1			#N/A	#N/A	#N/A	#N/A	#N/A	#N/A	#N/A	#N/A	#N/A	#N/A	bi	fig|297314.1220.peg.1643	100
peg.1345	HNP82_001362	JACHFW010000004	87859	86990	Cytoplasmic	-	4-diphosphocytidyl-2-C-methyl-D-erythritol kinase (EC 2.7.1.148)		MBB5264251.1	FIG00000377	isu;Nonmevalonate_Branch_of_Isoprenoid_Biosynthesis isu;Isoprenoid_Biosynthesis isu;A_Gammaproteobacteria_Cluster_Relating_to_Translation	#N/A	#N/A	#N/A	#N/A	#N/A	#N/A	#N/A	#N/A	#N/A	#N/A	bi	fig|297314.1220.peg.1642	98.96
peg.1346	HNP82_001363	JACHFW010000004	89666	88110	Cytoplasmic	-	LysM domain-containing membrane protein		MBB5264252.1			N	N	N	CBM50	N	1	#N/A	#N/A	47.7	BCN28808.1|CBM50	bi	fig|297314.1220.peg.1640	100
peg.1347	HNP82_001364	JACHFW010000004	90157	89741	Unknown	-	hypothetical protein		MBB5264253.1			#N/A	#N/A	#N/A	#N/A	#N/A	#N/A	#N/A	#N/A	#N/A	#N/A	bi	fig|297314.1220.peg.1639	100
peg.1348	HNP82_001365	JACHFW010000004	92012	90282	Cytoplasmic	-	Phosphoglucosamine mutase (EC 5.4.2.10)		MBB5264254.1	FIG00009682	idu(3);Bacterial_checkpoint-control-related_cluster idu(3);Sialic_Acid_Metabolism idu(3);UDP-N-acetylmuramate_from_Fructose-6-phosphate_Biosynthesis	N	N	N	GT2	N	1	#N/A	#N/A	43.4	CAD7235639.1|GT2	bi	fig|297314.1220.peg.1638	100
peg.1349	HNP82_001366	JACHFW010000004	93232	92183	Cytoplasmic	-	FIG01032375: hypothetical protein		MBB5264255.1	FIG01032374	ff	#N/A	#N/A	#N/A	#N/A	#N/A	#N/A	#N/A	#N/A	#N/A	#N/A	bi	fig|297314.1220.peg.1637	100
peg.1350	HNP82_001367	JACHFW010000004	93597	93367	Cytoplasmic	-	hypothetical protein		MBB5264256.1			#N/A	#N/A	#N/A	#N/A	#N/A	#N/A	#N/A	#N/A	#N/A	#N/A	bi	fig|297314.1220.peg.1636	98.68
peg.1351	HNP82_001368	JACHFW010000004	94290	93853	Cytoplasmic	-	putative transposase/invertase (TIGR01784 family)		MBB5264257.1			#N/A	#N/A	#N/A	#N/A	#N/A	#N/A	#N/A	#N/A	#N/A	#N/A	bi	fig|297314.1220.peg.1635	98.41
peg.1352	HNP82_001369	JACHFW010000004	95601	94591	Cytoplasmic	-	Aspartate--ammonia ligase (EC 6.3.1.1)		MBB5264258.1	FIG00001406	isu;Glutamine,_Glutamate,_Aspartate_and_Asparagine_Biosynthesis	N	N	GH38	N	N	1	#N/A	#N/A	#N/A	#N/A	bi	fig|297314.1220.peg.1633	100
peg.1353	HNP82_001370	JACHFW010000004	98224	96044	CytoplasmicMembrane	-	Cyclic beta-1,2-glucan modification transmembrane protein		MBB5264259.1	FIG01308794	ff	#N/A	#N/A	#N/A	#N/A	#N/A	#N/A	#N/A	#N/A	#N/A	#N/A	bi	fig|297314.1220.peg.1632	98.35
peg.1354	HNP82_001371	JACHFW010000004	99389	98586	CytoplasmicMembrane	-	Sirohydrochlorin cobaltochelatase CbiK (EC 4.99.1.3)		MBB5264260.1	FIG00002414	isu;Cobalamin_synthesis isu;Coenzyme_B12_biosynthesis	#N/A	#N/A	#N/A	#N/A	#N/A	#N/A	#N/A	#N/A	#N/A	#N/A	bi	fig|297314.1220.peg.1630	99.63
peg.1355	HNP82_001372	JACHFW010000004	100422	99406	Cytoplasmic	-	3-oxoacyl-[acyl-carrier-protein] synthase, KASIII (EC 2.3.1.180)		MBB5264261.1	FIG00015100	ff	#N/A	#N/A	#N/A	#N/A	#N/A	#N/A	#N/A	#N/A	#N/A	#N/A	bi	fig|297314.1220.peg.1629	100
peg.1356	HNP82_001373	JACHFW010000004	102971	100509	Cytoplasmic	-	5-methyltetrahydrofolate--homocysteine methyltransferase (EC 2.1.1.13)		MBB5264262.1	FIG00000672	ff	#N/A	#N/A	#N/A	#N/A	#N/A	#N/A	#N/A	#N/A	#N/A	#N/A	bi	fig|297314.1220.peg.1628	99.76
peg.1357	HNP82_001374	JACHFW010000004	104830	102968	Cytoplasmic	-	5,10-methylenetetrahydrofolate reductase (EC 1.5.1.20) / Homolog of homocysteine-binding domain		MBB5264263.1	FIG00010489	isu;One-carbon_metabolism_by_tetrahydropterines isu;Serine-glyoxylate_cycle isu;5-FCL-like_protein	#N/A	#N/A	#N/A	#N/A	#N/A	#N/A	#N/A	#N/A	#N/A	#N/A	bi	fig|297314.1220.peg.1627	99.51
peg.1358	HNP82_001375	JACHFW010000004	107262	105055	Unknown	-	hypothetical protein		MBB5264264.1			#N/A	#N/A	#N/A	#N/A	#N/A	#N/A	#N/A	#N/A	#N/A	#N/A	bi	fig|297314.1220.peg.1626	96.05
peg.1359	HNP82_001376	JACHFW010000004	107902	107447	Cytoplasmic	-	Histone acetyltransferase HPA2 and related acetyltransferases		MBB5264265.1			#N/A	#N/A	#N/A	#N/A	#N/A	#N/A	#N/A	#N/A	#N/A	#N/A	bi	fig|297314.1220.peg.1625	97.35
peg.1360	HNP82_001377	JACHFW010000004	108371	107907	CytoplasmicMembrane	-	Integral membrane protein		MBB5264266.1	FIG01956050	ff	#N/A	#N/A	#N/A	#N/A	#N/A	#N/A	#N/A	#N/A	#N/A	#N/A	bi	fig|297314.1220.peg.1624	99.35
peg.1361	HNP82_001378	JACHFW010000004	109162	108404	CytoplasmicMembrane	-	FIG01020376: hypothetical protein		MBB5264267.1	FIG01020372	ff	#N/A	#N/A	#N/A	#N/A	#N/A	#N/A	#N/A	#N/A	#N/A	#N/A	bi	fig|297314.1220.peg.1623	100
peg.1362	HNP82_001379	JACHFW010000004	109372	110538	CytoplasmicMembrane	+	Permease		MBB5264268.1	FIG00946336	ff	#N/A	#N/A	#N/A	#N/A	#N/A	#N/A	#N/A	#N/A	#N/A	#N/A	bi	fig|297314.1220.peg.1622	99.74
peg.1363	HNP82_001380	JACHFW010000004	111042	110587	Cytoplasmic	-	hypothetical protein		MBB5264269.1			#N/A	#N/A	#N/A	#N/A	#N/A	#N/A	#N/A	#N/A	#N/A	#N/A	bi	fig|297314.1220.peg.1621	98.68
peg.1364	HNP82_001381	JACHFW010000004	111649	111032	Cytoplasmic	-	Hypothetical nudix hydrolase YeaB		MBB5264270.1	FIG00136447	isu;Nudix_proteins_(nucleoside_triphosphate_hydrolases)	#N/A	#N/A	#N/A	#N/A	#N/A	#N/A	#N/A	#N/A	#N/A	#N/A	bi	fig|297314.1220.peg.1620	97.56
peg.1365	HNP82_001382	JACHFW010000004	113561	111876	Unknown	-	putative aldouronate transport system substrate-binding protein		MBB5264271.1			#N/A	#N/A	#N/A	#N/A	#N/A	#N/A	#N/A	#N/A	#N/A	#N/A	bi	fig|297314.1220.peg.1619	99.11
peg.1366	HNP82_001383	JACHFW010000004	113833	116223	Cytoplasmic	+	Transcriptional regulator, AraC family		MBB5264272.1			N	GH39(314-744)	N	N	N	1	2e-43	0.976798	#N/A	#N/A	bi	fig|297314.1220.peg.1618	100
peg.1367	HNP82_001384	JACHFW010000004	116469	116248	Cytoplasmic	-	hypothetical protein		MBB5264273.1			#N/A	#N/A	#N/A	#N/A	#N/A	#N/A	#N/A	#N/A	#N/A	#N/A	-		0
peg.1368	HNP82_001385	JACHFW010000004	117652	116453	Cytoplasmic	-	Bifunctional PLP-dependent enzyme with beta-cystathionase and maltose regulon repressor activities		MBB5264274.1	FIG00113099	ff	#N/A	#N/A	#N/A	#N/A	#N/A	#N/A	#N/A	#N/A	#N/A	#N/A	bi	fig|297314.1220.peg.1617	99.75
peg.1369	HNP82_001386	JACHFW010000004	118283	117675	Cytoplasmic	-	Putative Nudix hydrolase YfcD (EC 3.6.-.-)		MBB5264275.1	FIG00001582	isu;Nudix_proteins_(nucleoside_triphosphate_hydrolases)	#N/A	#N/A	#N/A	#N/A	#N/A	#N/A	#N/A	#N/A	#N/A	#N/A	bi	fig|297314.1220.peg.1616	100
peg.1370	HNP82_001387	JACHFW010000004	120829	118658	CytoplasmicMembrane	-	PTS system, maltose and glucose-specific IIC component (EC 2.7.1.69) / PTS system, maltose and glucose-specific IIB component (EC 2.7.1.69)		MBB5264276.1		isu;Maltose_and_Maltodextrin_Utilization isu;Maltose_and_Maltodextrin_Utilization	#N/A	#N/A	#N/A	#N/A	#N/A	#N/A	#N/A	#N/A	#N/A	#N/A	bi	fig|297314.1220.peg.1615	99.86
peg.1371	HNP82_001388	JACHFW010000004	121523	120897	Cytoplasmic	-	Beta-glucoside bgl operon antiterminator, BglG family		MBB5264277.1	FIG00001011	idu(1);Beta-Glucoside_Metabolism	#N/A	#N/A	#N/A	#N/A	#N/A	#N/A	#N/A	#N/A	#N/A	#N/A	bi	fig|297314.1220.peg.1614	100
peg.1372	HNP82_001389	JACHFW010000004	122682	121873	CytoplasmicMembrane	-	Prolipoprotein diacylglyceryl transferase (EC 2.4.99.-)		MBB5264278.1	FIG00000985	idu(1);Lipoprotein_Biosynthesis	#N/A	#N/A	#N/A	#N/A	#N/A	#N/A	#N/A	#N/A	#N/A	#N/A	bi	fig|297314.1220.peg.1613	100
peg.1373	HNP82_001390	JACHFW010000004	122977	122675	Cytoplasmic	-	Nitrogen fixation protein		MBB5264279.1			#N/A	#N/A	#N/A	#N/A	#N/A	#N/A	#N/A	#N/A	#N/A	#N/A	bi	fig|297314.1220.peg.1612	100
peg.1374	HNP82_001391	JACHFW010000004	123358	124806	Cytoplasmic	+	4-hydroxybutanoyl-CoA dehydratase (EC 4.2.1.-) / Vinylacetyl-CoA Delta-isomerase (EC 5.3.3.3)		MBB5264280.1	FIG00669987	ff	#N/A	#N/A	#N/A	#N/A	#N/A	#N/A	#N/A	#N/A	#N/A	#N/A	bi	fig|297314.1220.peg.1611	100
peg.1375	HNP82_001392	JACHFW010000004	125814	124996	Cytoplasmic	-	Kynurenine formamidase, bacterial (EC 3.5.1.9)		MBB5264281.1	FIG00001524	idu(1);NAD_and_NADP_cofactor_biosynthesis_global idu(1);Aromatic_amino_acid_degradation	#N/A	#N/A	#N/A	#N/A	#N/A	#N/A	#N/A	#N/A	#N/A	#N/A	bi	fig|297314.1220.peg.1610	100
peg.1376	HNP82_001393	JACHFW010000004	126362	127894	Cytoplasmic	+	Response regulator of zinc sigma-54-dependent two-component system		MBB5264282.1	FIG00004172	isu;Zinc_resistance	#N/A	#N/A	#N/A	#N/A	#N/A	#N/A	#N/A	#N/A	#N/A	#N/A	bi	fig|297314.1220.peg.1608	100
peg.1377	HNP82_001394	JACHFW010000004	128303	128037	Extracellular	-	hypothetical protein		MBB5264283.1			#N/A	#N/A	#N/A	#N/A	#N/A	#N/A	#N/A	#N/A	#N/A	#N/A	bi	fig|297314.1220.peg.1607	100
peg.1378	HNP82_001395	JACHFW010000004	129596	128307	Cytoplasmic	-	Iron-sulfur cluster-binding protein		MBB5264284.1			#N/A	#N/A	#N/A	#N/A	#N/A	#N/A	#N/A	#N/A	#N/A	#N/A	bi	fig|297314.1220.peg.1606	100
peg.1379	HNP82_001396	JACHFW010000004	130909	129734	Cytoplasmic	-	NADH-dependent butanol dehydrogenase A (EC 1.1.1.-)		MBB5264285.1	FIG01304636	idu(1);Butanol_Biosynthesis	#N/A	#N/A	#N/A	#N/A	#N/A	#N/A	#N/A	#N/A	#N/A	#N/A	bi	fig|297314.1220.peg.1347	99.74
peg.1380	HNP82_001397	JACHFW010000004	132120	130942	Cytoplasmic	-	3-ketoacyl-CoA thiolase (EC 2.3.1.16) @ Acetyl-CoA acetyltransferase (EC 2.3.1.9)		MBB5264286.1	FIG01318775	idu(1);CBSS-246196.1.peg.364 idu(1);Serine-glyoxylate_cycle idu(1);Serine-glyoxylate_cycle idu(1);n-Phenylalkanoic_acid_degradation idu(1);Ethylmalonyl-CoA_pathway_of_C2_assimilation,_GJO idu(1);Archaeal_lipids idu(1);Polyhydroxybutyrate_metabolism icw(1);Polyhydroxybutyrate_metabolism idu(1);Fatty_acid_metabolism_cluster idu(1);Biotin_biosynthesis idu(1);Isoprenoid_Biosynthesis icw(2);Butanol_Bi…	#N/A	#N/A	#N/A	#N/A	#N/A	#N/A	#N/A	#N/A	#N/A	#N/A	bi	fig|297314.1220.peg.1346	99.74
peg.1381	HNP82_001398	JACHFW010000004	133151	132207	Cytoplasmic	-	3-hydroxybutyryl-CoA dehydrogenase (EC 1.1.1.157)		MBB5264287.1	FIG00068115	icw(1);Polyhydroxybutyrate_metabolism icw(1);Butanol_Biosynthesis	#N/A	#N/A	#N/A	#N/A	#N/A	#N/A	#N/A	#N/A	#N/A	#N/A	bi	fig|297314.1220.peg.1345	99.68
peg.1382	HNP82_001399	JACHFW010000004	133683	133889	Cytoplasmic	+	hypothetical protein		MBB5264288.1			#N/A	#N/A	#N/A	#N/A	#N/A	#N/A	#N/A	#N/A	#N/A	#N/A	-		0
peg.1383	HNP82_001400	JACHFW010000004	134918	133956	Unknown	-	Ferredoxin		MBB5264289.1		idu(7);Soluble_cytochromes_and_functionally_related_electron_carriers	#N/A	#N/A	#N/A	#N/A	#N/A	#N/A	#N/A	#N/A	#N/A	#N/A	bi	fig|297314.1220.peg.1343	99.38
peg.1384	HNP82_001401	JACHFW010000004	136373	135075	Unknown	-	putative aldouronate transport system substrate-binding protein		MBB5264290.1			#N/A	#N/A	#N/A	#N/A	#N/A	#N/A	#N/A	#N/A	#N/A	#N/A	bi	fig|297314.1220.peg.1341	99.11
peg.1385	HNP82_001402	JACHFW010000004	136728	138128	Cytoplasmic	+	putative PQQ enzyme repeat		MBB5264291.1	FIG00904919	ff	#N/A	#N/A	#N/A	#N/A	#N/A	#N/A	#N/A	#N/A	#N/A	#N/A	bi	fig|297314.1220.peg.1340	98.93
peg.1386	HNP82_001403	JACHFW010000004	138221	140596	Cytoplasmic	+	Transcriptional regulator, AraC family		MBB5264292.1			N	GH39(323-739)	N	N	N	1	2.2e-38	0.974478	#N/A	#N/A	bi	fig|297314.1220.peg.1338	99.74
peg.1387	HNP82_001404	JACHFW010000004	142039	140852	Cytoplasmic	-	Translation elongation factor Tu		MBB5264293.1	FIG00000039	icw(1);Universal_GTPases icw(1);Translation_elongation_factors_bacterial icw(2);Mycobacterium_virulence_operon_involved_in_protein_synthesis_(SSU_ribosomal_proteins)	#N/A	#N/A	#N/A	#N/A	#N/A	#N/A	#N/A	#N/A	#N/A	#N/A	bi	fig|297314.1220.peg.1337	100
peg.1388	HNP82_001405	JACHFW010000004	144343	142226	Cytoplasmic	-	Translation elongation factor G		MBB5264294.1	FIG00063189	isu;Tetracycline_resistance,_ribosome_protection_type,_too isu;Universal_GTPases isu;Translation_elongation_factor_G_family isu;Translation_elongation_factors_bacterial isu;Tetracycline_resistance,_ribosome_protection_type icw(1);Mycobacterium_virulence_operon_involved_in_protein_synthesis_(SSU_ribosomal_proteins)	N	N	N	GH38	N	1	#N/A	#N/A	35	CAD7226128.1|GH38	uni	fig|297314.1220.peg.1431	40.85
peg.1389	HNP82_001406	JACHFW010000004	144855	144385	Cytoplasmic	-	SSU ribosomal protein S7p (S5e)		MBB5264295.1	FIG00000209	icw(1);Ribosome_SSU_bacterial isu;Mycobacterium_virulence_operon_involved_in_protein_synthesis_(SSU_ribosomal_proteins)	#N/A	#N/A	#N/A	#N/A	#N/A	#N/A	#N/A	#N/A	#N/A	#N/A	-		0
peg.1390	HNP82_001407	JACHFW010000004	145444	145022	Cytoplasmic	-	SSU ribosomal protein S12p (S23e)		MBB5264296.1	FIG00000203	isu;Ribosomal_protein_S12p_Asp_methylthiotransferase isu;Ribosome_SSU_bacterial icw(3);Mycobacterium_virulence_operon_involved_in_protein_synthesis_(SSU_ribosomal_proteins)	#N/A	#N/A	#N/A	#N/A	#N/A	#N/A	#N/A	#N/A	#N/A	#N/A	bi	fig|297314.1220.peg.1977	100
peg.1391	HNP82_001408	JACHFW010000004	147694	145646	Cytoplasmic	-	hypothetical protein		MBB5264297.1			#N/A	#N/A	#N/A	#N/A	#N/A	#N/A	#N/A	#N/A	#N/A	#N/A	bi	fig|297314.1220.peg.1976	99.27
peg.1392	HNP82_001409	JACHFW010000004	148872	147727	Cytoplasmic	-	Acetylornithine deacetylase (EC 3.5.1.16)		MBB5264298.1	FIG00020897	isu;Arginine_Biosynthesis_--_gjo isu;Arginine_Biosynthesis_extended	#N/A	#N/A	#N/A	#N/A	#N/A	#N/A	#N/A	#N/A	#N/A	#N/A	bi	fig|297314.1220.peg.1975	99.21
peg.1393	HNP82_001410	JACHFW010000004	149865	148897	Cytoplasmic	-	oxidoreductase, Gfo/Idh/MocA family		MBB5264299.1	FIG01320682	ff	#N/A	#N/A	#N/A	#N/A	#N/A	#N/A	#N/A	#N/A	#N/A	#N/A	bi	fig|297314.1220.peg.1974	98.14
peg.1394	HNP82_001411	JACHFW010000004	151299	149920	Cytoplasmic	-	tRNA nucleotidyltransferase (EC 2.7.7.21) (EC 2.7.7.25)		MBB5264300.1	FIG00000289	isu;Polyadenylation_bacterial isu;tRNA_nucleotidyltransferase	#N/A	#N/A	#N/A	#N/A	#N/A	#N/A	#N/A	#N/A	#N/A	#N/A	bi	fig|297314.1220.peg.1973	99.35
peg.1395	HNP82_001412	JACHFW010000004	153181	151256	Cytoplasmic	-	COG0488: ATPase components of ABC transporters with duplicated ATPase domains		MBB5264301.1	FIG00005836	ff	#N/A	#N/A	#N/A	#N/A	#N/A	#N/A	#N/A	#N/A	#N/A	#N/A	bi	fig|297314.1220.peg.1972	99.53
peg.1396	HNP82_001413	JACHFW010000004	153551	153318	Cytoplasmic	-	Small acid-soluble spore protein, beta-type SASP		MBB5264302.1	FIG00089051	idu(1);Small_acid-soluble_spore_proteins	#N/A	#N/A	#N/A	#N/A	#N/A	#N/A	#N/A	#N/A	#N/A	#N/A	bi	fig|297314.1220.peg.1971	100
peg.1397	HNP82_001414	JACHFW010000004	154123	153656	Cytoplasmic	-	FIG00527327: hypothetical protein		MBB5264303.1	FIG00527323	ff	#N/A	#N/A	#N/A	#N/A	#N/A	#N/A	#N/A	#N/A	#N/A	#N/A	bi	fig|297314.1220.peg.1970	100
peg.1398	HNP82_001415	JACHFW010000004	155494	154130	Cytoplasmic	-	Citrate synthase (si) (EC 2.3.3.1)	Citrate synthase	MBB5264304.1	FIG00130344	isu;Serine-glyoxylate_cycle isu;Glyoxylate_bypass	#N/A	#N/A	#N/A	#N/A	#N/A	#N/A	#N/A	#N/A	#N/A	#N/A	bi	fig|297314.1220.peg.1969	99.78
peg.1399	HNP82_001416	JACHFW010000004	156224	155904	Extracellular	-	no significant homology		MBB5264305.1			#N/A	#N/A	#N/A	#N/A	#N/A	#N/A	#N/A	#N/A	#N/A	#N/A	bi	fig|297314.1220.peg.1968	100
peg.1400	HNP82_001417	JACHFW010000004	159787	157664	CytoplasmicMembrane	-	hypothetical protein		MBB5264306.1			#N/A	#N/A	#N/A	#N/A	#N/A	#N/A	#N/A	#N/A	#N/A	#N/A	uni	fig|297314.1220.peg.1127	79.34
peg.1401	HNP82_001418	JACHFW010000004	160108	160314	Cytoplasmic	+	Transcriptional regulator, XRE family		MBB5264307.1			#N/A	#N/A	#N/A	#N/A	#N/A	#N/A	#N/A	#N/A	#N/A	#N/A	uni	fig|297314.1220.peg.2053	29.03
peg.1402	HNP82_001419	JACHFW010000004	160952	161449	Cytoplasmic	+	Nitroreductase family protein		MBB5264308.1	FIG01316199	ff	#N/A	#N/A	#N/A	#N/A	#N/A	#N/A	#N/A	#N/A	#N/A	#N/A	uni	fig|297314.1220.peg.2579	26.28
peg.1403	HNP82_001420	JACHFW010000004	162275	161772	Cytoplasmic	-	FIG009886: phosphoesterase		MBB5264309.1	FIG00005889	icw(1);Heat_shock_dnaK_gene_cluster_extended	#N/A	#N/A	#N/A	#N/A	#N/A	#N/A	#N/A	#N/A	#N/A	#N/A	bi	fig|297314.1220.peg.366	100
peg.1404	HNP82_001421	JACHFW010000004	163041	162442	Cytoplasmic	-	Nucleoside 5-triphosphatase RdgB (dHAPTP, dITP, XTP-specific) (EC 3.6.1.15)		MBB5264310.1	FIG00000584	isu;Heat_shock_dnaK_gene_cluster_extended isu;Housecleaning_nucleoside_triphosphate_pyrophosphatases	#N/A	#N/A	#N/A	#N/A	#N/A	#N/A	#N/A	#N/A	#N/A	#N/A	bi	fig|297314.1220.peg.365	99.5
peg.1405	HNP82_001422	JACHFW010000004	164753	163038	Unknown	-	cell surface protein		MBB5264311.1	FIG00513676	ff	#N/A	#N/A	#N/A	#N/A	#N/A	#N/A	#N/A	#N/A	#N/A	#N/A	bi	fig|297314.1220.peg.364	100
peg.1406	HNP82_001423	JACHFW010000004	165927	164776	Cytoplasmic	-	FIG001721: Predicted N6-adenine-specific DNA methylase		MBB5264312.1	FIG00001721	ff	#N/A	#N/A	#N/A	#N/A	#N/A	#N/A	#N/A	#N/A	#N/A	#N/A	bi	fig|297314.1220.peg.363	100
peg.1407	HNP82_001424	JACHFW010000004	166533	166231	Unknown	-	Rhodanese-like domain		MBB5264313.1			#N/A	#N/A	#N/A	#N/A	#N/A	#N/A	#N/A	#N/A	#N/A	#N/A	bi	fig|297314.1220.peg.362	100
peg.1408	HNP82_001425	JACHFW010000004	166959	166786	Extracellular	-	hypothetical protein		MBB5264314.1			#N/A	#N/A	#N/A	#N/A	#N/A	#N/A	#N/A	#N/A	#N/A	#N/A	bi	fig|297314.1220.peg.361	100
peg.1409	HNP82_001426	JACHFW010000004	167709	167170	Cytoplasmic	-	hypothetical protein		MBB5264315.1			#N/A	#N/A	#N/A	#N/A	#N/A	#N/A	#N/A	#N/A	#N/A	#N/A	bi	fig|297314.1220.peg.360	100
peg.1410	HNP82_001427	JACHFW010000004	168878	167706	Cytoplasmic	-	Galactokinase (EC 2.7.1.6)		MBB5264316.1	FIG00024073	icw(1);Lactose_and_Galactose_Uptake_and_Utilization	#N/A	#N/A	#N/A	#N/A	#N/A	#N/A	#N/A	#N/A	#N/A	#N/A	bi	fig|297314.1220.peg.359	99.49
peg.1411	HNP82_001428	JACHFW010000004	170415	168895	Cytoplasmic	-	Galactose-1-phosphate uridylyltransferase (EC 2.7.7.10)		MBB5264317.1	FIG00623809	isu;Lactose_and_Galactose_Uptake_and_Utilization	#N/A	#N/A	#N/A	#N/A	#N/A	#N/A	#N/A	#N/A	#N/A	#N/A	bi	fig|297314.1220.peg.358	99.6
peg.1412	HNP82_001429	JACHFW010000004	170700	171539	Cytoplasmic	+	MSM (multiple sugar metabolism) operon regulatory protein		MBB5264318.1	FIG01304229	ff	#N/A	#N/A	#N/A	#N/A	#N/A	#N/A	#N/A	#N/A	#N/A	#N/A	bi	fig|297314.1220.peg.357	100
peg.1413	HNP82_001430	JACHFW010000004	172098	171652	Unknown	-	hypothetical protein		MBB5264319.1			#N/A	#N/A	#N/A	#N/A	#N/A	#N/A	#N/A	#N/A	#N/A	#N/A	bi	fig|297314.1220.peg.356	98.65
peg.1414	HNP82_001431	JACHFW010000004	173563	172208	Cytoplasmic	-	Histidyl-tRNA synthetase (EC 6.1.1.21)		MBB5264320.1	FIG00000087	isu;tRNA_aminoacylation,_His	#N/A	#N/A	#N/A	#N/A	#N/A	#N/A	#N/A	#N/A	#N/A	#N/A	bi	fig|297314.1220.peg.355	99.78
peg.1415	HNP82_001432	JACHFW010000004	174148	173678	Cytoplasmic	-	phosphoesterase, putative		MBB5264321.1	FIG01387957	ff	#N/A	#N/A	#N/A	#N/A	#N/A	#N/A	#N/A	#N/A	#N/A	#N/A	bi	fig|297314.1220.peg.354	100
peg.1416	HNP82_001433	JACHFW010000004	177348	174166	Cytoplasmic	-	ATP-dependent DNA helicase UvrD/PcrA		MBB5264322.1	FIG00000372	idu(2);CBSS-393121.3.peg.1913 idu(2);DNA_repair,_bacterial_UvrD_and_related_helicases	#N/A	#N/A	#N/A	#N/A	#N/A	#N/A	#N/A	#N/A	#N/A	#N/A	bi	fig|297314.1220.peg.353	99.72
peg.1417	HNP82_001434	JACHFW010000004	177537	178325	Unknown	+	Inositol-1-monophosphatase (EC 3.1.3.25)		MBB5264323.1	FIG00002332	isu;Di-Inositol-Phosphate_biosynthesis	#N/A	#N/A	#N/A	#N/A	#N/A	#N/A	#N/A	#N/A	#N/A	#N/A	bi	fig|297314.1220.peg.352	100
peg.1418	HNP82_001435	JACHFW010000004	179224	178298	Cytoplasmic	-	Cysteine synthase (EC 2.5.1.47)		MBB5264324.1	FIG00064110	idu(1);Cysteine_Biosynthesis	#N/A	#N/A	#N/A	#N/A	#N/A	#N/A	#N/A	#N/A	#N/A	#N/A	bi	fig|297314.1220.peg.351	99.35
peg.1419	HNP82_001436	JACHFW010000004	179770	179396	Unknown	-	hypothetical protein		MBB5264325.1			#N/A	#N/A	#N/A	#N/A	#N/A	#N/A	#N/A	#N/A	#N/A	#N/A	bi	fig|297314.1220.peg.349	81.08
peg.1420	HNP82_001437	JACHFW010000004	180710	179664	CytoplasmicMembrane	-	ABC transporter, ATP-binding protein		MBB5264326.1			#N/A	#N/A	#N/A	#N/A	#N/A	#N/A	#N/A	#N/A	#N/A	#N/A	bi	fig|297314.1220.peg.348	98.67
peg.1421	HNP82_001438	JACHFW010000004	181913	180714	Unknown	-	S-layer domain		MBB5264327.1			#N/A	#N/A	#N/A	#N/A	#N/A	#N/A	#N/A	#N/A	#N/A	#N/A	-		0
peg.1422	HNP82_001439	JACHFW010000004	182294	182016	Unknown	-	hypothetical protein		MBB5264328.1			#N/A	#N/A	#N/A	#N/A	#N/A	#N/A	#N/A	#N/A	#N/A	#N/A	bi	fig|297314.1220.peg.347	95.65
peg.1423	HNP82_001440	JACHFW010000004	182546	183532	Unknown	+	Abortive infection bacteriophage resistance protein		MBB5264329.1			#N/A	#N/A	#N/A	#N/A	#N/A	#N/A	#N/A	#N/A	#N/A	#N/A	bi	fig|297314.1220.peg.2120	92.5
peg.1424	HNP82_001441	JACHFW010000004	183699	183565	Extracellular	-	putative membrane protein		MBB5264330.1			#N/A	#N/A	#N/A	#N/A	#N/A	#N/A	#N/A	#N/A	#N/A	#N/A	bi	fig|297314.1220.peg.2119	97.73
peg.1425	HNP82_001442	JACHFW010000004	184030	184602	CytoplasmicMembrane	+	Substrate-specific component FolT of folate ECF transporter		MBB5264331.1		isu;ECF_class_transporters isu;Folate_Biosynthesis	#N/A	#N/A	#N/A	#N/A	#N/A	#N/A	#N/A	#N/A	#N/A	#N/A	bi	fig|297314.1220.peg.2118	100
peg.1426	HNP82_001443	JACHFW010000004	184615	185817	Cytoplasmic	+	Cysteine desulfurase (EC 2.8.1.7)		MBB5264332.1	FIG00000001	idu(6);CBSS-84588.1.peg.1247 idu(6);CBSS-393130.3.peg.794 idu(6);Alanine_biosynthesis	#N/A	#N/A	#N/A	#N/A	#N/A	#N/A	#N/A	#N/A	#N/A	#N/A	bi	fig|297314.1220.peg.2117	99.75
peg.1427	HNP82_001444	JACHFW010000004	185859	186044	Unknown	+	hypothetical protein		MBB5264333.1			#N/A	#N/A	#N/A	#N/A	#N/A	#N/A	#N/A	#N/A	#N/A	#N/A	bi	fig|297314.1220.peg.2116	100
peg.1428	HNP82_001445	JACHFW010000004	195253	186056	Cellwall	-	Collagen adhesion protein		MBB5264334.1			#N/A	#N/A	#N/A	#N/A	#N/A	#N/A	#N/A	#N/A	#N/A	#N/A	bi	fig|297314.1220.peg.2115	98.89
peg.1429	HNP82_001446	JACHFW010000004	196323	195565	Cytoplasmic	-	NPQTN specific sortase B		MBB5264335.1			#N/A	#N/A	#N/A	#N/A	#N/A	#N/A	#N/A	#N/A	#N/A	#N/A	bi	fig|297314.1220.peg.2114	99.21
peg.1430	HNP82_001447	JACHFW010000004	196818	197243	CytoplasmicMembrane	+	hypothetical protein		MBB5264336.1			#N/A	#N/A	#N/A	#N/A	#N/A	#N/A	#N/A	#N/A	#N/A	#N/A	bi	fig|297314.1220.peg.2113	100
peg.1431	HNP82_001448	JACHFW010000004	199124	197727	CytoplasmicMembrane	-	Multi antimicrobial extrusion protein (Na(+)/drug antiporter), MATE family of MDR efflux pumps		MBB5264337.1	FIG00000402	idu(31);Riboflavin,_FMN_and_FAD_metabolism_in_plants idu(31);Multidrug_Resistance_Efflux_Pumps	#N/A	#N/A	#N/A	#N/A	#N/A	#N/A	#N/A	#N/A	#N/A	#N/A	bi	fig|297314.1220.peg.2166	47.16
peg.1432	HNP82_001449	JACHFW010000004	199580	199137	Cytoplasmic	-	Transcriptional regulator, MarR family		MBB5264338.1			#N/A	#N/A	#N/A	#N/A	#N/A	#N/A	#N/A	#N/A	#N/A	#N/A	-		0
peg.1433	HNP82_001450	JACHFW010000004	201474	199828	Cytoplasmic	-	Alkyl hydroperoxide reductase protein F (EC 1.6.4.-)		MBB5264339.1	FIG00001029	isu;Thioredoxin-disulfide_reductase	#N/A	#N/A	#N/A	#N/A	#N/A	#N/A	#N/A	#N/A	#N/A	#N/A	uni	fig|297314.1220.peg.442	40
peg.1434	HNP82_001451	JACHFW010000004	202034	201471	Cytoplasmic	-	Alkyl hydroperoxide reductase protein C (EC 1.6.4.-)		MBB5264340.1	FIG00000710	icw(1);Thioredoxin-disulfide_reductase	#N/A	#N/A	#N/A	#N/A	#N/A	#N/A	#N/A	#N/A	#N/A	#N/A	-		0
peg.1435	HNP82_001452	JACHFW010000004	203350	202052	Cytoplasmic	-	Enolase (EC 4.2.1.11)		MBB5264341.1	FIG00000118	idu(1);Serine-glyoxylate_cycle idu(1);Entner-Doudoroff_Pathway idu(1);Glycolysis_and_Gluconeogenesis,_including_Archaeal_enzymes idu(1);Glycolysis_and_Gluconeogenesis	N	N	N	GH28	N	1	#N/A	#N/A	59.1	QYU70931.1|GH28	uni	fig|297314.1220.peg.389	51.56
peg.1436	HNP82_001453	JACHFW010000004	205416	203530	Cytoplasmic	-	FOG: GGDEF domain		MBB5264342.1			#N/A	#N/A	#N/A	#N/A	#N/A	#N/A	#N/A	#N/A	#N/A	#N/A	uni	fig|297314.1220.peg.1603	28.95
peg.1437	HNP82_001454	JACHFW010000004	206951	205641	Cytoplasmic	-	Hydroxymethylpyrimidine phosphate synthase ThiC (EC 4.1.99.17)		MBB5264343.1	FIG01958823	ff	#N/A	#N/A	#N/A	#N/A	#N/A	#N/A	#N/A	#N/A	#N/A	#N/A	-		0
peg.1438	HNP82_001455	JACHFW010000004	207355	208464	CytoplasmicMembrane	+	GGDEF domain protein		MBB5264344.1			#N/A	#N/A	#N/A	#N/A	#N/A	#N/A	#N/A	#N/A	#N/A	#N/A	uni	fig|297314.1220.peg.1603	32.24
peg.1439	HNP82_001456	JACHFW010000004	208610	209401	Unknown	+	Electron transfer flavoprotein, beta subunit		MBB5264345.1	FIG01304886	idu(1);Heme,_hemin_uptake_and_utilization_systems_in_GramNegatives	#N/A	#N/A	#N/A	#N/A	#N/A	#N/A	#N/A	#N/A	#N/A	#N/A	uni	fig|297314.1220.peg.2358	42.36
peg.1440	HNP82_001457	JACHFW010000004	209502	210692	Cytoplasmic	+	Electron transfer flavoprotein, alpha subunit		MBB5264346.1	FIG01959383	ff	#N/A	#N/A	#N/A	#N/A	#N/A	#N/A	#N/A	#N/A	#N/A	#N/A	uni	fig|297314.1220.peg.1923	40
peg.1441	HNP82_001458	JACHFW010000004	210696	212114	Cytoplasmic	+	putative FAD/FMN-containing dehydrogenase		MBB5264347.1	FIG01741142	ff	N	AA7(48-238)	N	N	N	1	4e-17	0.40393	#N/A	#N/A	-		0
peg.1442	HNP82_001459	JACHFW010000004	213636	212269	CytoplasmicMembrane	-	Multi antimicrobial extrusion protein (Na(+)/drug antiporter), MATE family of MDR efflux pumps		MBB5264348.1	FIG00000402	idu(31);Riboflavin,_FMN_and_FAD_metabolism_in_plants idu(31);Multidrug_Resistance_Efflux_Pumps	#N/A	#N/A	#N/A	#N/A	#N/A	#N/A	#N/A	#N/A	#N/A	#N/A	uni	fig|297314.1220.peg.1655	41.61
peg.1443	HNP82_001460	JACHFW010000004	214442	213636	Cytoplasmic	-	Protein of unknown function DUF419		MBB5264349.1			#N/A	#N/A	#N/A	#N/A	#N/A	#N/A	#N/A	#N/A	#N/A	#N/A	-		0
peg.1444	HNP82_001461	JACHFW010000004	215033	214443	Cytoplasmic	-	HDIG domain protein		MBB5264350.1	FIG00897538	ff	#N/A	#N/A	#N/A	#N/A	#N/A	#N/A	#N/A	#N/A	#N/A	#N/A	bi	fig|297314.1220.peg.1140	96.55
peg.1445	HNP82_001462	JACHFW010000004	216407	215091	Cytoplasmic	-	Gluconokinase (EC 2.7.1.12)		MBB5264351.1		isu;Entner-Doudoroff_Pathway isu;D-gluconate_and_ketogluconates_metabolism	#N/A	#N/A	#N/A	#N/A	#N/A	#N/A	#N/A	#N/A	#N/A	#N/A	bi	fig|297314.1220.peg.1139	99.32
peg.1446	HNP82_001463	JACHFW010000004	217367	216996	Cytoplasmic	-	Radical SAM		MBB5264352.1			#N/A	#N/A	#N/A	#N/A	#N/A	#N/A	#N/A	#N/A	#N/A	#N/A	bi	fig|297314.1220.peg.1137	98.89
peg.1447	HNP82_001464	JACHFW010000004	217790	217476	Cytoplasmic	-	radical SAM domain protein		MBB5264353.1			#N/A	#N/A	#N/A	#N/A	#N/A	#N/A	#N/A	#N/A	#N/A	#N/A	-		0
peg.1448	HNP82_001465	JACHFW010000004	218224	219186	Cytoplasmic	+	FIG01166214: hypothetical protein		MBB5264354.1	FIG01166211	ff	#N/A	#N/A	#N/A	#N/A	#N/A	#N/A	#N/A	#N/A	#N/A	#N/A	-		0
peg.1449	HNP82_001466	JACHFW010000004	219252	220283	Cytoplasmic	+	Putative DNA-binding protein in cluster with Type I restriction-modification system		MBB5264355.1	FIG00005283	idu(1);Restriction-Modification_System	#N/A	#N/A	#N/A	#N/A	#N/A	#N/A	#N/A	#N/A	#N/A	#N/A	-		0
peg.1450	HNP82_001467	JACHFW010000004	220354	220920	Cytoplasmic	+	hypothetical protein		MBB5264356.1			#N/A	#N/A	#N/A	#N/A	#N/A	#N/A	#N/A	#N/A	#N/A	#N/A	bi	fig|297314.1220.peg.464	100
peg.1451	HNP82_001468	JACHFW010000004	220902	222890	Cytoplasmic	+	Excinuclease ABC subunit B		MBB5264357.1	FIG00000146	isu;DNA_repair,_UvrABC_system	#N/A	#N/A	#N/A	#N/A	#N/A	#N/A	#N/A	#N/A	#N/A	#N/A	bi	fig|297314.1220.peg.463	100
peg.1452	HNP82_001469	JACHFW010000004	224432	222999	Cytoplasmic	-	Prolyl-tRNA synthetase (EC 6.1.1.15), archaeal/eukaryal type		MBB5264358.1	FIG01955779	isu;tRNA_aminoacylation,_Pro	N	N	N	GH28	N	1	#N/A	#N/A	42	CAG7903126.1|GH28	bi	fig|297314.1220.peg.462	99.79
peg.1453	HNP82_001470	JACHFW010000004	226160	225105	CytoplasmicMembrane	-	predicted permease		MBB5264359.1			#N/A	#N/A	#N/A	#N/A	#N/A	#N/A	#N/A	#N/A	#N/A	#N/A	bi	fig|297314.1220.peg.461	99.43
peg.1454	HNP82_001471	JACHFW010000004	226937	226230	Cytoplasmic	-	Similar to tRNA pseudouridine synthase C, group TruC1		MBB5264360.1		isu;Ribosome_biogenesis_bacterial isu;RNA_pseudouridine_syntheses	#N/A	#N/A	#N/A	#N/A	#N/A	#N/A	#N/A	#N/A	#N/A	#N/A	bi	fig|297314.1220.peg.460	100
peg.1455	HNP82_001472	JACHFW010000004	228070	226934	Unknown	-	Endonuclease/Exonuclease/phosphatase family protein		MBB5264361.1			#N/A	#N/A	#N/A	#N/A	#N/A	#N/A	#N/A	#N/A	#N/A	#N/A	bi	fig|297314.1220.peg.459	99.47
peg.1456	HNP82_001473	JACHFW010000004	228673	229743	Unknown	+	ABC transporter substrate-binding protein		MBB5264362.1	FIG01963663	ff	#N/A	#N/A	#N/A	#N/A	#N/A	#N/A	#N/A	#N/A	#N/A	#N/A	bi	fig|297314.1220.peg.457	100
peg.1457	HNP82_001474	JACHFW010000004	229765	230646	CytoplasmicMembrane	+	ABC transporter permease protein		MBB5264363.1	FIG00482249	ff	#N/A	#N/A	#N/A	#N/A	#N/A	#N/A	#N/A	#N/A	#N/A	#N/A	bi	fig|297314.1220.peg.456	99.66
peg.1458	HNP82_001475	JACHFW010000004	230639	231412	CytoplasmicMembrane	+	Methionine ABC transporter ATP-binding protein		MBB5264364.1	FIG00006151	idu(2);Methionine_Degradation	#N/A	#N/A	#N/A	#N/A	#N/A	#N/A	#N/A	#N/A	#N/A	#N/A	bi	fig|297314.1220.peg.455	100
peg.1459	HNP82_001476	JACHFW010000004	233201	231474	Cellwall	-	hypothetical protein		MBB5264365.1			#N/A	#N/A	#N/A	#N/A	#N/A	#N/A	#N/A	#N/A	#N/A	#N/A	bi	fig|297314.1220.peg.1785	60.17
peg.1460	HNP82_001477	JACHFW010000004	234895	233309	Unknown	-	ABC transporter, substrate-binding protein		MBB5264366.1			#N/A	#N/A	#N/A	#N/A	#N/A	#N/A	#N/A	#N/A	#N/A	#N/A	bi	fig|297314.1220.peg.1784	56.79
peg.1461	HNP82_001478	JACHFW010000004	237094	234908	Cytoplasmic	-	Transcriptional regulator, AraC family		MBB5264367.1			#N/A	#N/A	#N/A	#N/A	#N/A	#N/A	#N/A	#N/A	#N/A	#N/A	bi	fig|297314.1220.peg.1783	62.93
peg.1462	HNP82_001479	JACHFW010000004	237704	237249	Cytoplasmic	-	putative carboxylesterase		MBB5264368.1			#N/A	#N/A	#N/A	#N/A	#N/A	#N/A	#N/A	#N/A	#N/A	#N/A	uni	fig|297314.1220.peg.2906	58.65
peg.1463	HNP82_001480	JACHFW010000004	238666	237719	Cytoplasmic	-	creatinine amidohydrolase		MBB5264369.1			#N/A	#N/A	#N/A	#N/A	#N/A	#N/A	#N/A	#N/A	#N/A	#N/A	bi	fig|297314.1220.peg.1782	92.04
peg.1464	HNP82_001481	JACHFW010000004	239614	238739	CytoplasmicMembrane	-	putative aldouronate transport system permease protein		MBB5264370.1			#N/A	#N/A	#N/A	#N/A	#N/A	#N/A	#N/A	#N/A	#N/A	#N/A	bi	fig|297314.1220.peg.1781	89
peg.1465	HNP82_001482	JACHFW010000004	240562	239630	CytoplasmicMembrane	-	Multiple sugar ABC transporter, membrane-spanning permease protein MsmF		MBB5264371.1	FIG00007586	ff	#N/A	#N/A	#N/A	#N/A	#N/A	#N/A	#N/A	#N/A	#N/A	#N/A	bi	fig|297314.1220.peg.1780	84.88
peg.1466	HNP82_001483	JACHFW010000004	242146	240590	Unknown	-	putative aldouronate transport system substrate-binding protein		MBB5264372.1			#N/A	#N/A	#N/A	#N/A	#N/A	#N/A	#N/A	#N/A	#N/A	#N/A	bi	fig|297314.1220.peg.1779	76.01
peg.1467	HNP82_001484	JACHFW010000004	243088	242174	Cytoplasmic	-	creatinine amidohydrolase		MBB5264373.1			#N/A	#N/A	#N/A	#N/A	#N/A	#N/A	#N/A	#N/A	#N/A	#N/A	bi	fig|297314.1220.peg.1778	90.82
peg.1468	HNP82_001485	JACHFW010000004	244705	243275	Cytoplasmic	-	carboxylesterase type B		MBB5264374.1			#N/A	#N/A	#N/A	#N/A	#N/A	#N/A	#N/A	#N/A	#N/A	#N/A	bi	fig|297314.1220.peg.1773	77.31
peg.1469	HNP82_001486	JACHFW010000004	246136	244733	CytoplasmicMembrane	-	Multi antimicrobial extrusion protein (Na(+)/drug antiporter), MATE family of MDR efflux pumps		MBB5264375.1	FIG00000402	idu(31);Riboflavin,_FMN_and_FAD_metabolism_in_plants idu(31);Multidrug_Resistance_Efflux_Pumps	#N/A	#N/A	#N/A	#N/A	#N/A	#N/A	#N/A	#N/A	#N/A	#N/A	bi	fig|297314.1220.peg.1772	90.04
peg.1470	HNP82_001487	JACHFW010000004	247900	246725	Cytoplasmic	-	IMP cyclohydrolase (EC 3.5.4.10) / Phosphoribosylaminoimidazolecarboxamide formyltransferase (EC 2.1.2.3)		MBB5264376.1	FIG00000275	isu;De_Novo_Purine_Biosynthesis isu;De_Novo_Purine_Biosynthesis isu;5-FCL-like_protein	#N/A	#N/A	#N/A	#N/A	#N/A	#N/A	#N/A	#N/A	#N/A	#N/A	bi	fig|297314.1220.peg.1771	100
peg.1471	HNP82_001488	JACHFW010000004	248718	248008	Cytoplasmic	-	hypothetical protein		MBB5264377.1			#N/A	#N/A	#N/A	#N/A	#N/A	#N/A	#N/A	#N/A	#N/A	#N/A	bi	fig|297314.1220.peg.2004	100
peg.1472	HNP82_001489	JACHFW010000004	250869	248956	CytoplasmicMembrane	-	Lipid A export ATP-binding/permease protein MsbA		MBB5264378.1	FIG00017059	ff	#N/A	#N/A	#N/A	#N/A	#N/A	#N/A	#N/A	#N/A	#N/A	#N/A	bi	fig|297314.1220.peg.2005	99.84
peg.1473	HNP82_001490	JACHFW010000004	252617	250869	CytoplasmicMembrane	-	Lipid A export ATP-binding/permease protein MsbA		MBB5264379.1	FIG00017059	ff	#N/A	#N/A	#N/A	#N/A	#N/A	#N/A	#N/A	#N/A	#N/A	#N/A	bi	fig|297314.1220.peg.2006	99.66
peg.1474	HNP82_001491	JACHFW010000004	253086	252634	Cytoplasmic	-	Transcriptional regulator, MarR family		MBB5264380.1	FIG00554610	ff	#N/A	#N/A	#N/A	#N/A	#N/A	#N/A	#N/A	#N/A	#N/A	#N/A	bi	fig|297314.1220.peg.2007	100
peg.1475	HNP82_001492	JACHFW010000004	253311	254234	Cytoplasmic	+	HhH-GPD		MBB5264381.1	FIG00497824	ff	#N/A	#N/A	#N/A	#N/A	#N/A	#N/A	#N/A	#N/A	#N/A	#N/A	bi	fig|297314.1220.peg.2008	99.02
peg.1476	HNP82_001493	JACHFW010000004	254673	255086	Cytoplasmic	+	hypothetical protein		MBB5264382.1			#N/A	#N/A	#N/A	#N/A	#N/A	#N/A	#N/A	#N/A	#N/A	#N/A	bi	fig|297314.1220.peg.2009	100
peg.1477	HNP82_001494	JACHFW010000004	255083	256663	CytoplasmicMembrane	+	Ubiquinone biosynthesis monooxygenase UbiB		MBB5264383.1	FIG00000320	isu;Ubiquinone_Biosynthesis_in_Eucarya isu;Ubiquinone_Biosynthesis_-_gjo	#N/A	#N/A	#N/A	#N/A	#N/A	#N/A	#N/A	#N/A	#N/A	#N/A	bi	fig|297314.1220.peg.2010	100
peg.1478	HNP82_001495	JACHFW010000004	259697	256761	Unknown	-	hypothetical protein		MBB5264384.1			#N/A	#N/A	#N/A	#N/A	#N/A	#N/A	#N/A	#N/A	#N/A	#N/A	bi	fig|297314.1220.peg.2011	93.25
peg.1479	HNP82_001512	JACHFW010000005	693	1	Cytoplasmic	-	Translocation-enhancing protein TepA		MBB5264385.1	FIG01031938	ff	#N/A	#N/A	#N/A	#N/A	#N/A	#N/A	#N/A	#N/A	#N/A	#N/A	bi	fig|297314.1220.peg.1522	100
peg.1480	HNP82_001513	JACHFW010000005	869	1924	Unknown	+	hydrolase of the alpha/beta superfamily		MBB5264386.1			#N/A	#N/A	#N/A	#N/A	#N/A	#N/A	#N/A	#N/A	#N/A	#N/A	bi	fig|297314.1220.peg.1521	99.43
peg.1481	HNP82_001514	JACHFW010000005	3525	2545	Cytoplasmic	-	2-dehydropantoate 2-reductase (EC 1.1.1.169)		MBB5264387.1	FIG00034973	isu;Coenzyme_A_Biosynthesis	#N/A	#N/A	#N/A	#N/A	#N/A	#N/A	#N/A	#N/A	#N/A	#N/A	bi	fig|297314.1220.peg.1519	99.69
peg.1482	HNP82_001515	JACHFW010000005	3999	3739	Cytoplasmic	-	Stage III sporulation protein D		MBB5264388.1	FIG00015476	isu;Sporulation_gene_orphans isu;Sporulation-related_Hypotheticals	#N/A	#N/A	#N/A	#N/A	#N/A	#N/A	#N/A	#N/A	#N/A	#N/A	bi	fig|297314.1220.peg.1518	100
peg.1483	HNP82_001516	JACHFW010000005	5682	4060	Unknown	-	Arylesterase		MBB5264389.1			#N/A	#N/A	#N/A	#N/A	#N/A	#N/A	#N/A	#N/A	#N/A	#N/A	bi	fig|297314.1220.peg.1517	99.07
peg.1484	HNP82_001517	JACHFW010000005	6344	5691	Cytoplasmic	-	3-oxoacyl-[acyl-carrier protein] reductase (EC 1.1.1.100)		MBB5264390.1	FIG00621114	idu(3);CBSS-246196.1.peg.364 idu(3);Fatty_Acid_Biosynthesis_FASII	#N/A	#N/A	#N/A	#N/A	#N/A	#N/A	#N/A	#N/A	#N/A	#N/A	bi	fig|297314.1220.peg.1516	100
peg.1485	HNP82_001518	JACHFW010000005	7123	6344	CytoplasmicMembrane	-	Putative preQ0 transporter		MBB5264391.1		idu(1);Queuosine-Archaeosine_Biosynthesis	#N/A	#N/A	#N/A	#N/A	#N/A	#N/A	#N/A	#N/A	#N/A	#N/A	bi	fig|297314.1220.peg.1515	99.23
peg.1486	HNP82_001519	JACHFW010000005	7788	7495	Cytoplasmic	-	hypothetical protein		MBB5264392.1			#N/A	#N/A	#N/A	#N/A	#N/A	#N/A	#N/A	#N/A	#N/A	#N/A	bi	fig|297314.1220.peg.1514	98.36
peg.1487	HNP82_001520	JACHFW010000005	10405	8009	Cytoplasmic	-	Beta-galactosidase (EC 3.2.1.23)		MBB5264393.1	FIG00001548	idu(5);Galactosylceramide_and_Sulfatide_metabolism idu(5);Lactose_utilization idu(5);Lactose_and_Galactose_Uptake_and_Utilization	3.2.1.23	GH2(3-538)	GH2	GH2	N	3	8e-105	0.630319	51.7	AFN57653.1|GH2	bi	fig|297314.1220.peg.1512	99.75
peg.1488	HNP82_001521	JACHFW010000005	11379	10480	Cytoplasmic	-	4-hydroxy-tetrahydrodipicolinate synthase (EC 4.3.3.7)		MBB5264394.1	FIG00019600	isu;Lysine_Biosynthesis_DAP_Pathway,_GJO_scratch isu;Lysine_Biosynthesis_DAP_Pathway	#N/A	#N/A	#N/A	#N/A	#N/A	#N/A	#N/A	#N/A	#N/A	#N/A	bi	fig|297314.1220.peg.1511	99.67
peg.1489	HNP82_001522	JACHFW010000005	12367	11741	Cytoplasmic	-	Single-stranded DNA-binding protein		MBB5264395.1	FIG00077620	idu(2);DNA_repair,_bacterial_RecFOR_pathway idu(2);DNA_repair,_bacterial idu(2);pVir_Plasmid_of_Campylobacter	#N/A	#N/A	#N/A	#N/A	#N/A	#N/A	#N/A	#N/A	#N/A	#N/A	bi	fig|297314.1220.peg.1510	100
peg.1490	HNP82_001523	JACHFW010000005	12913	14739	CytoplasmicMembrane	+	GTP-binding protein TypA/BipA		MBB5264396.1	FIG00000268	isu;Universal_GTPases	#N/A	#N/A	#N/A	#N/A	#N/A	#N/A	#N/A	#N/A	#N/A	#N/A	bi	fig|297314.1220.peg.1509	100
peg.1491	HNP82_001524	JACHFW010000005	16931	14793	CytoplasmicMembrane	-	Polyphosphate kinase (EC 2.7.4.1)		MBB5264397.1	FIG00000504	idu(1);Purine_conversions idu(1);High_affinity_phosphate_transporter_and_control_of_PHO_regulon idu(1);Polyphosphate icw(1);Phosphate_metabolism	#N/A	#N/A	#N/A	#N/A	#N/A	#N/A	#N/A	#N/A	#N/A	#N/A	bi	fig|297314.1220.peg.1508	99.72
peg.1492	HNP82_001525	JACHFW010000005	18484	16946	Cytoplasmic	-	Exopolyphosphatase (EC 3.6.1.11)		MBB5264398.1	FIG00066575	icw(1);Polyphosphate isu;Phosphate_metabolism	#N/A	#N/A	#N/A	#N/A	#N/A	#N/A	#N/A	#N/A	#N/A	#N/A	bi	fig|297314.1220.peg.1507	100
peg.1493	HNP82_001526	JACHFW010000005	19812	18490	Cytoplasmic	-	hypothetical protein		MBB5264399.1			#N/A	#N/A	#N/A	#N/A	#N/A	#N/A	#N/A	#N/A	#N/A	#N/A	bi	fig|297314.1220.peg.1506	99.77
peg.1494	HNP82_001527	JACHFW010000005	21044	19851	Cytoplasmic	-	Chorismate mutase I (EC 5.4.99.5) / Prephenate dehydratase (EC 4.2.1.51)		MBB5264400.1	FIG00073905	isu;Chorismate_Synthesis isu;Chorismate_Synthesis isu;Phenylalanine_and_Tyrosine_Branches_from_Chorismate isu;Phenylalanine_and_Tyrosine_Branches_from_Chorismate	#N/A	#N/A	#N/A	#N/A	#N/A	#N/A	#N/A	#N/A	#N/A	#N/A	bi	fig|297314.1220.peg.1505	99.75
peg.1495	HNP82_001528	JACHFW010000005	22026	21037	Cytoplasmic	-	Adenosine deaminase (EC 3.5.4.4)		MBB5264401.1	FIG00000687	isu;Purine_conversions	#N/A	#N/A	#N/A	#N/A	#N/A	#N/A	#N/A	#N/A	#N/A	#N/A	bi	fig|297314.1220.peg.1504	99.7
peg.1496	HNP82_001529	JACHFW010000005	23242	22040	Cytoplasmic	-	LSU m5C1962 methyltransferase RlmI		MBB5264402.1	FIG00004612	isu;RNA_methylation isu;Ribosome_biogenesis_bacterial	#N/A	#N/A	#N/A	#N/A	#N/A	#N/A	#N/A	#N/A	#N/A	#N/A	bi	fig|297314.1220.peg.1503	100
peg.1497	HNP82_001530	JACHFW010000005	24444	23524	CytoplasmicMembrane	-	Magnesium and cobalt transport protein CorA		MBB5264403.1	FIG00004180	isu;Magnesium_transport isu;Campylobacter_Iron_Metabolism	#N/A	#N/A	#N/A	#N/A	#N/A	#N/A	#N/A	#N/A	#N/A	#N/A	bi	fig|297314.1220.peg.1502	100
peg.1498	HNP82_001531	JACHFW010000005	25642	24539	Cytoplasmic	-	Enoyl-[acyl-carrier-protein] reductase [FMN] (EC 1.3.1.9)		MBB5264404.1	FIG00007641	icw(5);Fatty_Acid_Biosynthesis_FASII	#N/A	#N/A	#N/A	#N/A	#N/A	#N/A	#N/A	#N/A	#N/A	#N/A	bi	fig|297314.1220.peg.1501	100
peg.1499	HNP82_001532	JACHFW010000005	26405	25620	Cytoplasmic	-	Acetyl-coenzyme A carboxyl transferase alpha chain (EC 6.4.1.2)		MBB5264405.1	FIG00000442	idu(1);Fatty_Acid_Biosynthesis_FASII	#N/A	#N/A	#N/A	#N/A	#N/A	#N/A	#N/A	#N/A	#N/A	#N/A	bi	fig|297314.1220.peg.1500	100
peg.1500	HNP82_001533	JACHFW010000005	27310	26402	Cytoplasmic	-	Acetyl-coenzyme A carboxyl transferase beta chain (EC 6.4.1.2)		MBB5264406.1	FIG00000437	icw(4);Fatty_Acid_Biosynthesis_FASII	#N/A	#N/A	#N/A	#N/A	#N/A	#N/A	#N/A	#N/A	#N/A	#N/A	bi	fig|297314.1220.peg.1499	99.34
peg.1501	HNP82_001534	JACHFW010000005	28681	27341	Cytoplasmic	-	Biotin carboxylase of acetyl-CoA carboxylase (EC 6.3.4.14)		MBB5264407.1	FIG00000420	icw(3);Fatty_Acid_Biosynthesis_FASII	#N/A	#N/A	#N/A	#N/A	#N/A	#N/A	#N/A	#N/A	#N/A	#N/A	bi	fig|297314.1220.peg.1498	100
peg.1502	HNP82_001535	JACHFW010000005	29126	28698	Cytoplasmic	-	3-hydroxyacyl-[acyl-carrier-protein] dehydratase, FabZ form (EC 4.2.1.59)		MBB5264408.1	FIG00000393	icw(7);Fatty_Acid_Biosynthesis_FASII	#N/A	#N/A	#N/A	#N/A	#N/A	#N/A	#N/A	#N/A	#N/A	#N/A	bi	fig|297314.1220.peg.1497	100
peg.1503	HNP82_001536	JACHFW010000005	29643	29140	Cytoplasmic	-	Biotin carboxyl carrier protein of acetyl-CoA carboxylase		MBB5264409.1	FIG00000411	icw(2);Fatty_Acid_Biosynthesis_FASII	#N/A	#N/A	#N/A	#N/A	#N/A	#N/A	#N/A	#N/A	#N/A	#N/A	bi	fig|297314.1220.peg.1496	97.6
peg.1504	HNP82_001537	JACHFW010000005	30906	29671	CytoplasmicMembrane	-	3-oxoacyl-[acyl-carrier-protein] synthase, KASII (EC 2.3.1.179)		MBB5264410.1	FIG00002246	ff	#N/A	#N/A	#N/A	#N/A	#N/A	#N/A	#N/A	#N/A	#N/A	#N/A	bi	fig|297314.1220.peg.1495	100
peg.1505	HNP82_001538	JACHFW010000005	31661	30918	Unknown	-	3-oxoacyl-[acyl-carrier protein] reductase (EC 1.1.1.100)		MBB5264411.1	FIG00621114	idu(3);CBSS-246196.1.peg.364 idu(3);Fatty_Acid_Biosynthesis_FASII	#N/A	#N/A	#N/A	#N/A	#N/A	#N/A	#N/A	#N/A	#N/A	#N/A	bi	fig|297314.1220.peg.1494	99.6
peg.1506	HNP82_001539	JACHFW010000005	32575	31655	Cytoplasmic	-	Malonyl CoA-acyl carrier protein transacylase (EC 2.3.1.39)		MBB5264412.1	FIG00000319	icw(4);Fatty_Acid_Biosynthesis_FASII	#N/A	#N/A	#N/A	#N/A	#N/A	#N/A	#N/A	#N/A	#N/A	#N/A	bi	fig|297314.1220.peg.1493	99.67
peg.1507	HNP82_001540	JACHFW010000005	33654	32713	Cytoplasmic	-	Enoyl-[acyl-carrier-protein] reductase [FMN] (EC 1.3.1.9)		MBB5264413.1	FIG00007641	icw(5);Fatty_Acid_Biosynthesis_FASII	#N/A	#N/A	#N/A	#N/A	#N/A	#N/A	#N/A	#N/A	#N/A	#N/A	bi	fig|297314.1220.peg.1492	100
peg.1508	HNP82_001541	JACHFW010000005	33891	33658	Cytoplasmic	-	Acyl carrier protein		MBB5264414.1	FIG00002328	icw(2);Fatty_Acid_Biosynthesis_FASII idu(1);Glycerolipid_and_Glycerophospholipid_Metabolism_in_Bacteria	#N/A	#N/A	#N/A	#N/A	#N/A	#N/A	#N/A	#N/A	#N/A	#N/A	bi	fig|297314.1220.peg.1491	100
peg.1509	HNP82_001542	JACHFW010000005	34390	34782	Unknown	+	hypothetical protein		MBB5264415.1			#N/A	#N/A	#N/A	#N/A	#N/A	#N/A	#N/A	#N/A	#N/A	#N/A	bi	fig|297314.1220.peg.1487	100
peg.1510	HNP82_001543	JACHFW010000005	35005	35925	Cytoplasmic	+	SSU ribosomal protein S1p		MBB5264416.1	FIG00000210	idu(2);Ribosome_SSU_bacterial idu(2);Cell_division-ribosomal_stress_proteins_cluster	#N/A	#N/A	#N/A	#N/A	#N/A	#N/A	#N/A	#N/A	#N/A	#N/A	bi	fig|297314.1220.peg.1486	100
peg.1511	HNP82_001544	JACHFW010000005	36722	36012	Unknown	-	Peptidyl-prolyl cis-trans isomerase (EC 5.2.1.8)		MBB5264417.1	FIG01955868	idu(1);Peptidyl-prolyl_cis-trans_isomerase_containing_cluster idu(1);Queuosine-Archaeosine_Biosynthesis	#N/A	#N/A	#N/A	#N/A	#N/A	#N/A	#N/A	#N/A	#N/A	#N/A	bi	fig|297314.1220.peg.1485	100
peg.1512	HNP82_001545	JACHFW010000005	37512	36772	Cytoplasmic	-	putative histidinol phosphatase and related hydrolases of the PHP family		MBB5264418.1	FIG01200359	ff	#N/A	#N/A	#N/A	#N/A	#N/A	#N/A	#N/A	#N/A	#N/A	#N/A	bi	fig|297314.1220.peg.1484	100
peg.1513	HNP82_001546	JACHFW010000005	39377	37509	Cytoplasmic	-	Overcoming lysogenization defect protein		MBB5264419.1	FIG01862198	ff	#N/A	#N/A	#N/A	#N/A	#N/A	#N/A	#N/A	#N/A	#N/A	#N/A	bi	fig|297314.1220.peg.1483	99.68
peg.1514	HNP82_001547	JACHFW010000005	40504	39569	Cytoplasmic	-	Transketolase, C-terminal section (EC 2.2.1.1)		MBB5264420.1	FIG01956068	icw(1);Calvin-Benson_cycle icw(2);Pentose_phosphate_pathway	#N/A	#N/A	#N/A	#N/A	#N/A	#N/A	#N/A	#N/A	#N/A	#N/A	bi	fig|297314.1220.peg.1482	100
peg.1515	HNP82_001548	JACHFW010000005	41328	40492	Cytoplasmic	-	Transketolase, N-terminal section (EC 2.2.1.1)		MBB5264421.1	FIG01970501	idu(2);Calvin-Benson_cycle idu(2);Pentose_phosphate_pathway	#N/A	#N/A	#N/A	#N/A	#N/A	#N/A	#N/A	#N/A	#N/A	#N/A	bi	fig|297314.1220.peg.1481	99.64
peg.1516	HNP82_001549	JACHFW010000005	42018	41365	Cytoplasmic	-	Transaldolase (EC 2.2.1.2)		MBB5264422.1	FIG00000023	isu;Fructose_utilization icw(1);Pentose_phosphate_pathway	#N/A	#N/A	#N/A	#N/A	#N/A	#N/A	#N/A	#N/A	#N/A	#N/A	bi	fig|297314.1220.peg.1480	100
peg.1517	HNP82_001550	JACHFW010000005	42813	42115	Cytoplasmic	-	L-ribulose-5-phosphate 4-epimerase (EC 5.1.3.4)		MBB5264423.1	FIG00000986	idu(1);L-ascorbate_utilization_(and_related_gene_clusters)	#N/A	#N/A	#N/A	#N/A	#N/A	#N/A	#N/A	#N/A	#N/A	#N/A	bi	fig|297314.1220.peg.1479	100
peg.1518	HNP82_001551	JACHFW010000005	44514	42907	Cytoplasmic	-	Ribulokinase (EC 2.7.1.16)		MBB5264424.1	FIG00002300	ff	#N/A	#N/A	#N/A	#N/A	#N/A	#N/A	#N/A	#N/A	#N/A	#N/A	bi	fig|297314.1220.peg.1478	99.63
peg.1519	HNP82_001552	JACHFW010000005	45668	44892	Cytoplasmic	-	Putative glycosyl hydrolase of unknown function (DUF1680)		MBB5264425.1	FIG00018388	ff	N	GH146(15-209)	GH146	N	N	2	9.7e-69	0.38171	#N/A	#N/A	bi	fig|297314.1220.peg.1477	98.71
peg.1520	HNP82_001553	JACHFW010000005	45649	46194	CytoplasmicMembrane	+	4-hydroxybenzoate polyprenyltransferase and related prenyltransferases		MBB5264426.1			#N/A	#N/A	#N/A	#N/A	#N/A	#N/A	#N/A	#N/A	#N/A	#N/A	bi	fig|297314.1220.peg.1476	97.79
peg.1521	HNP82_001554	JACHFW010000005	46346	47134	Unknown	+	DNA-binding MurR/RpiR family transcriptional regulator		MBB5264427.1			#N/A	#N/A	#N/A	#N/A	#N/A	#N/A	#N/A	#N/A	#N/A	#N/A	bi	fig|297314.1220.peg.1475	100
peg.1522	HNP82_001555	JACHFW010000005	48255	47188	Cytoplasmic	-	Myo-inositol 2-dehydrogenase 1 (EC 1.1.1.18)	DgpA	MBB5264428.1	FIG00043259	idu(4);Inositol_catabolism	N	GH109(1-153)	N	N	N	1	1.3e-33	0.39599	#N/A	#N/A	bi	fig|297314.1220.peg.1474	100
peg.1523	HNP82_001556	JACHFW010000005	48456	49457	Unknown	+	ABC transporter substrate-binding protein		MBB5264429.1	FIG01963663	ff	#N/A	#N/A	#N/A	#N/A	#N/A	#N/A	#N/A	#N/A	#N/A	#N/A	bi	fig|297314.1220.peg.1918	100
peg.1524	HNP82_001557	JACHFW010000005	49788	50066	Unknown	+	FIG00521197: hypothetical protein		MBB5264430.1	FIG00521194	ff	#N/A	#N/A	#N/A	#N/A	#N/A	#N/A	#N/A	#N/A	#N/A	#N/A	bi	fig|297314.1220.peg.1916	100
peg.1525	HNP82_001558	JACHFW010000005	50069	51169	Cytoplasmic	+	[FeFe]-hydrogenase maturation protein HydE		MBB5264431.1	FIG00437351	ff	#N/A	#N/A	#N/A	#N/A	#N/A	#N/A	#N/A	#N/A	#N/A	#N/A	bi	fig|297314.1220.peg.1915	99.73
peg.1526	HNP82_001559	JACHFW010000005	51198	52622	Cytoplasmic	+	2-iminoacetate synthase (ThiH) (EC 4.1.99.19)		MBB5264432.1	FIG00001265	ff	#N/A	#N/A	#N/A	#N/A	#N/A	#N/A	#N/A	#N/A	#N/A	#N/A	bi	fig|297314.1220.peg.1914	100
peg.1527	HNP82_001560	JACHFW010000005	52708	53901	Cytoplasmic	+	[FeFe]-hydrogenase maturation GTPase HydF		MBB5264433.1	FIG01307086	ff	#N/A	#N/A	#N/A	#N/A	#N/A	#N/A	#N/A	#N/A	#N/A	#N/A	bi	fig|297314.1220.peg.1913	100
peg.1528	HNP82_001561	JACHFW010000005	54544	54065	Cytoplasmic	-	Ribonucleotide reductase transcriptional regulator NrdR		MBB5264434.1	FIG00000382	isu;Ribonucleotide_reduction	#N/A	#N/A	#N/A	#N/A	#N/A	#N/A	#N/A	#N/A	#N/A	#N/A	bi	fig|297314.1220.peg.1912	100
peg.1529	HNP82_001562	JACHFW010000005	54933	54655	Cytoplasmic	-	FIG011856: hypothetical protein		MBB5264435.1		isu;CBSS-279010.5.peg.1697	#N/A	#N/A	#N/A	#N/A	#N/A	#N/A	#N/A	#N/A	#N/A	#N/A	bi	fig|297314.1220.peg.1911	100
peg.1530	HNP82_001563	JACHFW010000005	55075	54965	Unknown	-	hypothetical protein		MBB5264436.1			#N/A	#N/A	#N/A	#N/A	#N/A	#N/A	#N/A	#N/A	#N/A	#N/A	bi	fig|297314.1220.peg.1910	100
peg.1531	HNP82_001564	JACHFW010000005	55513	56307	Cytoplasmic	+	Phosphoribosylformimino-5-aminoimidazole carboxamide ribotide isomerase (EC 5.3.1.16)		MBB5264437.1	FIG00044478	idu(1);Chorismate:_Intermediate_for_synthesis_of_Tryptophan,_PAPA_antibiotics,_PABA,_3-hydroxyanthranilate_and_more. idu(1);Histidine_Biosynthesis	#N/A	#N/A	#N/A	#N/A	#N/A	#N/A	#N/A	#N/A	#N/A	#N/A	bi	fig|297314.1220.peg.1908	100
peg.1532	HNP82_001565	JACHFW010000005	57112	56327	Cytoplasmic	-	RNA polymerase sporulation specific sigma factor SigG		MBB5264438.1	FIG00003881	icw(2);Sporulation_gene_orphans icw(1);Transcription_initiation,_bacterial_sigma_factors icw(2);CBSS-279010.5.peg.1697	#N/A	#N/A	#N/A	#N/A	#N/A	#N/A	#N/A	#N/A	#N/A	#N/A	bi	fig|297314.1220.peg.1907	99.62
peg.1533	HNP82_001566	JACHFW010000005	59085	57430	Cytoplasmic	-	Phosphoenolpyruvate-protein phosphotransferase of PTS system (EC 2.7.3.9)		MBB5264439.1	FIG00028694	isu;Fructose_utilization	#N/A	#N/A	#N/A	#N/A	#N/A	#N/A	#N/A	#N/A	#N/A	#N/A	bi	fig|297314.1220.peg.1906	99.82
peg.1534	HNP82_001567	JACHFW010000005	59952	59212	Cytoplasmic	-	RNA polymerase sporulation specific sigma factor SigE		MBB5264440.1	FIG00004014	isu;Sporulation_gene_orphans isu;Transcription_initiation,_bacterial_sigma_factors icw(1);CBSS-279010.5.peg.1697	#N/A	#N/A	#N/A	#N/A	#N/A	#N/A	#N/A	#N/A	#N/A	#N/A	bi	fig|297314.1220.peg.1905	100
peg.1535	HNP82_001568	JACHFW010000005	60868	59954	CytoplasmicMembrane	-	Sporulation sigma-E factor processing peptidase (SpoIIGA)		MBB5264441.1		icw(1);Sporulation_gene_orphans	#N/A	#N/A	#N/A	#N/A	#N/A	#N/A	#N/A	#N/A	#N/A	#N/A	bi	fig|297314.1220.peg.1904	99.67
peg.1536	HNP82_001569	JACHFW010000005	61213	61034	CytoplasmicMembrane	-	hypothetical protein		MBB5264442.1			#N/A	#N/A	#N/A	#N/A	#N/A	#N/A	#N/A	#N/A	#N/A	#N/A	bi	fig|297314.1220.peg.1903	100
peg.1537	HNP82_001570	JACHFW010000005	61408	61731	CytoplasmicMembrane	+	hypothetical protein		MBB5264443.1			#N/A	#N/A	#N/A	#N/A	#N/A	#N/A	#N/A	#N/A	#N/A	#N/A	bi	fig|297314.1220.peg.1902	99.07
peg.1538	HNP82_001571	JACHFW010000005	63001	61865	Cytoplasmic	-	Cell division protein FtsZ (EC 3.4.24.-)		MBB5264444.1	FIG00000145	icw(1);Bacterial_Cell_Division icw(1);Bacterial_Cytoskeleton	#N/A	#N/A	#N/A	#N/A	#N/A	#N/A	#N/A	#N/A	#N/A	#N/A	bi	fig|297314.1220.peg.1901	100
peg.1539	HNP82_001572	JACHFW010000005	63950	63123	Unknown	-	Cell division protein FtsQ		MBB5264445.1		icw(2);Bacterial_Cell_Division icw(2);Bacterial_Cytoskeleton	#N/A	#N/A	#N/A	#N/A	#N/A	#N/A	#N/A	#N/A	#N/A	#N/A	bi	fig|297314.1220.peg.1900	99.64
peg.1540	HNP82_001573	JACHFW010000005	65283	64033	Cytoplasmic	-	UDP-N-acetylglucosamine 1-carboxyvinyltransferase (EC 2.5.1.7)		MBB5264446.1	FIG00034392	idu(1);Sporulation-related_Hypotheticals idu(1);UDP-N-acetylmuramate_from_Fructose-6-phosphate_Biosynthesis idu(1);Peptidoglycan_Biosynthesis	#N/A	#N/A	#N/A	#N/A	#N/A	#N/A	#N/A	#N/A	#N/A	#N/A	bi	fig|297314.1220.peg.1899	99.76
peg.1541	HNP82_001574	JACHFW010000005	66499	65351	CytoplasmicMembrane	-	Cell division protein FtsW		MBB5264447.1	FIG00000025	icw(1);Bacterial_Cell_Division icw(1);Bacterial_Cytoskeleton	#N/A	#N/A	#N/A	#N/A	#N/A	#N/A	#N/A	#N/A	#N/A	#N/A	bi	fig|297314.1220.peg.1898	100
peg.1542	HNP82_001575	JACHFW010000005	67949	66585	Cytoplasmic	-	UDP-N-acetylmuramoylalanine--D-glutamate ligase (EC 6.3.2.9)		MBB5264448.1	FIG00085033	isu;Peptidoglycan_biosynthesis--gjo icw(3);Peptidoglycan_Biosynthesis	#N/A	#N/A	#N/A	#N/A	#N/A	#N/A	#N/A	#N/A	#N/A	#N/A	bi	fig|297314.1220.peg.1897	100
peg.1543	HNP82_001576	JACHFW010000005	68957	67974	CytoplasmicMembrane	-	Phospho-N-acetylmuramoyl-pentapeptide-transferase (EC 2.7.8.13)		MBB5264449.1	FIG00000221	icw(4);Peptidoglycan_Biosynthesis	#N/A	#N/A	#N/A	#N/A	#N/A	#N/A	#N/A	#N/A	#N/A	#N/A	bi	fig|297314.1220.peg.1896	100
peg.1544	HNP82_001577	JACHFW010000005	69122	69027	Unknown	-	hypothetical protein		MBB5264450.1			#N/A	#N/A	#N/A	#N/A	#N/A	#N/A	#N/A	#N/A	#N/A	#N/A	bi	fig|297314.1220.peg.1895	100
peg.1545	HNP82_001578	JACHFW010000005	70855	69110	CytoplasmicMembrane	-	Cell division protein FtsI [Peptidoglycan synthetase] (EC 2.4.1.129)		MBB5264451.1	FIG00046929	icw(1);Bacterial_Cell_Division icw(1);CBSS-83331.1.peg.3039 icw(1);16S_rRNA_modification_within_P_site_of_ribosome icw(1);Flagellum_in_Campylobacter icw(1);Bacterial_Cytoskeleton icw(1);Peptidoglycan_Biosynthesis	#N/A	#N/A	#N/A	#N/A	#N/A	#N/A	#N/A	#N/A	#N/A	#N/A	bi	fig|297314.1220.peg.1894	99.3
peg.1546	HNP82_001579	JACHFW010000005	73329	70951	CytoplasmicMembrane	-	Cell division protein FtsI [Peptidoglycan synthetase] (EC 2.4.1.129)		MBB5264452.1	FIG00046929	icw(1);Bacterial_Cell_Division icw(1);CBSS-83331.1.peg.3039 icw(1);16S_rRNA_modification_within_P_site_of_ribosome icw(1);Flagellum_in_Campylobacter icw(1);Bacterial_Cytoskeleton icw(1);Peptidoglycan_Biosynthesis	#N/A	#N/A	#N/A	#N/A	#N/A	#N/A	#N/A	#N/A	#N/A	#N/A	bi	fig|297314.1220.peg.1893	99.87
peg.1547	HNP82_001580	JACHFW010000005	74012	73464	CytoplasmicMembrane	-	Cell division protein FtsL		MBB5264453.1		icw(2);Bacterial_Cell_Division icw(4);16S_rRNA_modification_within_P_site_of_ribosome icw(2);Bacterial_Cytoskeleton isu;Stationary_phase_repair_cluster	#N/A	#N/A	#N/A	#N/A	#N/A	#N/A	#N/A	#N/A	#N/A	#N/A	bi	fig|297314.1220.peg.1892	100
peg.1548	HNP82_001581	JACHFW010000005	74996	74046	Cytoplasmic	-	rRNA small subunit methyltransferase H		MBB5264454.1	FIG00000172	icw(3);Bacterial_Cell_Division icw(3);16S_rRNA_modification_within_P_site_of_ribosome	#N/A	#N/A	#N/A	#N/A	#N/A	#N/A	#N/A	#N/A	#N/A	#N/A	bi	fig|297314.1220.peg.1891	100
peg.1549	HNP82_001582	JACHFW010000005	75449	75012	Cytoplasmic	-	Cell division protein MraZ		MBB5264455.1	FIG00000547	icw(3);Bacterial_Cell_Division icw(1);16S_rRNA_modification_within_P_site_of_ribosome icw(2);Bacterial_Cytoskeleton	#N/A	#N/A	#N/A	#N/A	#N/A	#N/A	#N/A	#N/A	#N/A	#N/A	bi	fig|297314.1220.peg.1890	100
peg.1550	HNP82_001583	JACHFW010000005	76084	77181	Cytoplasmic	+	GTP-binding and nucleic acid-binding protein YchF		MBB5264456.1	FIG00049915	isu;Universal_GTPases	#N/A	#N/A	#N/A	#N/A	#N/A	#N/A	#N/A	#N/A	#N/A	#N/A	bi	fig|297314.1220.peg.1888	100
peg.1551	HNP82_001584	JACHFW010000005	77495	78988	Cytoplasmic	+	hypothetical protein		MBB5264457.1			#N/A	#N/A	#N/A	#N/A	#N/A	#N/A	#N/A	#N/A	#N/A	#N/A	bi	fig|297314.1220.peg.1887	99.4
peg.1552	HNP82_001585	JACHFW010000005	81072	79117	CytoplasmicMembrane	-	hypothetical protein		MBB5264458.1			#N/A	#N/A	#N/A	#N/A	#N/A	#N/A	#N/A	#N/A	#N/A	#N/A	bi	fig|297314.1220.peg.1886	98.93
peg.1553	HNP82_001586	JACHFW010000005	81200	81069	Unknown	-	hypothetical protein		MBB5264459.1			#N/A	#N/A	#N/A	#N/A	#N/A	#N/A	#N/A	#N/A	#N/A	#N/A	bi	fig|297314.1220.peg.1885	97.67
peg.1554	HNP82_001587	JACHFW010000005	81952	81284	Cytoplasmic	-	Thiamin pyrophosphokinase (EC 2.7.6.2)		MBB5264460.1	FIG00001175	isu;Thiamin_biosynthesis isu;A_Gram-positive_cluster_that_relates_ribosomal_protein_L28P_to_a_set_of_uncharacterized_proteins	#N/A	#N/A	#N/A	#N/A	#N/A	#N/A	#N/A	#N/A	#N/A	#N/A	bi	fig|297314.1220.peg.1884	100
peg.1555	HNP82_001588	JACHFW010000005	82674	82012	Cytoplasmic	-	Ribulose-phosphate 3-epimerase (EC 5.1.3.1)		MBB5264461.1	FIG00000047	isu;Conserved_gene_cluster_associated_with_Met-tRNA_formyltransferase isu;Riboflavin_synthesis_cluster isu;Calvin-Benson_cycle icw(1);A_Gram-positive_cluster_that_relates_ribosomal_protein_L28P_to_a_set_of_uncharacterized_proteins isu;Pentose_phosphate_pathway	#N/A	#N/A	#N/A	#N/A	#N/A	#N/A	#N/A	#N/A	#N/A	#N/A	bi	fig|297314.1220.peg.1883	100
peg.1556	HNP82_001589	JACHFW010000005	83731	82853	Cytoplasmic	-	Ribosome small subunit-stimulated GTPase EngC		MBB5264462.1	FIG00000464	isu;Universal_GTPases icw(2);A_Gram-positive_cluster_that_relates_ribosomal_protein_L28P_to_a_set_of_uncharacterized_proteins	#N/A	#N/A	#N/A	#N/A	#N/A	#N/A	#N/A	#N/A	#N/A	#N/A	bi	fig|297314.1220.peg.1348	100
peg.1557	HNP82_001590	JACHFW010000005	85989	83752	CytoplasmicMembrane	-	Serine/threonine protein kinase PrkC, regulator of stationary phase		MBB5264463.1	FIG00030191	icw(2);Conserved_gene_cluster_associated_with_Met-tRNA_formyltransferase icw(3);A_Gram-positive_cluster_that_relates_ribosomal_protein_L28P_to_a_set_of_uncharacterized_proteins	#N/A	#N/A	#N/A	#N/A	#N/A	#N/A	#N/A	#N/A	#N/A	#N/A	bi	fig|297314.1220.peg.1349	99.33
peg.1558	HNP82_001591	JACHFW010000005	86723	85989	Cytoplasmic	-	Protein serine/threonine phosphatase PrpC, regulation of stationary phase		MBB5264464.1	FIG00134722	icw(3);Conserved_gene_cluster_associated_with_Met-tRNA_formyltransferase	#N/A	#N/A	#N/A	#N/A	#N/A	#N/A	#N/A	#N/A	#N/A	#N/A	bi	fig|297314.1220.peg.1350	100
peg.1559	HNP82_001592	JACHFW010000005	87780	86725	Cytoplasmic	-	Ribosomal RNA large subunit methyltransferase N (EC 2.1.1.-)		MBB5264465.1	FIG00000293	icw(5);Conserved_gene_cluster_associated_with_Met-tRNA_formyltransferase idu(1);RNA_methylation	#N/A	#N/A	#N/A	#N/A	#N/A	#N/A	#N/A	#N/A	#N/A	#N/A	bi	fig|297314.1220.peg.1351	100
peg.1560	HNP82_001593	JACHFW010000005	89109	87784	Cytoplasmic	-	Ribosomal RNA small subunit methyltransferase B (EC 2.1.1.-)		MBB5264466.1	FIG00138175	ff	#N/A	#N/A	#N/A	#N/A	#N/A	#N/A	#N/A	#N/A	#N/A	#N/A	bi	fig|297314.1220.peg.1352	100
peg.1561	HNP82_001594	JACHFW010000005	89839	89120	CytoplasmicMembrane	-	probable metal-dependent peptidase		MBB5264467.1	FIG01330402	ff	#N/A	#N/A	#N/A	#N/A	#N/A	#N/A	#N/A	#N/A	#N/A	#N/A	bi	fig|297314.1220.peg.1353	100
peg.1562	HNP82_001595	JACHFW010000005	90793	89858	Cytoplasmic	-	Methionyl-tRNA formyltransferase (EC 2.1.2.9)		MBB5264468.1	FIG00000112	icw(1);Conserved_gene_cluster_associated_with_Met-tRNA_formyltransferase isu;Translation_initiation_factors_bacterial	#N/A	#N/A	#N/A	#N/A	#N/A	#N/A	#N/A	#N/A	#N/A	#N/A	bi	fig|297314.1220.peg.1354	99.36
peg.1563	HNP82_001596	JACHFW010000005	91296	90796	Cytoplasmic	-	Peptide deformylase (EC 3.5.1.88)		MBB5264469.1	FIG00000017	isu;Bacterial_RNA-metabolizing_Zn-dependent_hydrolases isu;Conserved_gene_cluster_associated_with_Met-tRNA_formyltransferase isu;Translation_termination_factors_bacterial	#N/A	#N/A	#N/A	#N/A	#N/A	#N/A	#N/A	#N/A	#N/A	#N/A	bi	fig|297314.1220.peg.1355	100
peg.1564	HNP82_001597	JACHFW010000005	93637	91370	Cytoplasmic	-	Helicase PriA essential for oriC/DnaA-independent DNA replication		MBB5264470.1	FIG00080955	icw(2);Conserved_gene_cluster_associated_with_Met-tRNA_formyltransferase isu;DNA-replication	#N/A	#N/A	#N/A	#N/A	#N/A	#N/A	#N/A	#N/A	#N/A	#N/A	bi	fig|297314.1220.peg.1356	99.87
peg.1565	HNP82_001598	JACHFW010000005	94002	94670	Unknown	+	Glutamine amidotransferase, class I		MBB5264471.1			#N/A	#N/A	#N/A	#N/A	#N/A	#N/A	#N/A	#N/A	#N/A	#N/A	bi	fig|297314.1220.peg.1357	100
peg.1566	HNP82_001599	JACHFW010000005	95877	94954	Cytoplasmic	-	Orotidine 5'-phosphate decarboxylase (EC 4.1.1.23)		MBB5264472.1	FIG00000173	isu;Riboflavin_synthesis_cluster isu;De_Novo_Pyrimidine_Synthesis	#N/A	#N/A	#N/A	#N/A	#N/A	#N/A	#N/A	#N/A	#N/A	#N/A	bi	fig|297314.1220.peg.1358	99.67
peg.1567	HNP82_001600	JACHFW010000005	96176	97726	Cytoplasmic	+	ABC transporter ATP-binding protein		MBB5264473.1	FIG00450796	ff	#N/A	#N/A	#N/A	#N/A	#N/A	#N/A	#N/A	#N/A	#N/A	#N/A	bi	fig|297314.1220.peg.1360	99.81
peg.1568	HNP82_001601	JACHFW010000005	98165	97776	Cytoplasmic	-	DNA-directed RNA polymerase omega subunit (EC 2.7.7.6)		MBB5264474.1	FIG00000394	isu;CBSS-176299.4.peg.1292 isu;RNA_polymerase_bacterial	#N/A	#N/A	#N/A	#N/A	#N/A	#N/A	#N/A	#N/A	#N/A	#N/A	bi	fig|297314.1220.peg.1361	100
peg.1569	HNP82_001602	JACHFW010000005	98835	98212	Cytoplasmic	-	Guanylate kinase (EC 2.7.4.8)		MBB5264475.1	FIG00000131	idu(1);Purine_conversions icw(1);CBSS-323097.3.peg.2594	#N/A	#N/A	#N/A	#N/A	#N/A	#N/A	#N/A	#N/A	#N/A	#N/A	bi	fig|297314.1220.peg.1362	100
peg.1570	HNP82_001603	JACHFW010000005	99179	98916	Unknown	-	FIG003307: hypothetical protein		MBB5264476.1	FIG00003307	icw(2);CBSS-323097.3.peg.2594	#N/A	#N/A	#N/A	#N/A	#N/A	#N/A	#N/A	#N/A	#N/A	#N/A	bi	fig|297314.1220.peg.1363	100
peg.1571	HNP82_001604	JACHFW010000005	100105	99194	Cytoplasmic	-	Protein YicC		MBB5264477.1	FIG00032749	isu;CBSS-323097.3.peg.2594	#N/A	#N/A	#N/A	#N/A	#N/A	#N/A	#N/A	#N/A	#N/A	#N/A	bi	fig|297314.1220.peg.1364	99.34
peg.1572	HNP82_001605	JACHFW010000005	100299	102050	Cytoplasmic	+	Fibronectin/fibrinogen-binding protein		MBB5264478.1	FIG00138381	isu;Adhesion_of_Campylobacter	#N/A	#N/A	#N/A	#N/A	#N/A	#N/A	#N/A	#N/A	#N/A	#N/A	bi	fig|297314.1220.peg.1366	100
peg.1573	HNP82_001606	JACHFW010000005	102928	102047	Cytoplasmic	-	Transcriptional regulator, LysR family		MBB5264479.1	FIG01304134	ff	#N/A	#N/A	#N/A	#N/A	#N/A	#N/A	#N/A	#N/A	#N/A	#N/A	bi	fig|297314.1220.peg.1367	100
peg.1574	HNP82_001607	JACHFW010000005	103126	103584	Cytoplasmic	+	hypothetical protein		MBB5264480.1			#N/A	#N/A	#N/A	#N/A	#N/A	#N/A	#N/A	#N/A	#N/A	#N/A	bi	fig|297314.1220.peg.1368	100
peg.1575	HNP82_001608	JACHFW010000005	103587	105326	CytoplasmicMembrane	+	Lipid A export ATP-binding/permease protein MsbA		MBB5264481.1	FIG00017059	ff	#N/A	#N/A	#N/A	#N/A	#N/A	#N/A	#N/A	#N/A	#N/A	#N/A	bi	fig|297314.1220.peg.1369	99.83
peg.1576	HNP82_001609	JACHFW010000005	105344	107236	CytoplasmicMembrane	+	Lipid A export ATP-binding/permease protein MsbA		MBB5264482.1	FIG00017059	ff	#N/A	#N/A	#N/A	#N/A	#N/A	#N/A	#N/A	#N/A	#N/A	#N/A	bi	fig|297314.1220.peg.1370	99.68
peg.1577	HNP82_001610	JACHFW010000005	108784	107348	Cytoplasmic	-	Glycogen synthase, ADP-glucose transglucosylase (EC 2.4.1.21)		MBB5264483.1	FIG00134135	isu;Glycogen_metabolism isu;Glycogen_metabolism_cluster	2.4.1.21	GT5(3-476)	GT5	GT5	N	3	4.7e-186	0.995763	73.4	ACR72075.1|GT5	bi	fig|297314.1220.peg.1371	100
peg.1578	HNP82_001611	JACHFW010000005	109798	108992	Cytoplasmic	-	Stage 0 sporulation two-component response regulator (Spo0A)	Spo0A	MBB5264484.1	FIG00003682	icw(1);Sporulation_gene_orphans	#N/A	#N/A	#N/A	#N/A	#N/A	#N/A	#N/A	#N/A	#N/A	#N/A	bi	fig|297314.1220.peg.1372	100
peg.1579	HNP82_001612	JACHFW010000005	111290	110010	Unknown	-	Stage IV sporulation protein B		MBB5264485.1	FIG00004463	isu;Sporulation_gene_orphans	#N/A	#N/A	#N/A	#N/A	#N/A	#N/A	#N/A	#N/A	#N/A	#N/A	bi	fig|297314.1220.peg.1373	99.3
peg.1580	HNP82_001613	JACHFW010000005	113160	111469	Cytoplasmic	-	DNA repair protein RecN		MBB5264486.1	FIG00000317	isu;DNA-replication isu;DNA_repair,_bacterial	#N/A	#N/A	#N/A	#N/A	#N/A	#N/A	#N/A	#N/A	#N/A	#N/A	bi	fig|297314.1220.peg.1374	99.82
peg.1581	HNP82_001614	JACHFW010000005	113655	113197	Cytoplasmic	-	Arginine pathway regulatory protein ArgR, repressor of arg regulon		MBB5264487.1	FIG00003270	isu;Arginine_and_Ornithine_Degradation isu;Arginine_Deiminase_Pathway isu;Arginine_Biosynthesis_--_gjo isu;Arginine_Biosynthesis_extended	#N/A	#N/A	#N/A	#N/A	#N/A	#N/A	#N/A	#N/A	#N/A	#N/A	bi	fig|297314.1220.peg.1375	100
peg.1582	HNP82_001615	JACHFW010000005	114578	113766	Cytoplasmic	-	NAD kinase (EC 2.7.1.23)		MBB5264488.1	FIG00000075	isu;NAD_and_NADP_cofactor_biosynthesis_global	#N/A	#N/A	#N/A	#N/A	#N/A	#N/A	#N/A	#N/A	#N/A	#N/A	bi	fig|297314.1220.peg.1376	100
peg.1583	HNP82_001616	JACHFW010000005	115400	114591	Cytoplasmic	-	RNA binding methyltransferase FtsJ like		MBB5264489.1	FIG00001125	ff	#N/A	#N/A	#N/A	#N/A	#N/A	#N/A	#N/A	#N/A	#N/A	#N/A	bi	fig|297314.1220.peg.1377	100
peg.1584	HNP82_001617	JACHFW010000005	117286	115397	Cytoplasmic	-	1-deoxy-D-xylulose 5-phosphate synthase (EC 2.2.1.7)		MBB5264490.1	FIG00000343	isu;Thiamin_biosynthesis isu;Nonmevalonate_Branch_of_Isoprenoid_Biosynthesis isu;Pyridoxin_(Vitamin_B6)_Biosynthesis icw(1);Isoprenoid_Biosynthesis	#N/A	#N/A	#N/A	#N/A	#N/A	#N/A	#N/A	#N/A	#N/A	#N/A	bi	fig|297314.1220.peg.1378	100
peg.1585	HNP82_001618	JACHFW010000005	118241	117339	Cytoplasmic	-	Octaprenyl diphosphate synthase (EC 2.5.1.90) / Dimethylallyltransferase (EC 2.5.1.1) / (2E,6E)-farnesyl diphosphate synthase (EC 2.5.1.10) / Geranylgeranyl pyrophosphate synthetase (EC 2.5.1.29)		MBB5264491.1	FIG00000019	isu;Polyprenyl_Diphosphate_Biosynthesis isu;Polyprenyl_Diphosphate_Biosynthesis isu;Archaeal_lipids isu;Archaeal_lipids isu;Isoprenoinds_for_Quinones isu;Isoprenoinds_for_Quinones isu;Isoprenoinds_for_Quinones isu;Proteorhodopsin isu;Isoprenoid_Biosynthesis icw(1);Isoprenoid_Biosynthesis isu;Carotenoids isu;Isoprenoid_Biosynthesis:_Interconversions	#N/A	#N/A	#N/A	#N/A	#N/A	#N/A	#N/A	#N/A	#N/A	#N/A	bi	fig|297314.1220.peg.1379	100
peg.1586	HNP82_001619	JACHFW010000005	118437	118231	Cytoplasmic	-	hypothetical protein		MBB5264492.1			#N/A	#N/A	#N/A	#N/A	#N/A	#N/A	#N/A	#N/A	#N/A	#N/A	-		0
peg.1587	HNP82_001620	JACHFW010000005	119647	118403	Cytoplasmic	-	Exodeoxyribonuclease VII large subunit (EC 3.1.11.6)		MBB5264493.1	FIG00000323	isu;DNA_repair,_bacterial	#N/A	#N/A	#N/A	#N/A	#N/A	#N/A	#N/A	#N/A	#N/A	#N/A	bi	fig|297314.1220.peg.1380	99.76
peg.1588	HNP82_001621	JACHFW010000005	120050	119655	Cytoplasmic	-	Transcription termination protein NusB		MBB5264494.1	FIG00016836	isu;Riboflavin_synthesis_cluster isu;Transcription_factors_bacterial	#N/A	#N/A	#N/A	#N/A	#N/A	#N/A	#N/A	#N/A	#N/A	#N/A	bi	fig|297314.1220.peg.1381	100
peg.1589	HNP82_001622	JACHFW010000005	120608	120219	Cytoplasmic	-	Alkaline shock protein		MBB5264495.1	FIG00668641	ff	#N/A	#N/A	#N/A	#N/A	#N/A	#N/A	#N/A	#N/A	#N/A	#N/A	bi	fig|297314.1220.peg.1382	100
peg.1590	HNP82_001623	JACHFW010000005	121467	120772	Unknown	-	Stage III sporulation protein AH		MBB5264496.1	FIG00013525	icw(6);Sporulation_Cluster_III_A icw(4);Sporulation_gene_orphans	#N/A	#N/A	#N/A	#N/A	#N/A	#N/A	#N/A	#N/A	#N/A	#N/A	bi	fig|297314.1220.peg.1383	99.57
peg.1591	HNP82_001624	JACHFW010000005	122105	121482	Unknown	-	Stage III sporulation protein AG		MBB5264497.1		icw(3);Sporulation_Cluster_III_A icw(3);Sporulation_gene_orphans	#N/A	#N/A	#N/A	#N/A	#N/A	#N/A	#N/A	#N/A	#N/A	#N/A	bi	fig|297314.1220.peg.1384	99.52
peg.1592	HNP82_001625	JACHFW010000005	122775	122110	Unknown	-	Stage III sporulation protein AF		MBB5264498.1		icw(1);Sporulation_Cluster_III_A icw(2);Sporulation_gene_orphans	#N/A	#N/A	#N/A	#N/A	#N/A	#N/A	#N/A	#N/A	#N/A	#N/A	bi	fig|297314.1220.peg.1385	99.55
peg.1593	HNP82_001626	JACHFW010000005	124013	122775	CytoplasmicMembrane	-	Stage III sporulation protein AE		MBB5264499.1		icw(5);Sporulation_Cluster_III_A icw(6);Sporulation_gene_orphans isu;SpoVS_protein_family isu;Sporulation-associated_proteins_with_broader_functions	#N/A	#N/A	#N/A	#N/A	#N/A	#N/A	#N/A	#N/A	#N/A	#N/A	bi	fig|297314.1220.peg.1386	99.75
peg.1594	HNP82_001627	JACHFW010000005	124396	124010	CytoplasmicMembrane	-	Stage III sporulation protein AD		MBB5264500.1	FIG00011987	isu;Sporulation_Cluster_III_A isu;Sporulation_gene_orphans	#N/A	#N/A	#N/A	#N/A	#N/A	#N/A	#N/A	#N/A	#N/A	#N/A	bi	fig|297314.1220.peg.1387	100
peg.1595	HNP82_001628	JACHFW010000005	124603	124409	CytoplasmicMembrane	-	Stage III sporulation protein AC		MBB5264501.1	FIG00084255	icw(2);Sporulation_Cluster_III_A icw(1);Sporulation_gene_orphans	#N/A	#N/A	#N/A	#N/A	#N/A	#N/A	#N/A	#N/A	#N/A	#N/A	bi	fig|297314.1220.peg.1388	100
peg.1596	HNP82_001629	JACHFW010000005	125121	124624	Unknown	-	Stage III sporulation protein AB		MBB5264502.1		icw(4);Sporulation_Cluster_III_A icw(5);Sporulation_gene_orphans	#N/A	#N/A	#N/A	#N/A	#N/A	#N/A	#N/A	#N/A	#N/A	#N/A	bi	fig|297314.1220.peg.1389	95.76
peg.1597	HNP82_001630	JACHFW010000005	126097	125135	Cytoplasmic	-	Stage III sporulation protein AA		MBB5264503.1	FIG00003672	icw(7);Sporulation_Cluster_III_A icw(7);Sporulation_gene_orphans	#N/A	#N/A	#N/A	#N/A	#N/A	#N/A	#N/A	#N/A	#N/A	#N/A	bi	fig|297314.1220.peg.1390	100
peg.1598	HNP82_001631	JACHFW010000005	126520	126182	Cytoplasmic	-	Transcriptional regulator, PadR family		MBB5264504.1	FIG00002474	idu(3);CBSS-1352.1.peg.856	#N/A	#N/A	#N/A	#N/A	#N/A	#N/A	#N/A	#N/A	#N/A	#N/A	bi	fig|297314.1220.peg.1391	100
peg.1599	HNP82_001632	JACHFW010000005	126730	127287	Cytoplasmic	+	Translation elongation factor P		MBB5264505.1	FIG00000177	isu;Translation_elongation_factor_P_lysylation isu;Translation_elongation_factors_bacterial	#N/A	#N/A	#N/A	#N/A	#N/A	#N/A	#N/A	#N/A	#N/A	#N/A	bi	fig|297314.1220.peg.1392	100
peg.1600	HNP82_001633	JACHFW010000005	127786	127547	CytoplasmicMembrane	-	Uma2 family endonuclease		MBB5264506.1			#N/A	#N/A	#N/A	#N/A	#N/A	#N/A	#N/A	#N/A	#N/A	#N/A	bi	fig|297314.1220.peg.1393	96.61
peg.1601	HNP82_001634	JACHFW010000005	129180	127957	Unknown	-	hypothetical protein		MBB5264507.1			#N/A	#N/A	#N/A	#N/A	#N/A	#N/A	#N/A	#N/A	#N/A	#N/A	bi	fig|297314.1220.peg.1394	94.84
peg.1602	HNP82_001635	JACHFW010000005	130217	129246	Cytoplasmic	-	Microsomal dipeptidase (EC 3.4.13.19)		MBB5264508.1	FIG00030415	ff	#N/A	#N/A	#N/A	#N/A	#N/A	#N/A	#N/A	#N/A	#N/A	#N/A	bi	fig|297314.1220.peg.1403	98.45
peg.1603	HNP82_001636	JACHFW010000005	130742	130239	Cytoplasmic	-	FIG001553: Hydrolase, HAD subfamily IIIA		MBB5264509.1	FIG00001553	ff	#N/A	#N/A	#N/A	#N/A	#N/A	#N/A	#N/A	#N/A	#N/A	#N/A	bi	fig|297314.1220.peg.1404	100
peg.1604	HNP82_001637	JACHFW010000005	132043	130736	Unknown	-	3-dehydroquinate dehydratase I (EC 4.2.1.10)		MBB5264510.1	FIG00001170	isu;Chorismate_Synthesis isu;Common_Pathway_For_Synthesis_of_Aromatic_Compounds_(DAHP_synthase_to_chorismate) icw(1);Quinate_degradation	#N/A	#N/A	#N/A	#N/A	#N/A	#N/A	#N/A	#N/A	#N/A	#N/A	bi	fig|297314.1220.peg.1405	99.08
peg.1605	HNP82_001638	JACHFW010000005	132543	133406	Cytoplasmic	+	Shikimate/quinate 5-dehydrogenase I beta (EC 1.1.1.282)		MBB5264511.1	FIG00040528	icw(1);Chorismate_Synthesis icw(1);Common_Pathway_For_Synthesis_of_Aromatic_Compounds_(DAHP_synthase_to_chorismate) isu;Quinate_degradation	#N/A	#N/A	#N/A	#N/A	#N/A	#N/A	#N/A	#N/A	#N/A	#N/A	bi	fig|297314.1220.peg.1408	100
peg.1606	HNP82_001639	JACHFW010000005	133436	134053	Unknown	+	Phosphinothricin N-acetyltransferase		MBB5264512.1	FIG01324817	ff	#N/A	#N/A	#N/A	#N/A	#N/A	#N/A	#N/A	#N/A	#N/A	#N/A	bi	fig|297314.1220.peg.1409	100
peg.1607	HNP82_001640	JACHFW010000005	135394	134168	Cytoplasmic	-	peptidase, U32 family large subunit [C1]		MBB5264513.1	FIG00645140	ff	#N/A	#N/A	#N/A	#N/A	#N/A	#N/A	#N/A	#N/A	#N/A	#N/A	bi	fig|297314.1220.peg.1410	98.28
peg.1608	HNP82_001641	JACHFW010000005	136046	135405	Cytoplasmic	-	FIG011945: O-methyltransferase family protein		MBB5264514.1	FIG00628806	ff	#N/A	#N/A	#N/A	#N/A	#N/A	#N/A	#N/A	#N/A	#N/A	#N/A	bi	fig|297314.1220.peg.1411	99.53
peg.1609	HNP82_001642	JACHFW010000005	136438	136043	CytoplasmicMembrane	-	hypothetical protein		MBB5264515.1			#N/A	#N/A	#N/A	#N/A	#N/A	#N/A	#N/A	#N/A	#N/A	#N/A	bi	fig|297314.1220.peg.1412	100
peg.1610	HNP82_001643	JACHFW010000005	136791	136435	Cytoplasmic	-	hypothetical protein		MBB5264516.1			#N/A	#N/A	#N/A	#N/A	#N/A	#N/A	#N/A	#N/A	#N/A	#N/A	bi	fig|297314.1220.peg.1413	100
peg.1611	HNP82_001644	JACHFW010000005	138590	136821	Cytoplasmic	-	Ribonuclease J2 (endoribonuclease in RNA processing)		MBB5264517.1	FIG00001316	isu;Ribonucleases_in_Bacillus isu;Bacterial_RNA-metabolizing_Zn-dependent_hydrolases	#N/A	#N/A	#N/A	#N/A	#N/A	#N/A	#N/A	#N/A	#N/A	#N/A	bi	fig|297314.1220.peg.1414	99.66
peg.1612	HNP82_001645	JACHFW010000005	139118	138648	Cytoplasmic	-	Ferric uptake regulation protein FUR		MBB5264518.1	FIG00132630	idu(2);Oxidative_stress icw(1);Bacterial_RNA-metabolizing_Zn-dependent_hydrolases	#N/A	#N/A	#N/A	#N/A	#N/A	#N/A	#N/A	#N/A	#N/A	#N/A	bi	fig|297314.1220.peg.1415	100
peg.1613	HNP82_001646	JACHFW010000005	139466	139188	Cytoplasmic	-	hypothetical protein		MBB5264519.1			#N/A	#N/A	#N/A	#N/A	#N/A	#N/A	#N/A	#N/A	#N/A	#N/A	bi	fig|297314.1220.peg.1416	100
peg.1614	HNP82_001647	JACHFW010000005	139931	139482	CytoplasmicMembrane	-	Putative Holliday junction resolvase YqgF		MBB5264520.1	FIG00010099	ff	#N/A	#N/A	#N/A	#N/A	#N/A	#N/A	#N/A	#N/A	#N/A	#N/A	bi	fig|297314.1220.peg.1417	99.33
peg.1615	HNP82_001648	JACHFW010000005	140195	139935	Cytoplasmic	-	FIG01055109: hypothetical protein		MBB5264521.1	FIG00001565	ff	#N/A	#N/A	#N/A	#N/A	#N/A	#N/A	#N/A	#N/A	#N/A	#N/A	bi	fig|297314.1220.peg.1418	100
peg.1616	HNP82_001649	JACHFW010000005	141696	140326	Cytoplasmic	-	tRNA-t(6)A37 methylthiotransferase		MBB5264522.1	FIG00002029	isu;Heat_shock_dnaK_gene_cluster_extended isu;Methylthiotransferases	#N/A	#N/A	#N/A	#N/A	#N/A	#N/A	#N/A	#N/A	#N/A	#N/A	bi	fig|297314.1220.peg.1419	99.56
peg.1617	HNP82_001650	JACHFW010000005	141968	142201	Cytoplasmic	+	hypothetical protein		MBB5264523.1			#N/A	#N/A	#N/A	#N/A	#N/A	#N/A	#N/A	#N/A	#N/A	#N/A	bi	fig|297314.1220.peg.1420	100
peg.1618	HNP82_001651	JACHFW010000005	143522	142344	Cytoplasmic	-	tRNA S(4)U 4-thiouridine synthase (former ThiI)		MBB5264524.1	FIG00142893	isu;Thiamin_biosynthesis isu;CBSS-393130.3.peg.794	#N/A	#N/A	#N/A	#N/A	#N/A	#N/A	#N/A	#N/A	#N/A	#N/A	bi	fig|297314.1220.peg.1421	99.74
peg.1619	HNP82_001652	JACHFW010000005	144702	143524	Cytoplasmic	-	Cysteine desulfurase (EC 2.8.1.7)		MBB5264525.1	FIG00000001	idu(6);CBSS-84588.1.peg.1247 icw(1);CBSS-393130.3.peg.794 idu(6);Alanine_biosynthesis	#N/A	#N/A	#N/A	#N/A	#N/A	#N/A	#N/A	#N/A	#N/A	#N/A	bi	fig|297314.1220.peg.1422	100
peg.1620	HNP82_001653	JACHFW010000005	145443	144703	Cytoplasmic	-	Ribosomal RNA small subunit methyltransferase E (EC 2.1.1.-)		MBB5264526.1	FIG00000248	icw(3);Heat_shock_dnaK_gene_cluster_extended isu;RNA_methylation	#N/A	#N/A	#N/A	#N/A	#N/A	#N/A	#N/A	#N/A	#N/A	#N/A	bi	fig|297314.1220.peg.1423	100
peg.1621	HNP82_001654	JACHFW010000005	146494	145541	Cytoplasmic	-	Ribosomal protein L11 methyltransferase (EC 2.1.1.-)		MBB5264527.1	FIG00000346	icw(4);Heat_shock_dnaK_gene_cluster_extended isu;Ribosome_biogenesis_bacterial	#N/A	#N/A	#N/A	#N/A	#N/A	#N/A	#N/A	#N/A	#N/A	#N/A	bi	fig|297314.1220.peg.1424	100
peg.1622	HNP82_001655	JACHFW010000005	147826	146630	Cytoplasmic	-	Chaperone protein DnaJ		MBB5264528.1	FIG00000070	icw(3);GroEL_GroES icw(2);Heat_shock_dnaK_gene_cluster_extended icw(2);Protein_chaperones	#N/A	#N/A	#N/A	#N/A	#N/A	#N/A	#N/A	#N/A	#N/A	#N/A	bi	fig|297314.1220.peg.1425	100
peg.1623	HNP82_001656	JACHFW010000005	149885	148008	Cytoplasmic	-	Chaperone protein DnaK		MBB5264529.1	FIG00023369	icw(2);GroEL_GroES icw(2);Heat_shock_dnaK_gene_cluster_extended icw(1);Protein_chaperones	#N/A	#N/A	#N/A	#N/A	#N/A	#N/A	#N/A	#N/A	#N/A	#N/A	bi	fig|297314.1220.peg.1426	100
peg.1624	HNP82_001657	JACHFW010000005	150642	149974	Cytoplasmic	-	Heat shock protein GrpE		MBB5264530.1	FIG00000103	isu;GroEL_GroES icw(4);Heat_shock_dnaK_gene_cluster_extended isu;Protein_chaperones	#N/A	#N/A	#N/A	#N/A	#N/A	#N/A	#N/A	#N/A	#N/A	#N/A	bi	fig|297314.1220.peg.1427	100
[truncated: 1,913 more rows]

## Sheet: C. decagia Genome information
contig	Gene_Id (RAST)	start	stop	strand	function	figfam	evidence_codes	nucleotide_sequence	aa_sequence
[truncated: 6,625 more rows]
